# Supplementary material for: Structural Basis of Dual Specificity of Sinorhizobium meliloti Clr, a cAMP and cGMP Receptor Protein
Source: mBio. 2023 Apr 5;14(2):e03028-22. doi: 10.1128/mbio.03028-22 (PMC10127613; doi:10.1128/mbio.03028-22)
Supplement: TABLE S1 [file mbio.03028-22-s0006.xlsx]

## Sheet: Table S1A
Table S1A: ChIP-seq derived numbers of reads after Illumina sequencing.
Experiment	Number of reads
TY cAMP	3.66 x 106
TY cAMP control	3.31 x 106
TY cGMP	3.51 x 106
TY cGMP control	3.95 x 106
MOPS cAMP	3.66 x 106
MOPS cAMP control	3.89 x 106
MOPS cGMP	3.90 x 106
MOPS cGMP control	3.42 x 106

## Sheet: Table S1B
Table S1B. Identification of Clr ChIP enriched genomic regions in cells, cultivated in TY in presence of cAMP.
Replicon	Region	Center of peak	Length	Peak shape score	P-value	5' gene	5' distance	3' gene	3' distance
Chr	923712..924035	923897	324	41.213	0	SMc00864	216	moaB	0
Chr	2153382..2153672	2153533	291	39.7068	0	SMc04163	231	SMc04164	27
pSymA	882199..882502	882363	304	37.524	0	eglC	181	SMa1589	749
pSymB	998185..998528	998389	344	36.5836	2.60691e-293	SMb21328	92	SMb21329	0
pSymB	512574..512889	512714	316	36.1773	6.93482e-287	SMb20494	236	SMb20495	328
Chr	1719023..1719336	1719197	314	35.106	2.73183e-270	SMc01210	437	coaD	0
pSymB	1316706..1316992	1316846	287	28.1077	3.94339e-174	SMb20905	236	SMb20906	0
Chr	1530988..1531317	1531179	330	26.1057	1.56949e-150	SMc01003	51	hisI	0
Chr	2522719..2523026	2522887	308	24.9396	1.38323e-137	SMc01587	230	SMc01589	0
Chr	415211..415500	415361	290	23.6213	1.16334e-123	SMc01136	140	SMc01135	0
Chr	517344..517643	517505	300	22.9897	2.95361e-117	SMc02179	456	SMc02178	0
Chr	652510..652803	652664	294	21.4717	1.43026e-102	SMc02277	118	SMc02278	0
Chr	2923393..2923738	2923599	346	21.1383	1.76927e-99	ctrA	611	SMc00653	0
pSymB	991827..992128	991967	302	19.2813	3.85623e-83	wgaE	0	wgaF	486
Chr	2899053..2899339	2899193	287	18.6842	3.3297e-78	SMc00677	0	SMc00676	2161
Chr	3034795..3035091	3034952	297	18.2088	2.19765e-74	SMc04030	512	pip2	0
Chr	932206..932526	932346	321	17.9676	1.74665e-72	glyQ	151	SMc00854	0
Chr	2811511..2811888	2811750	378	17.1102	6.22759e-66	SMc02431	6253	SMc02432	281
Chr	3242665..3242944	3242805	280	16.5368	9.96991e-62	SMc03101	63	SMc03100	79
Chr	1208741..1209115	1208881	375	16.5083	1.59888e-61	SMc02553	282	SMc02552	0
Chr	2213909..2214227	2214091	319	15.1191	6.0621e-52	cyaF3	83	ftsZ2	0
Chr	81331..81674	81471	344	15.0495	1.74041e-51	SMc02589	300	SMc02590	6444
Chr	3214393..3214724	3214585	332	14.5927	1.56273e-48	SMc03123	6285	SMc03122	172
Chr	1377631..1378018	1377889	388	14.1418	1.04853e-45	SMc01911	1390	nuoA1	240
Chr	81674..82064	81926	391	13.9964	8.19462e-45	SMc02589	643	SMc02590	6054
Chr	1460417..1460756	1460622	340	13.0618	2.72076e-39	SMc01324	260	secE	0
Chr	858364..858707	858571	344	12.9375	1.38236e-38	glcF	840	SMc00925	0
Chr	3213593..3213840	3213728	248	12.8178	6.51616e-38	SMc03123	5485	SMc03122	1056
Chr	3105064..3105450	3105204	387	12.4799	4.80414e-36	SMc02983	12	SMc02984	187
Chr	2313083..2313433	2313216	351	12.4729	5.24603e-36	creA	397	SMc05008	0
Chr	82170..82535	82419	366	12.4366	8.2687e-36	SMc02589	1139	SMc02590	5583
Chr	1148498..1148880	1148632	383	12.3399	2.76124e-35	SMc02461	569	SMc02396	0
Chr	1456417..1456747	1456556	331	12.2983	4.62607e-35	SMc01327	125	tufB	204
Chr	1473859..1474156	1474028	298	12.2224	1.17946e-34	SMc01315	369	rpsL	18
Chr	2984277..2984575	2984437	299	12.1897	1.76383e-34	SMc03984	1820	cyaF2	0
Chr	1506663..1507073	1506802	411	11.9921	1.95321e-33	lipB	75	SMc01267	341
Chr	2875224..2875628	2875357	405	11.7914	2.16265e-32	SMc00705	189	rpmB	0
pSymB	1161122..1161458	1161319	337	11.6244	1.54797e-31	exsF	168	exsI	0
Chr	1149186..1149518	1149428	333	11.4537	1.12596e-30	SMc02396	0	SMc02397	237
Chr	520420..520757	520560	338	11.2904	7.31774e-30	cyaD1	47	SMc02175	0
Chr	2808966..2809321	2809240	356	11.131	4.43148e-29	SMc02431	3708	SMc02432	2848
pSymA	391813..392088	391953	276	11.0218	1.50006e-28	SMa0719	61	SMa0722	0
Chr	84258..84526	84461	269	11.002	1.86776e-28	SMc02589	3227	SMc02590	3592
Chr	2810247..2810518	2810362	272	10.9192	4.66362e-28	SMc02431	4989	SMc02432	1651
Chr	1377086..1377399	1377268	314	10.8673	8.25386e-28	SMc01911	845	nuoA1	859
pSymB	636232..636551	636415	320	10.813	1.49361e-27	algI	34	SMb21013	71
Chr	1490540..1490828	1490680	289	10.8112	1.52404e-27	adk	35	rpsM	0
Chr	3211390..3211594	3211520	205	10.6227	1.16881e-26	SMc03123	3282	SMc03122	3302
Chr	84669..84982	84807	314	10.5381	2.88236e-26	SMc02589	3638	SMc02590	3136
Chr	3211991..3212390	3212261	400	10.5047	4.10996e-26	SMc03123	3883	SMc03122	2506
Chr	2810716..2811086	2810818	371	10.4651	6.24594e-26	SMc02431	5458	SMc02432	1083
Chr	916589..916954	916826	366	10.2836	4.17541e-25	atpI	0	atpB	0
Chr	3438715..3439097	3438854	383	10.263	5.17408e-25	SMc03769	987	rplU	0
Chr	3210884..3211264	3211024	381	10.2107	8.87562e-25	SMc03123	2776	SMc03122	3632
Chr	83619..83841	83702	223	10.2016	9.75391e-25	SMc02589	2588	SMc02590	4277
Chr	1891598..1891877	1891743	280	10.1232	2.18028e-24	SMc00539	0	rhlE1	0
Chr	3213141..3213374	3213260	234	10.0287	5.69928e-24	SMc03123	5033	SMc03122	1522
Chr	3465320..3465650	3465512	331	10.0071	7.08948e-24	SMc03799	110	SMc03800	0
Chr	489160..489513	489380	354	9.92323	1.64945e-23	SMc01716	0	SMc01715	228
Chr	2817833..2818188	2817971	356	9.7798	6.87404e-23	SMc02434	50	hemK1	0
Chr	3085059..3085307	3085203	249	9.76111	8.26668e-23	soxB2	119	rpsU2	0
Chr	1033816..1034096	1033965	281	9.51766	8.8562e-22	SMc00088	223	SMc00029	88
Chr	87469..87858	87728	390	9.51732	8.88545e-22	SMc02589	6438	SMc02590	260
Chr	2808101..2808328	2808222	228	9.39198	2.94404e-21	SMc02431	2843	SMc02432	3841
Chr	683588..683920	683797	333	9.3451	4.59022e-21	SMc02312	113	SMc04431	137
Chr	1728105..1728349	1728210	245	9.20349	1.73256e-20	SMc01202	185	SMc01200	61
Chr	2998843..2999238	2999099	396	9.10421	4.34484e-20	purK	160	rpmJ	0
Chr	3209934..3210306	3210172	373	9.03936	7.87958e-20	SMc03123	1826	SMc03122	4590
Chr	520757..521161	521030	405	8.99061	1.22932e-19	cyaD1	384	SMc02175	0
pSymB	1448524..1448938	1448799	415	8.97176	1.45901e-19	minC	493	SMb20647	0
pSymB	1285957..1286335	1286089	379	8.88246	3.26996e-19	SMb20879	293	rhlE2	0
Chr	3208312..3208655	3208450	344	8.87278	3.5672e-19	SMc03123	204	SMc03122	6241
Chr	397964..398338	398104	375	8.69542	1.72782e-18	SMc01153	17	rpsT	0
Chr	3212575..3212914	3212672	340	8.59446	4.18269e-18	SMc03123	4467	SMc03122	1982
pSymA	774239..774581	774379	343	8.57049	5.15247e-18	SMa1408	31	SMa1409	0
Chr	797816..798091	797973	276	8.52326	7.75595e-18	SMc00777	40	SMc00778	138
Chr	1238508..1238858	1238719	351	8.45482	1.39755e-17	rpsR	393	rpsF	0
Chr	1975497..1975863	1975724	367	8.44708	1.49336e-17	fbcB	508	fbcF	0
Chr	2200122..2200481	2200258	360	8.43483	1.65843e-17	SMc04269	0	SMc04271	0
Chr	1862110..1862528	1862250	419	8.40921	2.06385e-17	SMc00291	163	recJ	410
Chr	1750272..1750547	1750410	276	8.36996	2.88193e-17	lexA	103	SMc01182	0
Chr	830484..830768	830619	285	8.27265	6.55081e-17	SMc00809	1305	ppx	67
Chr	2356205..2356571	2356445	367	8.25405	7.65587e-17	mraW	293	SMc01857	0
Chr	1819422..1819809	1819562	388	8.23992	8.61653e-17	ccsA	461	SMc00249	0
Chr	2272619..2272936	2272746	318	8.23027	9.33967e-17	SMc01427	194	cspA2	0
Chr	285819..286179	286049	361	8.15785	1.70519e-16	SMc00330	961	SMc00331	0
Chr	2019794..2020185	2020070	392	8.08963	2.99219e-16	SMc00150	6	fumC	69
Chr	1615801..1616075	1615915	275	8.02573	5.046e-16	omp	0	lpxD	634
pSymA	621381..621780	621503	400	7.92308	1.15846e-15	SMa1141	0	SMa1142	228
pSymB	1633666..1634006	1633805	341	7.90982	1.28884e-15	SMb20614	98	thiC	0
Chr	86405..86790	86527	386	7.8964	1.43534e-15	SMc02589	5374	SMc02590	1328
Chr	2177748..2178137	2177998	390	7.84411	2.1802e-15	SMc04189	16	SMc04190	0
Chr	2809808..2809987	2809894	180	7.79989	3.09795e-15	SMc02431	4550	SMc02432	2182
Chr	1862697..1862957	1862808	261	7.77531	3.76319e-15	SMc00291	750	recJ	0
pSymB	983973..984237	984103	265	7.75248	4.50562e-15	wggR	0	wgcA	385
Chr	2673638..2673937	2673798	300	7.69092	7.30388e-15	livM	651	livH	0
Chr	2805648..2805966	2805828	319	7.6771	8.13646e-15	SMc02431	390	SMc02432	6203
Chr	1332812..1333192	1332952	381	7.6621	9.14568e-15	SMc01788	95	SMc01789	1163
Chr	1071339..1071649	1071474	311	7.57084	1.85414e-14	cycG	468	SMc00108	0
Chr	1860315..1860655	1860518	341	7.53581	2.42658e-14	gloA	79	SMc00291	0
Chr	318308..318580	318453	273	7.53314	2.47673e-14	infC	44	rpmI	0
Chr	2806323..2806737	2806463	415	7.5298	2.54094e-14	SMc02431	1065	SMc02432	5432
Chr	1555954..1556280	1556093	327	7.52778	2.58045e-14	pdhAa	0	pdhAb	730
Chr	3048455..3048803	3048595	349	7.52371	2.66207e-14	SMc04044	187	ilvD2	255
pSymA	1235999..1236354	1236128	356	7.47639	3.81959e-14	SMa2205	984	SMa2207	0
Chr	86868..87249	87139	382	7.46634	4.12278e-14	SMc02589	5837	SMc02590	869
Chr	2276512..2276796	2276631	285	7.41769	5.95887e-14	ilvH	1783	ilvI	0
Chr	1146853..1147191	1147057	339	7.37976	7.92883e-14	hisC4	212	SMc02394	118
Chr	1931048..1931428	1931294	381	7.33213	1.13265e-13	glsA	648	rpsD	0
Chr	85385..85590	85518	206	7.32367	1.20637e-13	SMc02589	4354	SMc02590	2528
pSymB	1279890..1280246	1280126	357	7.32297	1.21272e-13	SMb20872	421	allA	0
Chr	2807188..2807583	2807320	396	7.22547	2.49679e-13	SMc02431	1930	SMc02432	4586
Chr	1698710..1699104	1698850	395	7.213	2.73667e-13	SMc01226	218	lsrB	39
Chr	2843379..2843737	2843515	359	7.17364	3.65136e-13	SMc00739	0	SMc00738	206
Chr	1491080..1491322	1491215	243	7.15269	4.25467e-13	rpsM	0	rpsK	7
Chr	836027..836319	836188	293	7.13946	4.68486e-13	SMc00814	5	guaB	0
Chr	917995..918246	918153	252	7.10999	5.80264e-13	atpE	0	atpF2	0
pSymA	1353719..1354066	1353859	348	7.07699	7.36575e-13	repA2	183
pSymB	655516..655915	655789	400	7.0044	1.2402e-12	SMb21037	0	SMb21038	334
Chr	1668232..1668548	1668410	317	6.97817	1.49525e-12	SMc02051	1353	tig	68
pSymB	1395192..1395571	1395433	380	6.93537	2.02576e-12	prsD	67	SMb21467	0
pSymB	1315056..1315410	1315300	355	6.92388	2.19719e-12	SMb20904	55	SMb20905	0
Chr	2511577..2511886	2511715	310	6.90217	2.56067e-12	SMc01568	73	carA	0
Chr	1616600..1616928	1616791	329	6.86918	3.22849e-12	omp	0	lpxD	0
Chr	1398112..1398518	1398388	407	6.86604	3.30034e-12	SMc01933	7	proS	296
Chr	1491805..1492179	1492040	375	6.84757	3.75582e-12	rpsK	85	rpoA	0
Chr	1476450..1476721	1476617	272	6.78723	5.71546e-12	fusA1	0	tufA	553
Chr	3209237..3209559	3209511	323	6.78156	5.94426e-12	SMc03123	1129	SMc03122	5337
Chr	1956112..1956527	1956249	416	6.73321	8.29807e-12	SMc00470	115	dksA	0
Chr	2917258..2917661	2917527	404	6.70131	1.03282e-11	SMc00660	803	trmU	25
Chr	1744861..1745151	1745040	291	6.68366	1.16522e-11	SMc01186	78	SMc01185	443
Chr	830093..830342	830215	250	6.67849	1.20705e-11	SMc00809	914	ppx	493
Chr	1944927..1945207	1945067	281	6.63355	1.63855e-11	sulP	0	alaS	67
Chr	1614223..1614577	1614439	355	6.61567	1.84936e-11	SMc02095	136	omp	0
Chr	2558127..2558489	2558261	363	6.60556	1.98008e-11	SMc02706	391	SMc02707	0
Chr	1411969..1412309	1412178	341	6.605	1.98762e-11	pleD	494	rpmG	0
Chr	829469..829833	829585	365	6.59722	2.09464e-11	SMc00809	290	ppx	1002
pSymA	163123..163407	163270	285	6.58766	2.2341e-11	SMa0293	454	SMa0298	0
Chr	1607621..1607999	1607731	379	6.5846	2.28055e-11	SMc02102	49	rpsB	0
Chr	3290799..3291094	3290962	296	6.5798	2.35548e-11	SMc02503	540	atpC	0
Chr	1615098..1615397	1615295	300	6.56153	2.66293e-11	omp	0	lpxD	1312
Chr	561287..561626	561424	340	6.5435	3.00486e-11	SMc02151	707	SMc02150	0
Chr	540611..540924	540786	314	6.45956	5.25054e-11	SMc02156	15	int	0
Chr	3293236..3293578	3293335	343	6.42235	6.70929e-11	atpD	579	atpG	0
Chr	1476020..1476351	1476109	332	6.41777	6.91426e-11	fusA1	0	tufA	923
Chr	993427..993745	993546	319	6.40363	7.58611e-11	ctaD	0	ctaB	881
Chr	2291170..2291487	2291348	318	6.35078	1.0711e-10	SMc01449	215	SMc01450	178
Chr	1483765..1484023	1483872	259	6.34631	1.10271e-10	rpsQ	0	rplN	0
Chr	3295487..3295850	3295717	364	6.33458	1.18995e-10	atpA	364	atpH	0
Chr	1242521..1242828	1242721	308	6.32154	1.29486e-10	fabG	144	acpP	0
Chr	1549751..1550013	1549866	263	6.30631	1.4288e-10	SMc01024	95	pyrG	0
Chr	677082..677359	677223	278	6.30077	1.48088e-10	SMc02303	115	SMc02304	195
Chr	3046597..3046990	3046736	394	6.29293	1.55762e-10	SMc04042	65	SMc04043	0
Chr	1752745..1753017	1752893	273	6.27835	1.7109e-10	SMc01180	69	SMc01179	0
pSymA	368..579	509	212	6.23133	2.31239e-10			fdoG	773
Chr	2363176..2363547	2363312	372	6.22435	2.41774e-10	SMc01851	37	SMc01850	0
Chr	2575757..2576062	2575889	306	6.19715	2.87467e-10	SMc02724	2328	trpE	0
Chr	994245..994599	994521	355	6.16513	3.52116e-10	ctaD	0	ctaB	27
pSymB	1383123..1383404	1383265	282	6.1539	3.78013e-10	SMb21454	985	SMb21455	0
Chr	1487269..1487607	1487470	339	6.13576	4.23777e-10	rpsE	0	rpmD	58
pSymB	1665524..1665873	1665736	350	6.09614	5.43288e-10	paaZ	471	paaE	0
Chr	1444649..1444943	1444841	295	6.071	6.35576e-10	rne	240	amiC	175
Chr	917633..917831	917736	199	6.06935	6.42132e-10	atpB	0	atpE	0
Chr	2226768..2227092	2226955	325	6.05517	7.01352e-10	SMc04323	380	SMc04324	0
Chr	294213..294601	294331	389	6.00303	9.68346e-10	SMc00338	302	cyaA	0
Chr	1237447..1237737	1237582	291	6.00153	9.77331e-10	rplI	763	SMc00566	0
Chr	2566747..2567047	2566913	301	5.99126	1.04112e-09	leuA1	65	SMc02718	0
pSymB	736310..736715	736577	406	5.98851	1.05884e-09	SMb21092	921	SMb21093	0
Chr	1479327..1479727	1479455	401	5.9789	1.12327e-09	rplC	0	rplD	0
pSymB	576579..576968	576711	390	5.90677	1.74441e-09	SMb20549	213	SMb20550	0
pSymB	807681..808000	807925	320	5.89199	1.90787e-09	SMb21239	2080	SMb21240	0
Chr	2503859..2504268	2503992	410	5.88473	1.99347e-09	SMc01562	2211	rpoD	0
Chr	2122548..2122958	2122825	411	5.87105	2.16516e-09	cobP	170	SMc04306	292
Chr	1549101..1549351	1549212	251	5.86448	2.25271e-09	tpiA	53	SMc01024	0
Chr	398826..399229	398964	404	5.86031	2.30999e-09	rpsT	421	dnaA	100
pSymA	466590..466951	466838	362	5.85961	2.31975e-09	syrM	0	SMa0850	748
Chr	3292593..3292987	3292709	395	5.83837	2.63564e-09	atpC	1567	atpD	0
pSymA	408425..408739	408600	315	5.8223	2.90224e-09	SMa0754	318	nodD2	514
Chr	3501517..3501891	3501643	375	5.79906	3.33442e-09	pcbD	489	ligT	0
Chr	3091771..3092121	3091910	351	5.78465	3.6332e-09	pntAb	1118	pntAa	0
Chr	2987597..2987939	2987732	343	5.74758	4.52636e-09	SMc03989	310	rpmE	0
Chr	1485333..1485604	1485464	272	5.73881	4.76711e-09	rpsN	0	rpsH	0
pSymA	1141209..1141464	1141371	256	5.73348	4.91941e-09	SMa2012	483	SMa2014	39
pSymB	1455320..1455682	1455457	363	5.71062	5.62841e-09	SMb20651	1895	asnB	0
Chr	1484670..1484883	1484808	214	5.70248	5.90373e-09	rplX	0	rplE	0
Chr	1823559..1823909	1823694	351	5.67486	6.93991e-09	SMc00253	758	SMc00254	0
Chr	3291941..3292243	3292138	303	5.66146	7.50431e-09	atpC	915	atpD	0
Chr	1029196..1029588	1029318	393	5.60622	1.03397e-08	SMc00087	132	SMc00027	389
Chr	1480293..1480600	1480474	308	5.5973	1.08861e-08	rplD	0	rplW	0
Chr	1960921..1961104	1960995	184	5.57948	1.20619e-08	SMc00548	38	folK	0
Chr	2061005..2061318	2061179	314	5.57098	1.26655e-08	SMc04233	493	cspA4	23
pSymB	1408338..1408590	1408477	253	5.56297	1.32607e-08	cyoA	0	cyoB	898
Chr	3293578..3293918	3293785	341	5.54395	1.47858e-08	atpG	12	atpA	0
Chr	1484883..1485213	1485119	331	5.5398	1.51413e-08	rplE	0	rpsN	71
Chr	701371..701771	701639	401	5.52906	1.60973e-08	rhaK	0	icpA	400
Chr	1989454..1989869	1989731	416	5.51763	1.71798e-08	SMc00175	835	SMc00174	0
Chr	1461312..1461533	1461406	222	5.5019	1.87858e-08	nusG	0	rplK	91
Chr	1667287..1667664	1667554	378	5.49296	1.97624e-08	SMc02051	408	tig	952
pSymA	1259278..1259593	1259454	316	5.49027	2.00659e-08	SMa2243	2012	SMa2245	0
Chr	1482862..1483236	1483123	375	5.48998	2.00995e-08	rpsC	0	rplP	0
Chr	3232005..3232338	3232202	334	5.47276	2.21536e-08	mak	59	SMc03108	263
Chr	1379404..1379632	1379561	229	5.4716	2.22998e-08	nuoC1	0	nuoD1	240
Chr	3301139..3301446	3301307	308	5.46696	2.28905e-08	SMc02494	59	SMc02493	187
Chr	3522240..3522553	3522380	314	5.46458	2.31998e-08	dapF	158	ffh	0
Chr	2594988..2595339	2595121	352	5.43522	2.73646e-08	SMc04457	63	nolR-	0
Chr	995752..996113	995889	362	5.42626	2.87735e-08	SMc00130	0	ctaG	0
Chr	1097597..1097981	1097842	385	5.4091	3.16704e-08	SMc00061	1098	SMc00120	0
Chr	1577329..1577659	1577469	331	5.39159	3.49182e-08	hfq	0	hflX	0
Chr	1487687..1487992	1487790	306	5.38073	3.7093e-08	rpmD	0	rplO	0
Chr	2651409..2651674	2651533	266	5.33107	4.88185e-08	SMc01827	228	SMc01828	110
Chr	1242947..1243281	1243074	335	5.32913	4.93419e-08	acpP	0	fabF	0
Chr	1726854..1727154	1727064	301	5.32271	5.11172e-08	SMc01204	1031	SMc01203	0
Chr	2542098..2542442	2542303	345	5.31426	5.35471e-08	SMc02691	0	rplY	0
pSymB	436008..436243	436105	236	5.30674	5.58025e-08	TRm21	160	SMb20422	0
Chr	986432..986656	986511	225	5.29888	5.82571e-08	SMc00003	143	fabI1	0
Chr	1558435..1558810	1558543	376	5.29539	5.93809e-08	pdhC	0	SMc01033	995
pSymB	179916..180149	180017	234	5.28804	6.18165e-08	SMb20161	32	SMb20162	0
Chr	580017..580357	580243	341	5.28318	6.34791e-08	SMc02134	1169	metZ	0
pSymB	56370..56675	56509	306	5.26613	6.96635e-08	SMb20043	1740	repC1	0
Chr	1963525..1963935	1963665	411	5.26503	7.00835e-08	SMc00194	22	SMc00193	0
Chr	3431952..3432251	3432118	300	5.26328	7.07553e-08	vsr	2084	SMc03765	0
Chr	1386229..1386638	1386360	410	5.23521	8.23993e-08	nuoG1	0	nuoH	0
Chr	3185355..3185673	3185535	319	5.23383	8.30151e-08	SMc03145	0	SMc03144	0
Chr	2013601..2013957	2013836	357	5.23036	8.45894e-08	SMc00156	1331	aroF	0
pSymB	985759..986053	985955	295	5.22388	8.76043e-08	wgcA	0	wgaA	6
Chr	945903..946234	946099	332	5.21998	8.94703e-08	SMc00994	170	SMc00989	0
Chr	1465533..1465858	1465744	326	5.19404	1.02891e-07	rpoB	0	rpoC	2781
Chr	3294368..3294717	3294601	350	5.17528	1.13783e-07	atpG	802	atpA	0
Chr	1475086..1475449	1475198	364	5.17057	1.16693e-07	rpsG	11	fusA1	0
Chr	2321038..2321333	2321137	296	5.15209	1.28798e-07	SMc04453	742	SMc01885	232
Chr	3367433..3367797	3367529	365	5.15022	1.3009e-07	proB2	398	SMc03253	0
Chr	992521..992786	992649	266	5.13108	1.4404e-07	ctaC	0	ctaD	155
Chr	1480769..1481012	1480841	244	5.11328	1.58303e-07	rplB	0	rpsS	516
Chr	2951125..2951521	2951383	397	5.11069	1.60495e-07	tolR	594	tolQ	0
pSymB	1642960..1643307	1643100	348	5.09328	1.75961e-07	SMb20621	1481	SMb20622	0
Chr	842790..843075	842929	286	5.0884	1.80548e-07	katA	994	SMc00820	0
Chr	1275238..1275616	1275374	379	5.07409	1.94676e-07	SMc00603	143	ropB1	0
pSymA	691192..691533	691313	342	5.07297	1.95822e-07	SMa1262	73	SMa1264	0
pSymB	1627819..1628142	1628051	324	5.06228	2.07138e-07	SMb20610	1354	dctA	0
Chr	987879..988123	987997	245	5.02874	2.46859e-07	gpmB	0	SMc00070	0
pSymB	1230753..1231046	1230887	294	5.02707	2.49017e-07	SMb20993	727	SMb20994	0
Chr	1488595..1488953	1488815	359	5.02569	2.5081e-07	secY	0	adk	972
Chr	1532494..1532757	1532598	264	5.02267	2.54789e-07	folE	42	SMc01006	32
Chr	1414538..1414781	1414636	244	5.01626	2.63433e-07	SMc01367	401	SMc01366	0
Chr	870979..871328	871118	350	5.01391	2.66676e-07	groEL1	206	groES1	0
Chr	3380204..3380500	3380379	297	5.01115	2.70524e-07	SMc03263	1001	SMc03264	0
pSymB	580378..580794	580655	417	4.98067	3.16816e-07	SMb20555	189	SMb20556	0
Chr	1481085..1481433	1481296	349	4.97452	3.27049e-07	rplB	0	rpsS	95
Chr	1965471..1965766	1965611	296	4.97412	3.27721e-07	SMc00191	387	SMc00190	0
Chr	1960363..1960770	1960502	408	4.9701	3.34595e-07	SMc00548	0	folK	151
Chr	2937829..2938213	2938097	385	4.96943	3.35754e-07	serA	1007	serC	0
Chr	1518719..1519017	1518857	299	4.95675	3.58409e-07	SMc01257	151	sda	194
Chr	995096..995294	995150	199	4.92387	4.24243e-07	ctaB	0	SMc00130	384
pSymA	1176..1543	1412	368	4.9236	4.24827e-07			fdoG	0
pSymB	615560..615940	615665	381	4.91784	4.37531e-07	rkpZ2	2648	SMb20824	0
pSymA	738..963	834	226	4.89316	4.96156e-07			fdoG	389
Chr	2659241..2659612	2659340	372	4.87396	5.46904e-07	SMc01833	562	SMc01834	0
Chr	1466807..1467038	1466946	232	4.87354	5.48092e-07	rpoB	0	rpoC	1601
pSymB	759526..759773	759587	248	4.82651	6.94735e-07	SMb21120	0	ivdH	0
Chr	1478547..1478915	1478687	369	4.81825	7.24121e-07	tufA	96	rpsJ	0
pSymB	379055..379382	379178	328	4.80712	7.65609e-07	SMb20366	20	SMb20367	147
Chr	1684939..1685257	1685121	319	4.80505	7.73579e-07	nrdJ	142	SMc01236	434
Chr	987490..987879	987630	390	4.80244	7.83716e-07	gpmB	0	SMc00070	167
pSymB	613395..613640	613502	246	4.79816	8.0065e-07	rkpZ2	483	SMb20824	0
Chr	648103..648370	648261	268	4.79735	8.03912e-07	rkpA	16	rkpU	83
pSymA	475830..476227	475949	398	4.78917	8.37345e-07	nodQ1	241	SMa0861	0
pSymB	1409583..1409846	1409712	264	4.78314	8.62898e-07	cyoB	0	cyoC	1648
pSymB	1167562..1167933	1167657	372	4.77064	9.18218e-07	exsB	1903	exsA	0
Chr	958686..959061	958922	376	4.76618	9.38756e-07	SMc00980	240	SMc00979	0
Chr	1457088..1457484	1457351	397	4.75608	9.86931e-07	tufB	0	SMc01325	990
Chr	1629547..1629873	1629654	327	4.7214	1.17113e-06	SMc02083	151	tolC	0
Chr	1651427..1651758	1651621	332	4.70574	1.26476e-06	tatE	0	tatB	0
Chr	687797..688167	688050	371	4.7049	1.26994e-06	SMc02315	0	SMc02316	11
pSymA	482277..482674	482397	398	4.68586	1.39396e-06	nodD1	0	SMa0872	749
Chr	3294809..3295151	3295051	343	4.67457	1.47283e-06	atpG	1243	atpA	0
Chr	1433437..1433747	1433539	311	4.67048	1.50249e-06	SMc01348	0	SMc01347	128
Chr	416312..416694	416446	383	4.66541	1.54001e-06	SMc01135	0	ihfB	0
Chr	1858170..1858492	1858353	323	4.66324	1.55637e-06	SMc00286	578	SMc00287	0
pSymB	830820..831096	830942	277	4.65987	1.58202e-06	SMb21259	27	SMb21260	5
Chr	482757..483017	482884	261	4.65567	1.61462e-06	rnpA	104	rpmH	0
Chr	3000109..3000438	3000300	330	4.64952	1.66353e-06	SMc04004	337	pykA	0
Chr	1771751..1772147	1771879	397	4.63875	1.75262e-06	SMc00944	0	gpt	0
Chr	1468759..1469134	1469035	376	4.63793	1.75961e-06	rpoC	0	SMc01315	4058
Chr	2174771..2175144	2175011	374	4.63667	1.77032e-06	SMc04184	237	SMc04186	27
Chr	1301015..1301431	1301292	417	4.62293	1.89177e-06	SMc01755	172	aspS	0
Chr	1012222..1012576	1012358	355	4.61842	1.93333e-06	SMc00020	891	SMc00078	0
Chr	1477271..1477631	1477548	361	4.61288	1.98564e-06	fusA1	67	tufA	0
Chr	1107441..1107797	1107547	357	4.61187	1.9953e-06	lipA	0	cycH	22
pSymA	890143..890510	890402	368	4.61095	2.0042e-06	SMa1595	0	SMa1597	416
Chr	1452534..1452801	1452680	268	4.60998	2.01353e-06	ppnK	226	SMc04435	0
Chr	2479864..2480198	2480000	335	4.59571	2.15639e-06	SMc01542	1838	SMc01543	0
Chr	1517519..1517918	1517658	400	4.59036	2.21236e-06	SMc01259	806	SMc01258	0
Chr	1962439..1962738	1962579	300	4.57323	2.40128e-06	folB	634	folP	0
Chr	2359535..2359903	2359667	369	4.57058	2.43183e-06	SMc01855	420	SMc01854	0
pSymA	1248420..1248769	1248558	350	4.53559	2.87207e-06	SMa2227	533	SMa2229	0
Chr	1630112..1630447	1630252	336	4.53347	2.90111e-06	tolC	0	SMc02081	819
Chr	2024305..2024632	2024526	328	4.52587	3.00732e-06	SMc00146	423	SMc00145	0
pSymA	1016735..1017039	1016902	305	4.51947	3.09972e-06	SMa5032	178	SMa1793	0
Chr	2862739..2862957	2862863	219	4.51702	3.13579e-06	SMc00720	701	hpt	0
Chr	1291958..1292372	1292097	415	4.50942	3.2503e-06	ppk	0	ppx	0
Chr	1972890..1973237	1973098	348	4.49752	3.43758e-06	SMc00190	920	fbcC	0
pSymA	1191560..1191906	1191700	347	4.48686	3.61406e-06	SMa2109	604	SMa2111	0
Chr	1329589..1329928	1329701	340	4.48448	3.65457e-06	plsX	0	fabH	432
Chr	1712259..1712531	1712407	273	4.46425	4.01752e-06	SMc01216	3528	carB	0
Chr	3513455..3513839	3513595	385	4.45223	4.24923e-06	SMc03845	2795	acnA	0
Chr	1057450..1057832	1057559	383	4.45161	4.26154e-06	SMc00039	502	SMc00098	0
pSymA	88864..89238	89138	375	4.44626	4.36895e-06	SMa0160	0	SMa0162	36
pSymB	65246..65555	65375	310	4.44537	4.38695e-06	SMb20055	261	btuF	1088
pSymA	590918..591256	591118	339	4.42492	4.82382e-06	SMa1081	849	SMa1082	0
Chr	2822309..2822705	2822566	397	4.42357	4.85416e-06	prfA	2224	ptsP	0
Chr	1461589..1461913	1461814	325	4.42188	4.89237e-06	nusG	180	rplK	0
Chr	2221742..2221996	2221875	255	4.41891	4.95989e-06	SMc04317	204	cspA1	0
Chr	2550486..2550734	2550589	249	4.41786	4.98412e-06	SMc02701	556	SMc02702	0
Chr	889711..889975	889894	265	4.40664	5.24936e-06	SMc00893	0	lpxK	542
Chr	1492846..1493260	1493124	415	4.40318	5.33373e-06	rpoA	12	rplQ	0
Chr	1462363..1462743	1462620	381	4.40293	5.33985e-06	rplA	0	rplJ	345
Chr	1388099..1388299	1388210	201	4.39516	5.53455e-06	nuoI	65	nuoJ	0
Chr	2940027..2940244	2940158	218	4.39412	5.56102e-06	SMc00639	1034	SMc00638	0
pSymB	216657..217019	216906	363	4.39311	5.5871e-06	pqqE	0	SMb20209	0
Chr	1379848..1380061	1379936	214	4.39147	5.62922e-06	nuoC1	31	nuoD1	0
Chr	1474733..1474994	1474861	262	4.38436	5.81626e-06	rpsG	0	fusA1	109
pSymA	727661..727998	727794	338	4.37955	5.94616e-06	SMa1328	1805	SMa1329	0
Chr	2285108..2285410	2285279	303	4.37868	5.97005e-06	SMc01439	617	hflC	0
pSymB	1193073..1193388	1193185	316	4.37174	6.1629e-06	SMb20964	51	SMb20965	0
pSymB	1274681..1274900	1274774	220	4.36022	6.49672e-06	SMb20868	0	SMb22014	1200
Chr	1163675..1164073	1163952	399	4.35888	6.53643e-06	SMc02407	238	rpoZ	0
Chr	996355..996651	996493	297	4.35833	6.55293e-06	ctaG	0	ctaE	0
Chr	1121203..1121564	1121342	362	4.35211	6.74154e-06	glnE	2194	SMc02369	0
Chr	3092213..3092527	3092351	315	4.35008	6.80442e-06	pntAa	410	SMc03941	0
Chr	1127374..1127729	1127514	356	4.34719	6.89463e-06	SMc02372	356	SMc02373	0
Chr	2270938..2271315	2271176	378	4.33275	7.36283e-06	SMc01425	154	SMc01426	53
pSymB	1411329..1411719	1411466	391	4.3314	7.40822e-06	cyoB	0	cyoC	0
Chr	2968605..2969001	2968881	397	4.32471	7.6365e-06	mexF2	924	mexE2	0
Chr	1387340..1387727	1387471	388	4.30768	8.24881e-06	nuoH	0	nuoI	0
Chr	1525350..1525679	1525541	330	4.30651	8.29258e-06	SMc00997	725	SMc00998	0
pSymB	1545014..1545319	1545184	306	4.30548	8.33139e-06	SMb20753	1506	SMb20754	0
pSymA	912654..913001	912878	348	4.29434	8.76054e-06	SMa1637	0	SMa1639	723
Chr	356118..356390	356250	273	4.28508	9.13363e-06	SMc00404	224	SMc00405	0
Chr	3083142..3083491	3083252	350	4.28417	9.17129e-06	soxG2	2894	soxA2	0
pSymB	541794..542195	541926	402	4.28046	9.32548e-06	SMb20516	187	SMb20517	161
Chr	2944275..2944583	2944465	309	4.26753	9.88228e-06	ftsH	155	SMc02940	0
Chr	1534550..1534848	1534734	299	4.26742	9.88733e-06	SMc01009	0	thrS	0
Chr	1657234..1657576	1657462	343	4.25888	1.02726e-05	lppB	0	SMc02059	1076
Chr	984449..984770	984701	322	4.25606	1.04032e-05	pdxH	18	SMc00002	0
Chr	1481477..1481838	1481715	362	4.25332	1.05311e-05	rplB	0	rpsS	0
pSymB	1165408..1165806	1165686	399	4.24084	1.11342e-05	exsC	456	exsB	0
Chr	1974850..1975073	1974955	224	4.23675	1.13391e-05	fbcC	1174	fbcB	0
pSymA	295148..295438	295286	291	4.23257	1.1552e-05	SMa0554	279	SMa0557	148
Chr	417248..417543	417388	296	4.22825	1.17761e-05	SMc01133	0	SMc01132	0
Chr	1131461..1131698	1131612	238	4.22462	1.19673e-05	etf	0	SMc02378	736
pSymB	1668674..1669022	1668911	349	4.22387	1.20074e-05	paaB	862	paaA	0
Chr	2116596..2116823	2116705	228	4.21119	1.27012e-05	SMc04301	565	cobO	0
pSymA	759126..759529	759403	404	4.20398	1.3113e-05	SMa1375	1048	SMa1377	0
Chr	2842634..2842847	2842741	214	4.20018	1.33354e-05	acsA3	125	SMc00740	0
Chr	1486908..1487153	1487018	246	4.1973	1.35059e-05	rplR	0	rpsE	0
pSymA	422097..422456	422237	360	4.18782	1.40824e-05	noeB	0	SMa0775	251
pSymB	800703..801036	800843	334	4.18369	1.43407e-05	TRm1a	313	SMb21235	0
Chr	2398056..2398459	2398192	404	4.18085	1.45213e-05	SMc01608	0	ribH2	0
Chr	410839..411209	411089	371	4.17965	1.45981e-05	ptsN	600	SMc01140	0
Chr	516709..517097	516819	389	4.16208	1.5768e-05	SMc02180	686	SMc02179	0
Chr	909367..909726	909507	360	4.15962	1.59386e-05	SMc00877	0	SMc00876	701
Chr	2873904..2874153	2874037	250	4.15934	1.59586e-05	SMc00707	700	SMc00706	0
Chr	2922040..2922289	2922179	250	4.15154	1.65126e-05	SMc00655	510	ctrA	0
Chr	242451..242798	242589	348	4.14893	1.67014e-05	SMc02886	129	SMc02887	0
pSymA	934789..935167	934925	379	4.13003	1.81362e-05	arcD1	66	arcD2	0
Chr	1018964..1019281	1019145	318	4.12959	1.81708e-05	SMc00023	0	SMc05003	0
Chr	3387812..3388089	3387954	278	4.12551	1.84958e-05	SMc03269	0	SMc03754	0
pSymB	1496642..1496874	1496735	233	4.1234	1.86664e-05	SMb20695	370	SMb20696	0
Chr	1198425..1198825	1198689	401	4.11902	1.90247e-05	sodC	516	SMc02661	0
Chr	1329159..1329420	1329323	262	4.10612	2.01182e-05	SMc01783	53	plsX	0
pSymB	980248..980638	980521	391	4.08839	2.17186e-05	wgeA	5	wgdB	0
Chr	2486372..2486562	2486451	191	4.07997	2.25208e-05	SMc01745	0	SMc04442	13
pSymA	1189617..1190023	1189750	407	4.07961	2.25558e-05	SMa2105	692	SMa2107	0
Chr	1492443..1492836	1492559	394	4.07611	2.28979e-05	rpoA	0	rplQ	42
Chr	2568412..2568826	2568552	415	4.07178	2.33274e-05	TRm22	107	clpP2	0
Chr	1948329..1948596	1948465	268	4.05778	2.47712e-05	alaS	390	recA	0
Chr	3461617..3462000	3461862	384	4.05711	2.48414e-05	SMc03796	41	metA	0
pSymB	1414471..1414883	1414744	413	4.04969	2.56424e-05	SMb21491	503	SMb21492	0
Chr	2888346..2888657	2888534	312	4.04662	2.59817e-05	accA	44	SMc00689	0
Chr	2204148..2204560	2204423	413	4.04498	2.61639e-05	SMc04276	153	SMc04280	221
pSymB	1567080..1567346	1567218	267	4.04298	2.63886e-05	SMb20773	535	SMb20774	0
pSymA	1090769..1091060	1090907	292	4.04183	2.65174e-05	SMa1913	1498	SMa1916	0
Chr	286676..286975	286769	300	4.02608	2.83574e-05	SMc00331	747	SMc00332	0
pSymB	598080..598443	598318	364	4.02308	2.87215e-05	SMb20811	0	SMb20812	0
pSymB	692676..693044	692908	369	4.0149	2.97361e-05	SMb21057	30	SMb21058	0
Chr	3321667..3322063	3321944	397	4.01241	3.00508e-05	SMc02476	275	SMc02475	0
pSymA	1095678..1095993	1095854	316	4.0105	3.02946e-05	SMa1921	1794	SMa1924	0
Chr	2522172..2522459	2522344	288	4.01026	3.03264e-05	SMc01586	395	SMc01587	0
Chr	991523..991774	991640	252	4.00856	3.05451e-05	ribA	485	ialB	0
Chr	1473209..1473617	1473343	409	4.00829	3.05801e-05	rpoC	363	SMc01315	0
pSymB	1415321..1415636	1415455	316	4.00196	3.14098e-05	SMb21492	448	SMb21493	0
Chr	2542659..2542977	2542873	319	3.99991	3.16836e-05	rplY	0	pth	287
Chr	224171..224520	224388	350	3.98877	3.3209e-05	SMc02867	1117	SMc02868	0
Chr	1652994..1653176	1653095	183	3.98853	3.32413e-05	tatC	0	serS	0
Chr	1362636..1363047	1362911	412	3.98176	3.42033e-05	clpP1	0	clpX	0
Chr	3617033..3617440	3617308	408	3.97655	3.49608e-05	SMc04409	0	asd	0
Chr	1225688..1226044	1225774	357	3.97538	3.51336e-05	purF	534	cvpA	0
pSymB	1289792..1290173	1289905	382	3.97511	3.51731e-05	SMb20883	150	SMb20884	0
pSymB	818499..818838	818718	340	3.97511	3.51736e-05	SMb21249	12	SMb21250	58
pSymB	153519..153757	153624	239	3.97432	3.529e-05	SMb20139	0	dapA2	170
pSymB	1318346..1318718	1318468	373	3.9659	3.65602e-05	SMb21680	33	SMb21681	0
Chr	2017838..2018213	2017978	376	3.96512	3.66802e-05	gph1	0	SMc00150	0
Chr	1008793..1009162	1008923	370	3.96482	3.67256e-05	rimJ	1345	SMc00451	0
Chr	649549..649940	649664	392	3.96315	3.69835e-05	rkpU	0	pncA	46
Chr	1749619..1749915	1749758	297	3.95805	3.77827e-05	lexA	0	SMc01182	591
pSymB	812513..812894	812647	382	3.95522	3.82325e-05	SMb21243	901	SMb21244	0
pSymB	1375626..1375931	1375766	306	3.94797	3.9408e-05	SMb21445	1004	glgX2	0
Chr	3439368..3439682	3439491	315	3.94767	3.94586e-05	rplU	8	rpmA	0
Chr	1659595..1659932	1659856	338	3.94757	3.94747e-05	SMc02059	66	SMc02058	0
Chr	991885..992159	992038	275	3.93867	4.09674e-05	ialB	248	ctaC	0
Chr	1256097..1256359	1256258	263	3.93818	4.10508e-05	SMc00584	242	pepA	0
Chr	1890171..1890481	1890297	311	3.93818	4.10511e-05	SMc00540	0	SMc00539	0
pSymB	593395..593758	593535	364	3.93065	4.23591e-05	SMb20807	0	SMb20808	0
Chr	3430140..3430445	3430266	306	3.92628	4.31345e-05	vsr	272	SMc03765	0
Chr	1808509..1808874	1808735	366	3.92249	4.38193e-05	SMc00240	580	SMc00241	0
pSymA	1220897..1221193	1221054	297	3.9208	4.41273e-05	SMa2165	541	SMa2167	286
Chr	1122450..1122784	1122666	335	3.91883	4.44902e-05	SMc02369	1112	pepN	0
pSymA	1328418..1328685	1328530	268	3.91811	4.46238e-05	SMa2355	266	cyaO	1292
Chr	1684291..1684512	1684360	222	3.91608	4.50007e-05	gst5	3439	nrdJ	0
Chr	1633887..1634257	1634138	371	3.91048	4.60572e-05	valS	0	fadL	1392
Chr	3548581..3548909	3548824	329	3.91014	4.61217e-05	aniA	54	rpmF	0
pSymB	591198..591537	591335	340	3.90592	4.69332e-05	SMb20805	265	SMb20806	0
pSymB	1409900..1410212	1410040	313	3.90507	4.70987e-05	cyoB	0	cyoC	1282
Chr	2003837..2004154	2004015	318	3.90107	4.7885e-05	SMc00163	523	tolB2	0
Chr	1743604..1743982	1743729	379	3.8961	4.88776e-05	dac	905	rlpA	0
pSymA	1079320..1079701	1079435	382	3.89357	4.93908e-05	SMa1898	57	SMa1900	0
Chr	3437658..3437954	3437867	297	3.89007	5.01078e-05	SMc03768	1865	SMc03769	0
Chr	1330011..1330427	1330289	417	3.87758	5.27507e-05	plsX	0	fabH	0
Chr	518206..518598	518335	393	3.87705	5.28652e-05	SMc02177	0	cyaD1	0
pSymB	634139..634413	634273	275	3.87578	5.31427e-05	SMb22007	761	SMb20842	0
Chr	918849..919067	918934	219	3.86725	5.50347e-05	atpF	0	rnhB	512
pSymA	803959..804288	804084	330	3.86705	5.50804e-05	SMa1456	730	SMa1459	0
Chr	1536680..1537025	1536814	346	3.86305	5.59901e-05	thrS	1	SMc01011	0
Chr	1450397..1450674	1450474	278	3.86106	5.64481e-05	prfB	0	SMc01332	272
Chr	701976..702253	702077	278	3.85717	5.73546e-05	rhaK	510	icpA	0
Chr	3498815..3499109	3498983	295	3.85596	5.76372e-05	SMc03830	1361	SMc03831	0
pSymA	541733..542034	541855	302	3.85366	5.81828e-05	SMa0969	0	SMa0972	0
Chr	1462813..1463170	1463033	358	3.85063	5.89065e-05	rplA	56	rplJ	0
Chr	2334617..2334895	2334741	279	3.84655	5.98972e-05	lpxC	631	ftsZ1	0
pSymB	811587..811940	811817	354	3.84298	6.07742e-05	SMb21242	1077	SMb21243	0
pSymB	1403445..1403817	1403539	373	3.84018	6.14718e-05	SMb21479	115	SMb21480	0
pSymB	844265..844599	844484	335	3.83845	6.19073e-05	SMb21269	0	SMb21270	0
pSymB	932692..933106	932832	415	3.8335	6.31664e-05	ackA2	0	gabD2	655
Chr	2101461..2101698	2101549	238	3.8323	6.3476e-05	fabF2	349	SMc04277	0
pSymB	1017253..1017663	1017531	411	3.82588	6.5153e-05	SMb21350	714	SMb21351	0
pSymA	183349..183763	183486	415	3.82386	6.5689e-05	SMa5017	162	SMa0333	0
Chr	2881539..2881740	2881615	202	3.82226	6.61165e-05	SMc00699	84	SMc00698	0
Chr	2071915..2072253	2072049	339	3.81509	6.80679e-05	SMc04246	693	SMc04247	0
Chr	1924031..1924310	1924239	280	3.81251	6.87823e-05	SMc00487	395	SMc00538	0
Chr	466323..466620	466456	298	3.8121	6.88947e-05	mexE1	697	SMc01093	0
pSymB	810500..810842	810630	343	3.81027	6.94083e-05	SMb21241	1150	SMb21242	0
pSymA	304247..304627	304514	381	3.8095	6.96235e-05	cyaF4	480	SMa0572	0
Chr	1443292..1443602	1443528	311	3.80743	7.02088e-05	SMc01337	1823	rne	0
Chr	3388860..3389143	3389006	284	3.80492	7.09245e-05	SMc03754	0	SMc03272	0
Chr	1516414..1516747	1516553	334	3.80457	7.10263e-05	SMc01260	400	SMc01259	0
pSymB	801891..802293	802169	403	3.80001	7.23444e-05	SMb21235	82	SMb21236	0
Chr	3018793..3019148	3019040	356	3.79847	7.27948e-05	SMc04020	0	SMc04021	0
pSymB	1358565..1358957	1358835	393	3.79591	7.35511e-05	SMb21425	782	SMb21426	0
Chr	2263331..2263580	2263434	250	3.79309	7.43914e-05	suhR	216	SMc01414	0
pSymA	223619..224007	223746	389	3.774	8.03264e-05	SMa0407	752	SMa0412	0
Chr	815470..815824	815597	355	3.77104	8.12833e-05	SMc00793	716	SMc00794	0
pSymA	481385..481762	481624	378	3.77047	8.1469e-05	nodB	427	nodA	0
Chr	1331663..1332044	1331907	382	3.76089	8.46554e-05	himA	0	SMc01787	0
Chr	3407493..3407774	3407624	282	3.75896	8.53121e-05	SMc03289	509	SMc03290	54
Chr	1244004..1244338	1244112	335	3.75595	8.63426e-05	fabF	0	SMc00575	506
Chr	2510843..2511219	2511080	377	3.75586	8.63752e-05	dnaG	22	SMc01568	0
Chr	1693034..1693413	1693312	380	3.75293	8.73907e-05	gyrA	0	SMc01230	1009
pSymB	1166681..1166972	1166871	292	3.75166	8.78349e-05	exsB	1022	exsA	0
Chr	1256849..1257080	1256946	232	3.75148	8.78971e-05	pepA	0	SMc00586	600
Chr	1588135..1588491	1588263	357	3.75064	8.81919e-05	fpr	0	relE	0
pSymB	430168..430378	430285	211	3.74999	8.84213e-05	ugpB	0	ugpA	704
Chr	1307071..1307264	1307166	194	3.74979	8.84903e-05	SMc01759	1256	SMc01760	0
Chr	259981..260332	260202	352	3.74782	8.91875e-05	SMc02903	565	SMc02904	0
pSymA	639702..640064	639789	363	3.74521	9.01215e-05	SMa1163	0	SMa1166	0
Chr	2569364..2569673	2569539	310	3.7415	9.14626e-05	clpP2	299	SMc02721	0
Chr	2527001..2527270	2527136	270	3.74047	9.18389e-05	SMc01595	0	csaA	28
pSymB	231369..231655	231509	287	3.73877	9.24631e-05	SMb22001	0	smC22-1	1
Chr	1380249..1380633	1380364	385	3.73858	9.25327e-05	nuoD1	0	SMc01916	429
Chr	2952689..2952990	2952828	302	3.73736	9.29807e-05	SMc03959	0	SMc03960	1243
pSymB	842060..842367	842275	308	3.73505	9.38383e-05	SMb21268	0	SMb21269	0
Chr	2986527..2986868	2986730	342	3.7335	9.44173e-05	SMc03988	194	SMc03989	0
Chr	416694..416943	416807	250	3.73186	9.50365e-05	ihfB	0	SMc01133	22
Chr	775499..775720	775629	222	3.73138	9.52179e-05	SMc00764	114	mcpZ	0
Chr	2224715..2225102	2224854	388	3.72916	9.60584e-05	mocA	0	SMc04323	58
Chr	2971647..2971973	2971838	327	3.72828	9.63969e-05	SMc03975	0	SMc03976	362
Chr	1863847..1864208	1864109	362	3.72496	9.76748e-05	SMc00291	1900	recJ	0
Chr	2092385..2092714	2092508	330	3.72187	9.88779e-05	SMc04261	1353	gnd	0

## Sheet: Table S1C
Table S1C. Identification of Clr ChIP enriched genomic regions in cells, cultivated in TY in presence of cGMP.
Replicon	Region	Center of peak	Length	Peak shape score	P-value	5' gene	5' distance	3' gene	3' distance
Chr	923721..924013	923884	293	43.6594	0	SMc00864	225	moaB	0
Chr	2153407..2153669	2153540	263	35.1843	1.73824e-271	SMc04163	256	SMc04164	30
pSymB	1316701..1316976	1316830	276	35.0119	7.42695e-269	SMb20905	231	SMb20906	0
pSymB	512590..512928	512719	339	34.6965	4.45472e-264	SMb20494	252	SMb20495	289
pSymA	882226..882496	882369	271	34.6391	3.26163e-263	eglC	208	SMa1589	755
Chr	1718989..1719314	1719185	326	30.9688	7.09498e-211	SMc01210	403	coaD	0
Chr	1531004..1531274	1531133	271	28.7166	1.18333e-181	SMc01003	67	hisI	8
Chr	2313089..2313360	2313231	272	21.0302	1.73753e-98	creA	403	SMc05008	0
Chr	652473..652789	652660	317	20.3035	5.98602e-92	SMc02277	81	SMc02278	0
Chr	517343..517612	517483	270	17.4639	1.35024e-68	SMc02179	455	SMc02178	0
Chr	415218..415493	415347	276	16.7512	2.77578e-63	SMc01136	147	SMc01135	0
pSymB	998220..998504	998375	285	15.1905	2.04463e-52	SMb21328	127	SMb21329	0
Chr	2811576..2811897	2811768	322	14.3621	4.47159e-47	SMc02431	6318	SMc02432	272
Chr	2522724..2523016	2522854	293	13.9127	2.65085e-44	SMc01587	235	SMc01589	0
Chr	2984274..2984552	2984423	279	13.8519	6.19862e-44	SMc03984	1817	cyaF2	0
Chr	2923411..2923717	2923588	307	12.7814	1.04177e-37	ctrA	629	SMc00653	0
Chr	1506675..1507057	1506805	383	12.701	2.91865e-37	lipB	87	SMc01267	357
Chr	3214468..3214734	3214588	267	12.6001	1.05479e-36	SMc03123	6360	SMc03122	162
Chr	2810998..2811344	2811235	347	12.4685	5.54458e-36	SMc02431	5740	SMc02432	825
Chr	932130..932487	932360	358	11.9372	3.78567e-33	glyQ	75	SMc00854	0
Chr	1473836..1474159	1473966	324	11.815	1.63285e-32	SMc01315	346	rpsL	15
Chr	1148515..1148855	1148644	341	11.5391	4.18863e-31	SMc02461	586	SMc02396	0
Chr	1377705..1377997	1377835	293	11.4675	9.61028e-31	SMc01911	1464	nuoA1	261
Chr	81380..81674	81560	295	11.0109	1.69344e-28	SMc02589	349	SMc02590	6444
Chr	3211901..3212277	3212022	377	10.8128	1.49706e-27	SMc03123	3793	SMc03122	2619
Chr	2356312..2356617	2356442	306	10.735	3.48416e-27	mraW	400	SMc01857	0
Chr	1490533..1490828	1490699	296	10.7289	3.72538e-27	adk	28	rpsM	0
Chr	3214039..3214289	3214176	251	10.6946	5.39486e-27	SMc03123	5931	SMc03122	607
Chr	3105149..3105488	3105279	340	10.4712	5.85586e-26	SMc02983	97	SMc02984	149
Chr	83906..84275	84034	370	10.4622	6.44335e-26	SMc02589	2875	SMc02590	3843
Chr	3465369..3465632	3465506	264	10.265	5.06404e-25	SMc03799	159	SMc03800	0
Chr	82047..82319	82145	273	10.2407	6.51264e-25	SMc02589	1016	SMc02590	5799
Chr	1460455..1460720	1460598	266	10.166	1.40673e-24	SMc01324	298	secE	0
Chr	1456437..1456733	1456624	297	10.1397	1.84151e-24	SMc01327	145	tufB	218
Chr	1149138..1149385	1149263	248	10.0852	3.2124e-24	SMc02396	0	SMc02397	370
pSymB	1315106..1315410	1315235	305	9.89735	2.1373e-23	SMb20904	105	SMb20905	0
pSymB	983899..984265	984137	367	9.83676	3.90949e-23	wgdA	194	wggR	0
Chr	1698721..1699046	1698851	326	9.56161	5.79685e-22	SMc01226	229	lsrB	97
Chr	520421..520747	520550	327	9.53245	7.68088e-22	cyaD1	48	SMc02175	0
Chr	2808688..2808973	2808867	286	9.5289	7.94781e-22	SMc02431	3430	SMc02432	3196
Chr	2808006..2808383	2808134	378	9.50621	9.88703e-22	SMc02431	2748	SMc02432	3786
Chr	1931085..1931388	1931275	304	9.50377	1.01212e-21	glsA	685	rpsD	0
Chr	3210740..3211063	3210950	324	9.48857	1.1711e-21	SMc03123	2632	SMc03122	3833
Chr	2276521..2276819	2276649	299	9.45672	1.5888e-21	ilvH	1792	ilvI	0
Chr	3212770..3213109	3212999	340	9.40374	2.63276e-21	SMc03123	4662	SMc03122	1787
Chr	2809543..2809793	2809639	251	9.25083	1.11382e-20	SMc02431	4285	SMc02432	2376
Chr	2817807..2818121	2817919	315	9.24304	1.19795e-20	SMc02434	24	hemK1	0
Chr	3085069..3085367	3085254	299	9.19113	1.94373e-20	soxB2	129	rpsU2	0
pSymA	1235959..1236252	1236129	294	9.15663	2.67712e-20	SMa2205	944	SMa2207	0
Chr	2272613..2272971	2272842	359	8.87293	3.56235e-19	SMc01427	188	cspA2	0
pSymA	319..693	448	375	8.85742	4.09422e-19			fdoG	659
Chr	916436..916742	916619	307	8.78261	7.98626e-19	atpI	0	atpB	195
Chr	916896..917122	916993	227	8.72686	1.30918e-18	atpI	18	atpB	0
Chr	1071337..1071606	1071467	270	8.53904	6.76727e-18	cycG	466	SMc00108	0
Chr	2917347..2917618	2917489	272	8.47659	1.15944e-17	SMc00660	892	trmU	68
Chr	84337..84565	84448	229	8.4431	1.54519e-17	SMc02589	3306	SMc02590	3553
Chr	2807111..2807442	2807313	332	8.39985	2.23521e-17	SMc02431	1853	SMc02432	4727
Chr	1033764..1034055	1033926	292	8.33653	3.82512e-17	SMc00088	171	SMc00029	129
Chr	683584..683876	683712	293	8.26347	7.07507e-17	SMc02312	109	SMc04431	181
Chr	82880..83145	82965	266	8.25948	7.31553e-17	SMc02589	1849	SMc02590	4973
Chr	561305..561572	561443	268	8.1463	1.8761e-16	SMc02151	725	SMc02150	0
Chr	85495..85775	85667	281	8.11654	2.39832e-16	SMc02589	4464	SMc02590	2343
Chr	1727887..1728164	1728081	278	8.08681	3.06248e-16	SMc01203	685	SMc01202	0
Chr	82407..82713	82644	307	8.00692	5.88086e-16	SMc02589	1376	SMc02590	5405
Chr	1860344..1860646	1860519	303	7.99546	6.45462e-16	gloA	108	SMc00291	0
Chr	2875242..2875510	2875372	269	7.97636	7.5356e-16	SMc00705	207	rpmB	0
Chr	1862018..1862350	1862275	333	7.87139	1.75367e-15	SMc00291	71	recJ	588
Chr	677050..677404	677279	355	7.72258	5.70007e-15	SMc02303	83	SMc02304	150
Chr	2806823..2807111	2807032	289	7.69447	7.10391e-15	SMc02431	1565	SMc02432	5058
Chr	1614216..1614543	1614346	328	7.61587	1.30958e-14	SMc02095	129	omp	0
Chr	2200109..2200384	2200259	276	7.56502	1.93901e-14	SMc04269	0	SMc04271	63
pSymA	1353773..1354041	1353914	269	7.53545	2.43333e-14	repA2	237
pSymB	636286..636591	636381	306	7.48909	3.46767e-14	algI	88	SMb21013	31
Chr	520923..521161	521032	239	7.43898	5.07335e-14	cyaD1	550	SMc02175	0
Chr	86877..87186	86928	310	7.38806	7.44935e-14	SMc02589	5846	SMc02590	932
Chr	86268..86550	86445	283	7.37845	8.00728e-14	SMc02589	5237	SMc02590	1568
Chr	1462088..1462402	1462155	315	7.34908	9.979e-14	rplA	0	rplJ	686
Chr	3438649..3439029	3438771	381	7.33502	1.10847e-13	SMc03769	921	rplU	0
Chr	1377073..1377380	1377253	308	7.1957	3.10703e-13	SMc01911	832	nuoA1	878
Chr	3091704..3092046	3091949	343	7.17422	3.63612e-13	pntAb	1051	pntAa	0
Chr	1752743..1753099	1752868	357	7.15221	4.26972e-13	SMc01180	67	SMc01179	0
Chr	294191..294510	294321	320	7.11581	5.56271e-13	SMc00338	280	cyaA	5
Chr	3209516..3209820	3209705	305	7.0831	7.04808e-13	SMc03123	1408	SMc03122	5076
Chr	1819443..1819805	1819547	363	7.05926	8.36981e-13	ccsA	482	SMc00249	0
Chr	2998917..2999188	2999039	272	6.93646	2.01024e-12	rpmJ	0	SMc04004	0
Chr	2810175..2810428	2810334	254	6.93532	2.02653e-12	SMc02431	4917	SMc02432	1741
Chr	489214..489510	489408	297	6.90595	2.49337e-12	SMc01716	5	SMc01715	231
Chr	285882..286208	286012	327	6.87068	3.19486e-12	SMc00330	1024	SMc00331	0
Chr	3295477..3295864	3295735	388	6.82076	4.52794e-12	atpA	354	atpH	0
pSymA	959..1297	1201	339	6.72397	8.84211e-12			fdoG	55
Chr	397985..398366	398115	382	6.69451	1.08198e-11	SMc01153	38	rpsT	0
Chr	917746..917988	917878	243	6.68306	1.17002e-11	atpB	55	atpE	0
pSymA	163152..163484	163275	333	6.66367	1.33533e-11	SMa0293	483	SMa0298	0
Chr	1823462..1823753	1823660	292	6.60428	1.99734e-11	SMc00253	661	SMc00254	0
pSymB	786376..786755	786502	380	6.60096	2.04248e-11	SMb21222	0	nodP2	0
Chr	1300960..1301235	1301125	276	6.57097	2.49936e-11	SMc01755	117	aspS	0
Chr	2177868..2178118	2177998	251	6.53008	3.2867e-11	SMc04189	136	SMc04190	0
Chr	1616722..1616996	1616851	275	6.48288	4.49949e-11	lpxD	0	fabZ	770
Chr	1891572..1891908	1891789	337	6.45516	5.40539e-11	SMc00539	0	rhlE1	0
pSymB	576647..576917	576769	271	6.43483	6.18043e-11	SMb20549	281	SMb20550	0
Chr	1491082..1491455	1491198	374	6.43112	6.33335e-11	rpsM	0	rpsK	0
Chr	830504..830770	830620	267	6.41965	6.82931e-11	SMc00809	1325	ppx	65
Chr	2019697..2020080	2019951	384	6.36769	9.59461e-11	gph1	1837	SMc00150	0
Chr	2673600..2673933	2673840	334	6.35201	1.06258e-10	livM	613	livH	0
Chr	830003..830367	830260	365	6.28282	1.66243e-10	SMc00809	824	ppx	468
Chr	1975531..1975840	1975624	310	6.22035	2.48023e-10	fbcB	542	fbcF	0
Chr	1549580..1549965	1549837	386	6.13798	4.17882e-10	SMc01024	0	pyrG	0
Chr	1394125..1394401	1394281	277	6.13661	4.21518e-10	birA	0	SMc01929	502
Chr	1862643..1862929	1862800	287	6.13418	4.27997e-10	SMc00291	696	recJ	9
Chr	2805407..2805663	2805534	257	6.10495	5.14178e-10	SMc02431	149	SMc02432	6506
Chr	994547..994928	994802	382	6.05039	7.22476e-10	ctaD	0	ctaB	0
Chr	1444650..1444969	1444776	320	6.0338	8.00743e-10	rne	241	amiC	149
pSymB	1285946..1286254	1286142	309	6.02233	8.59627e-10	SMb20879	282	rhlE2	7
Chr	1332871..1333227	1332996	357	5.95327	1.31417e-09	SMc01788	154	SMc01789	1128
Chr	1238507..1238889	1238765	383	5.93492	1.46995e-09	rpsR	392	rpsF	0
Chr	3048443..3048726	3048600	284	5.91148	1.6952e-09	SMc04044	175	ilvD2	332
Chr	1750273..1750623	1750389	351	5.91017	1.70873e-09	lexA	104	SMc01182	0
Chr	1476355..1476706	1476482	352	5.86507	2.24465e-09	fusA1	0	tufA	568
Chr	398744..399120	398870	377	5.85021	2.45476e-09	rpsT	339	dnaA	209
Chr	1614613..1614983	1614866	371	5.84476	2.53643e-09	omp	0	lpxD	1726
pSymB	1161114..1161392	1161267	279	5.81679	2.99941e-09	exsF	160	exsI	0
Chr	2490685..2490979	2490850	295	5.81124	3.10064e-09	SMc01550	32	SMc01551	47
Chr	1411951..1412319	1412191	369	5.77884	3.76087e-09	pleD	476	rpmG	0
Chr	2511595..2511925	2511723	331	5.7646	4.09269e-09	SMc01568	91	carA	0
Chr	2078389..2078710	2078595	322	5.74544	4.58414e-09	SMc05007	1158	smoM	0
pSymB	1448591..1448916	1448707	326	5.73982	4.73881e-09	SMb20647	12	SMb20648	101
Chr	917312..917505	917438	194	5.69901	6.0254e-09	atpB	0	atpE	269
Chr	3208537..3208891	3208769	355	5.68259	6.63336e-09	SMc03123	429	SMc03122	6005
Chr	3209888..3210252	3210017	365	5.6771	6.84988e-09	SMc03123	1780	SMc03122	4644
Chr	797841..798162	797961	322	5.67439	6.95906e-09	SMc00777	65	SMc00778	67
Chr	1712272..1712589	1712369	318	5.61858	9.62657e-09	SMc01216	3541	carB	0
Chr	2291368..2291721	2291626	354	5.60585	1.03616e-08	SMc01449	413	SMc01450	0
Chr	1684724..1685103	1684848	380	5.57528	1.23568e-08	gst5	3872	nrdJ	0
Chr	3548565..3548945	3548695	381	5.57188	1.26005e-08	aniA	38	rpmF	0
pSymB	513689..514020	513902	332	5.53004	1.60081e-08	SMb20495	0	SMb20496	1333
Chr	2987689..2988041	2987787	353	5.49634	1.93876e-08	SMc03989	402	rpmE	0
Chr	2558199..2558466	2558352	268	5.47498	2.18782e-08	SMc02706	463	SMc02707	0
pSymB	1383041..1383371	1383170	331	5.43092	2.80326e-08	SMb21454	903	SMb21455	0
Chr	2843460..2843747	2843569	288	5.40218	3.29186e-08	SMc00739	0	SMc00738	196
Chr	87604..87909	87733	306	5.39217	3.48058e-08	SMc02589	6573	SMc02590	209
pSymB	759521..759763	759624	243	5.37333	3.86474e-08	SMb21120	0	ivdH	0
Chr	1461177..1461449	1461327	273	5.30096	5.75968e-08	nusG	0	rplK	175
Chr	3291832..3292195	3291961	364	5.29271	6.02577e-08	atpC	806	atpD	0
pSymA	1351165..1351430	1351276	266	5.27858	6.50931e-08	SMa2389	1468	repC2	0
pSymB	56387..56739	56488	353	5.26471	7.02052e-08	SMb20043	1757	repC1	0
Chr	918894..919203	919022	310	5.2628	7.0938e-08	atpF	0	rnhB	376
Chr	1668304..1668623	1668494	320	5.24292	7.90262e-08	SMc02051	1425	tig	0
Chr	993753..994066	993881	314	5.23695	8.16249e-08	ctaD	0	ctaB	560
Chr	701404..701746	701619	343	5.22314	8.79566e-08	rhaK	0	icpA	425
Chr	870962..871317	871201	356	5.2182	9.03373e-08	groEL1	189	groES1	0
Chr	1090945..1091207	1091081	263	5.20921	9.48207e-08	phaG2	0	mucR	163
Chr	1956297..1956660	1956542	364	5.17531	1.13767e-07	SMc00470	300	dksA	0
Chr	992935..993271	993144	337	5.15394	1.27536e-07	ctaC	12	ctaD	0
Chr	1483387..1483711	1483512	325	5.13833	1.38593e-07	rpmC	0	rpsQ	0
Chr	2569257..2569578	2569460	322	5.12857	1.45976e-07	clpP2	192	SMc02721	0
pSymA	475850..476193	476067	344	5.12665	1.47473e-07	nodQ1	261	SMa0861	0
Chr	3208203..3208370	3208288	168	5.12574	1.48187e-07	SMc03123	95	SMc03122	6526
Chr	3294047..3294419	3294174	373	5.11812	1.54294e-07	atpG	481	atpA	0
Chr	1452452..1452801	1452581	350	5.06367	2.05627e-07	ppnK	144	SMc04435	0
Chr	1209031..1209301	1209172	271	5.06216	2.07262e-07	SMc02552	236	cysS	0
Chr	1557018..1557219	1557121	202	5.03718	2.36217e-07	pdhAb	0	pdhC	1186
Chr	2398253..2398610	2398481	358	5.03352	2.40771e-07	SMc01608	194	ribH2	0
Chr	858360..858710	858489	351	5.02947	2.45916e-07	glcF	836	SMc00925	0
pSymB	1408408..1408754	1408525	347	5.01104	2.70684e-07	cyoA	0	cyoB	734
pSymA	750339..750677	750566	339	5.00758	2.75593e-07	SMa1364	370	SMa5008	0
Chr	1726990..1727281	1727119	292	5.00082	2.85433e-07	SMc01204	1167	SMc01203	0
Chr	1477004..1477365	1477248	362	4.96837	3.37586e-07	fusA1	0	tufA	0
pSymB	1496542..1496852	1496665	311	4.94585	3.79063e-07	SMb20695	270	SMb20696	0
Chr	1481193..1481361	1481272	169	4.94242	3.85801e-07	rplB	0	rpsS	167
Chr	992247..992405	992345	159	4.94234	3.8595e-07	ctaC	0	ctaD	536
Chr	318314..318673	318434	360	4.92999	4.11175e-07	infC	50	rpmI	0
Chr	3294678..3295060	3294934	383	4.91036	4.54536e-07	atpG	1112	atpA	0
Chr	2398046..2398253	2398156	208	4.88698	5.11965e-07	SMc01608	0	ribH2	120
pSymB	949715..950042	949915	328	4.86235	5.79991e-07	SMb21199	0	SMb21200	477
pSymA	420392..420766	420642	375	4.85199	6.11129e-07	noeA	0	noeB	0
Chr	1480708..1481043	1480922	336	4.85096	6.14337e-07	rplB	0	rpsS	485
Chr	3292510..3292866	3292767	357	4.84964	6.18426e-07	atpC	1484	atpD	0
pSymB	1193055..1193411	1193174	357	4.84527	6.32206e-07	SMb20964	33	SMb20965	0
pSymB	734010..734372	734259	363	4.84339	6.38221e-07	lysM	0	SMb21092	539
Chr	1475398..1475761	1475521	364	4.78895	8.38271e-07	fusA1	0	tufA	1513
Chr	648366..648710	648478	345	4.7845	8.57055e-07	rkpA	279	rkpU	0
Chr	1629490..1629720	1629606	231	4.77083	9.17348e-07	SMc02083	94	tolC	0
Chr	1607547..1607912	1607675	366	4.74745	1.03e-06	SMc02102	0	rpsB	0
Chr	1615750..1616115	1616006	366	4.73664	1.08646e-06	omp	0	lpxD	594
Chr	356066..356363	356282	298	4.73343	1.1038e-06	SMc00404	172	SMc00405	0
pSymA	482546..482783	482659	238	4.72485	1.15141e-06	nodD1	0	SMa0872	640
Chr	1484412..1484791	1484664	380	4.6856	1.39571e-06	rplX	0	rplE	0
Chr	1414604..1414908	1414782	305	4.64032	1.73932e-06	SMc01366	15	rnr	0
Chr	1477825..1478092	1477938	268	4.63865	1.75344e-06	tufA	0	rpsJ	500
Chr	1463271..1463616	1463401	346	4.63432	1.79057e-06	rplJ	0	rplL	49
Chr	2363925..2364291	2364166	367	4.6258	1.86575e-06	SMc01850	0	SMc01849	18
Chr	2971889..2972242	2971985	354	4.61741	1.94283e-06	SMc03975	0	SMc03976	93
pSymB	1183062..1183426	1183168	365	4.59243	2.19056e-06	exoK	0	exoL	0
Chr	1483799..1484182	1483928	384	4.56033	2.55371e-06	rpsQ	0	rplN	0
Chr	1858067..1858431	1858197	365	4.53393	2.89476e-06	SMc00286	475	SMc00287	0
pSymA	1220532..1220831	1220702	300	4.53163	2.92658e-06	SMa2165	176	SMa2167	648
Chr	2833644..2833942	2833762	299	4.51927	3.1026e-06	SMc02451	5	secA	0
Chr	1329255..1329638	1329380	384	4.49503	3.47799e-06	SMc01783	149	plsX	0
Chr	1478673..1478918	1478801	246	4.47052	3.90151e-06	rpsJ	0	rplC	105
Chr	1386463..1386822	1386590	360	4.46421	4.01821e-06	nuoH	0	nuoI	716
Chr	1029338..1029658	1029534	321	4.4586	4.12488e-06	SMc00087	274	SMc00027	319
pSymB	1178216..1178597	1178341	382	4.43953	4.50769e-06	exoT	0	SMb21673	825
Chr	2338511..2338790	2338661	280	4.43941	4.51037e-06	ftsA	922	ftsQ	0
pSymA	127774..128120	127900	347	4.43512	4.60112e-06	gdhA	7	SMa0229	0
pSymB	452312..452616	452490	305	4.4175	4.99251e-06	SMb20436	59	SMb20441	0
Chr	1163450..1163730	1163576	281	4.41091	5.14674e-06	SMc02407	13	rpoZ	178
Chr	1437068..1437405	1437325	338	4.39915	5.43388e-06	accB	188	aroQ	0
Chr	829643..829901	829703	259	4.39871	5.44474e-06	SMc00809	464	ppx	934
Chr	1398353..1398698	1398483	346	4.37343	6.11545e-06	SMc01933	248	proS	116
Chr	2974763..2975075	2974956	313	4.36962	6.22302e-06	tkt2	0	gap	371
pSymB	818564..818851	818693	288	4.34948	6.82309e-06	SMb21249	77	SMb21250	45
pSymB	1518067..1518357	1518149	291	4.33442	7.30721e-06	SMb20714	0	SMb20715	138
Chr	1529712..1529874	1529789	163	4.33284	7.36004e-06	SMc01002	217	SMc01003	96
Chr	1315125..1315392	1315283	268	4.3214	7.75218e-06	SMc01768	162	SMc01769	0
Chr	2270995..2271323	2271120	329	4.31683	7.91442e-06	SMc01425	211	SMc01426	45
Chr	2013766..2014004	2013897	239	4.29812	8.61266e-06	SMc00156	1496	aroF	0
Chr	1532209..1532451	1532331	243	4.29476	8.74431e-06	hisI	473	folE	0
pSymB	717197..717555	717454	359	4.27641	9.49671e-06	SMb21079	0	SMb21080	0
Chr	1242478..1242735	1242604	258	4.25711	1.03542e-05	fabG	101	acpP	0
pSymB	514933..515205	515053	273	4.24673	1.08458e-05	SMb20495	11	SMb20496	148
Chr	1893223..1893566	1893323	344	4.23113	1.1626e-05	rhlE1	0	SMc00521	0
Chr	1577309..1577528	1577423	220	4.22791	1.17937e-05	hfq	0	hflX	0
Chr	1242931..1243180	1243062	250	4.21704	1.23767e-05	acpP	0	fabF	74
pSymB	1167456..1167696	1167586	241	4.20242	1.32036e-05	exsB	1797	exsA	0
Chr	1518726..1519090	1518855	365	4.18334	1.4363e-05	SMc01257	158	sda	121
Chr	1387758..1387968	1387895	211	4.18266	1.4406e-05	nuoI	0	nuoJ	216
Chr	1763945..1764317	1764072	373	4.15665	1.61476e-05	cpdB	362	SMc00935	0
Chr	1363099..1363368	1363249	270	4.15595	1.61971e-05	clpX	0	lon	1382
pSymB	179853..180161	179977	309	4.15172	1.64993e-05	SMb20161	0	SMb20162	0
pSymA	1114700..1114996	1114817	297	4.1475	1.68063e-05	SMa1957	1491	SMa1959	0
pSymA	369793..370095	369981	303	4.14739	1.68144e-05	SMa0682	1119	SMa0683	0
pSymB	1633679..1633980	1633886	302	4.14204	1.72113e-05	SMb20614	111	thiC	0
Chr	1479865..1480047	1479982	183	4.14006	1.73611e-05	rplD	0	rplW	292
pSymB	980263..980494	980341	232	4.13619	1.76558e-05	wgeA	20	wgdB	22
Chr	2363225..2363543	2363350	319	4.13509	1.77407e-05	SMc01851	86	SMc01850	0
Chr	1923220..1923495	1923350	276	4.13456	1.77819e-05	purL	0	SMc00487	0
Chr	1652853..1653160	1652982	308	4.1151	1.93504e-05	tatC	0	serS	0
Chr	2236545..2236887	2236675	343	4.10498	2.02178e-05	macB	561	SMc04352	0
Chr	1482385..1482716	1482594	332	4.05957	2.45813e-05	rpsC	0	rplP	234
pSymA	422031..422357	422145	327	4.0481	2.58172e-05	noeB	0	SMa0775	350
Chr	1443786..1443996	1443881	211	4.04429	2.62405e-05	SMc01337	2317	rne	0
Chr	1011301..1011666	1011552	366	4.04158	2.65466e-05	SMc00020	0	SMc00078	0
Chr	2122545..2122919	2122798	375	4.03177	2.76793e-05	cobP	167	SMc04306	331
Chr	3367484..3367838	3367610	355	4.02521	2.84624e-05	proB2	449	SMc03253	0
Chr	2287042..2287384	2287139	343	4.01793	2.93561e-05	hflK	335	folA	0
pSymB	1173627..1173899	1173771	273	4.00693	3.07567e-05	exoY	87	exoX	412
Chr	1379401..1379760	1379502	360	4.00392	3.11506e-05	nuoC1	0	nuoD1	112
Chr	1667453..1667800	1667572	348	3.99976	3.17039e-05	SMc02051	574	tig	816
Chr	3407400..3407730	3407525	331	3.9988	3.18319e-05	SMc03289	416	SMc03290	98
Chr	1857567..1857941	1857691	375	3.9772	3.48659e-05	SMc00286	0	SMc00287	72
Chr	1743585..1743906	1743777	322	3.97218	3.56095e-05	dac	886	rlpA	0
Chr	1198559..1198926	1198814	368	3.96595	3.65522e-05	sodC	650	SMc02661	0
Chr	1275631..1275998	1275746	368	3.95882	3.76604e-05	ropB1	0	SMc00605	342
Chr	991088..991396	991316	309	3.9522	3.87188e-05	ribA	50	ialB	0
Chr	2187063..2187335	2187133	273	3.93289	4.19656e-05	SMc04200	693	SMc04201	0
Chr	1954441..1954776	1954647	336	3.9305	4.23843e-05	SMc00472	2813	SMc00471	0
Chr	1430783..1431139	1430888	357	3.92757	4.29035e-05	gatA	283	SMc01351	0
Chr	3540990..3541279	3541154	290	3.92616	4.31558e-05	SMc03874	623	SMc03875	0
Chr	1484958..1485273	1485038	316	3.92066	4.41541e-05	rplE	0	rpsN	11
Chr	1244470..1244760	1244635	291	3.88271	5.16488e-05	fabF	0	SMc00575	84
pSymA	934835..935130	935024	296	3.87392	5.35497e-05	arcD1	112	arcD2	11
Chr	276654..276968	276889	315	3.86275	5.60587e-05	SMc00322	206	rpsO	0
Chr	1974216..1974510	1974409	295	3.8353	6.27049e-05	fbcC	540	fbcB	0
pSymB	930512..930694	930609	183	3.83349	6.31695e-05	SMb21182	148	htpG	0
Chr	2643450..2643703	2643614	254	3.82927	6.42622e-05	SMc01819	58	SMc01820	0
Chr	1450003..1450196	1450085	194	3.82651	6.49858e-05	prfB	0	SMc01332	750
pSymB	1232376..1232676	1232493	301	3.82188	6.62193e-05	SMb20994	1545	engA	0
pSymB	1289850..1290114	1289973	265	3.79727	7.31497e-05	SMb20883	208	SMb20884	0
pSymA	1091930..1092240	1092052	311	3.79379	7.4182e-05	SMa1916	721	SMa1917	0
Chr	1485590..1485890	1485767	301	3.78746	7.60972e-05	rpsN	0	rpsH	0
Chr	1482931..1483232	1483047	302	3.78707	7.62183e-05	rpsC	18	rplP	0
Chr	254552..254867	254641	316	3.78387	7.72052e-05	ilvE1	452	SMc02897	0
Chr	2321036..2321368	2321268	333	3.7748	8.00687e-05	SMc04453	740	SMc01885	197
pSymB	844181..844477	844348	297	3.77369	8.04254e-05	SMb21269	0	SMb21270	54
Chr	1658162..1658522	1658292	361	3.77162	8.10961e-05	lppB	0	SMc02059	130
pSymB	590766..591087	590860	322	3.76282	8.40024e-05	SMb20805	0	SMb20806	0
pSymB	1017299..1017588	1017364	290	3.75572	8.64215e-05	SMb21350	760	SMb21351	0
Chr	1237553..1237907	1237779	355	3.74105	9.16274e-05	rplI	869	SMc00566	0
pSymA	447123..447309	447202	187	3.73888	9.24202e-05	nifB	1444	nifA	0
Chr	1478201..1478492	1478304	292	3.73826	9.26507e-05	tufA	0	rpsJ	100
Chr	1464918..1465142	1465016	225	3.71967	9.97424e-05	rpoB	0	rpoC	3497

## Sheet: Table S1D
Table S1E´D. Identification of Clr ChIP enriched genomic regions in cells, cultivated in MM in presence of cAMP.
Replicon	Region	Center of peak	Length	Peak shape score	P-value	5' gene	5' distance	3' gene	3' distance
Chr	923693..924020	923881	328	43.4799	0	SMc00864	197	moaB	0
pSymA	882228..882514	882368	287	40.536	0	eglC	210	SMa1589	737
Chr	2153405..2153751	2153545	347	36.7015	3.45218e-295	SMc04163	254	SMc04164	0
Chr	1718952..1719343	1719204	392	35.6889	2.93393e-279	SMc01210	366	coaD	0
pSymB	512613..512912	512753	300	28.834	4.02078e-183	SMb20494	275	SMb20495	305
pSymB	1316717..1317039	1316857	323	26.9905	9.554e-161	SMb20905	247	SMb20906	0
Chr	1530978..1531284	1531145	307	22.8124	1.72554e-115	SMc01003	41	hisI	0
Chr	2811539..2811944	2811806	406	19.9606	6.06437e-89	SMc02431	6281	SMc02432	225
Chr	3214395..3214796	3214659	402	18.2896	5.00449e-75	SMc03123	6287	SMc03122	100
Chr	415184..415511	415324	328	18.1275	9.66548e-74	SMc01136	113	SMc01135	0
Chr	81356..81768	81495	413	17.3367	1.24316e-67	SMc02589	325	SMc02590	6350
Chr	517341..517639	517505	299	17.0609	1.45115e-65	SMc02179	453	SMc02178	0
Chr	3367650..3367882	3367706	233	17.02	2.91812e-65	proB2	615	SMc03253	0
pSymB	998205..998559	998423	355	16.0162	4.9239e-58	SMb21328	112	SMb21329	0
Chr	3438635..3438975	3438836	341	15.6431	1.85241e-55	SMc03769	907	rplU	12
Chr	652454..652768	652629	315	14.613	1.16118e-48	SMc02277	62	SMc02278	0
Chr	1460464..1460753	1460615	290	14.2146	3.71774e-46	SMc01324	307	secE	0
pSymB	636055..636319	636261	265	13.9338	1.97465e-44	SMb20842	1387	algI	0
pSymA	334902..335233	335096	332	13.7846	1.57789e-43	SMa0625	307	SMa0626	0
Chr	3431839..3432225	3431977	387	13.6245	1.4315e-42	vsr	1971	SMc03765	0
Chr	2923392..2923701	2923563	310	13.5809	2.59833e-42	ctrA	610	SMc00653	0
pSymA	294..663	407	370	13.5633	3.30597e-42			fdoG	689
Chr	1029418..1029779	1029551	362	13.0648	2.61465e-39	SMc00087	354	SMc00027	198
Chr	3105066..3105461	3105205	396	13.0127	5.18377e-39	SMc02983	14	SMc02984	176
Chr	1473877..1474186	1474015	310	12.9847	7.47092e-39	SMc01315	387	rpsL	0
pSymB	985787..986149	985921	363	12.9726	8.74986e-39	wgcA	0	wgaA	0
Chr	1506676..1506964	1506816	289	12.9287	1.54949e-38	lipB	88	SMc01267	450
Chr	829565..829886	829705	322	12.6998	2.96332e-37	SMc00809	386	ppx	949
pSymA	1353815..1354074	1353953	260	12.6101	9.28898e-37	repA2	279
pSymA	1091965..1092267	1092103	303	12.5688	1.56716e-36	SMa1916	756	SMa1917	0
pSymB	141503..141834	141643	332	12.4783	4.90478e-36	SMb20128	147	SMb20129	0
Chr	3465375..3465671	3465514	297	12.4293	9.05985e-36	SMc03799	165	SMc03800	0
Chr	2916930..2917270	2917070	341	12.4158	1.07223e-35	SMc00660	475	trmU	416
pSymB	1279786..1280193	1280054	408	12.0866	6.21318e-34	SMb20872	317	allA	42
pSymB	378994..379280	379150	287	12.0585	8.74606e-34	SMb20366	0	SMb20367	249
Chr	294200..294501	294368	302	12.0339	1.1794e-33	SMc00338	289	cyaA	14
Chr	3187673..3187977	3187798	305	11.963	2.77657e-33	SMc03144	906	SMc03143	0
Chr	3430225..3430621	3430364	397	11.9588	2.92014e-33	vsr	357	SMc03765	0
Chr	3437767..3438113	3437975	347	11.8495	1.08276e-32	SMc03769	39	rplU	874
pSymA	910538..910817	910678	280	11.8383	1.23637e-32	SMa1632	1623	SMa1635	0
Chr	1377085..1377503	1377225	419	11.8145	1.64311e-32	SMc01911	844	nuoA1	755
Chr	2673714..2674000	2673821	287	11.8133	1.66546e-32	livM	727	livH	0
Chr	683549..683897	683758	349	11.7424	3.86208e-32	SMc02312	74	SMc04431	160
Chr	3212013..3212251	3212116	239	11.5369	4.29758e-31	SMc03123	3905	SMc03122	2645
Chr	3387746..3388119	3387983	374	11.4841	7.92838e-31	SMc03269	0	SMc03754	0
Chr	3434540..3434848	3434709	309	11.2611	1.02146e-29	aslB	147	SMc03768	17
Chr	2937926..2938194	2938070	269	11.1785	2.59679e-29	serA	1104	serC	0
Chr	2569223..2569631	2569500	409	11.128	4.58426e-29	clpP2	158	SMc02721	0
Chr	2456799..2457088	2456949	290	11.0896	7.04802e-29	fhuA2	0	SMc01658	193
pSymA	347881..348163	348021	283	11.0263	1.42712e-28	SMa5027	29	SMa0656	84
Chr	1033770..1034080	1033910	311	10.9479	3.40174e-28	SMc00088	177	SMc00029	104
Chr	1860290..1860656	1860520	367	10.9142	4.93054e-28	gloA	54	SMc00291	0
pSymB	980285..980553	980413	269	10.6984	5.17626e-27	wgeA	42	wgdB	0
Chr	2808360..2808739	2808485	380	10.6899	5.6755e-27	SMc02431	3102	SMc02432	3430
Chr	1377692..1378014	1377875	323	10.6057	1.40198e-26	SMc01911	1451	nuoA1	244
Chr	83712..84060	83798	349	10.5494	2.55505e-26	SMc02589	2681	SMc02590	4058
Chr	3085049..3085438	3085181	390	10.5357	2.95559e-26	soxB2	109	rpsU2	0
pSymB	1567068..1567333	1567204	266	10.5038	4.15013e-26	SMb20773	523	SMb20774	0
pSymA	1259343..1259633	1259498	291	10.4679	6.06402e-26	SMa2243	2077	SMa2245	0
Chr	713432..713714	713571	283	10.432	8.85416e-26	fliF	169	visN	374
Chr	318309..318648	318440	340	10.3343	2.46606e-25	infC	45	rpmI	0
pSymA	1235954..1236254	1236123	301	10.3139	3.04942e-25	SMa2205	939	SMa2207	0
Chr	2272716..2273001	2272831	286	10.2725	4.68561e-25	SMc01427	291	cspA2	0
pSymA	691143..691526	691387	384	10.2715	4.73728e-25	SMa1262	24	SMa1264	0
Chr	3213956..3214273	3214093	318	10.2479	6.04757e-25	SMc03123	5848	SMc03122	623
Chr	285844..286195	286058	352	10.1308	2.0175e-24	SMc00330	986	SMc00331	0
Chr	520425..520762	520559	338	10.0779	3.4607e-24	cyaD1	52	SMc02175	0
Chr	1823495..1823830	1823704	336	10.0547	4.37789e-24	SMc00253	694	SMc00254	0
pSymB	786401..786671	786532	271	10.0182	6.33984e-24	SMb21222	0	nodP2	0
Chr	2634214..2634507	2634354	294	10.0168	6.42934e-24	smoF	1327	smoE	0
Chr	1490493..1490799	1490630	307	10.001	7.54536e-24	adk	0	rpsM	0
Chr	84683..84917	84823	235	9.9974	7.82227e-24	SMc02589	3652	SMc02590	3201
Chr	3412518..3412880	3412757	363	9.90504	1.97912e-23	SMc03297	5	TRm26.3	736
Chr	2491104..2491311	2491178	208	9.85495	3.26253e-23	SMc01551	0	SMc01552	1365
Chr	3388822..3389118	3388987	297	9.85001	3.427e-23	SMc03754	0	SMc03272	0
Chr	932172..932509	932312	338	9.84781	3.5028e-23	glyQ	117	SMc00854	0
Chr	2236621..2236998	2236760	378	9.78733	6.38107e-23	macB	637	SMc04352	0
pSymA	482424..482760	482507	337	9.74407	9.77799e-23	nodD1	0	SMa0872	663
pSymA	1328403..1328691	1328554	289	9.73572	1.06157e-22	SMa2355	251	cyaO	1286
Chr	3210964..3211347	3211226	384	9.69454	1.59034e-22	SMc03123	2856	SMc03122	3549
Chr	523610..524026	523887	417	9.66366	2.151e-22	frcR	69	frcB	0
pSymB	541771..542062	541906	292	9.65626	2.31226e-22	SMb20516	164	SMb20517	294
Chr	1862002..1862334	1862128	333	9.65124	2.42835e-22	SMc00291	55	recJ	604
Chr	2065089..2065416	2065228	328	9.63635	2.80751e-22	SMc04238	49	SMc04239	66
Chr	830060..830418	830200	359	9.63298	2.90098e-22	SMc00809	881	ppx	417
Chr	356043..356393	356183	351	9.62195	3.22959e-22	SMc00404	149	SMc00405	0
pSymB	818528..818844	818668	317	9.57124	5.28154e-22	SMb21249	41	SMb21250	52
Chr	489218..489501	489350	284	9.56948	5.37214e-22	SMc01716	9	SMc01715	240
Chr	1090911..1091299	1091050	389	9.53168	7.7381e-22	phaG2	0	mucR	71
Chr	2808857..2809109	2808962	253	9.35749	4.08284e-21	SMc02431	3599	SMc02432	3060
Chr	2810373..2810549	2810481	177	9.30408	6.75782e-21	SMc02431	5115	SMc02432	1620
pSymB	717163..717557	717428	395	9.28824	7.84335e-21	SMb21079	0	SMb21080	0
Chr	3433467..3433799	3433574	333	9.24301	1.19825e-20	SMc03766	702	aslB	0
Chr	2809241..2809541	2809333	301	9.23833	1.25186e-20	SMc02431	3983	SMc02432	2628
pSymB	1455348..1455717	1455485	370	9.18464	2.06445e-20	SMb20651	1923	asnB	0
Chr	83058..83349	83197	292	9.16793	2.41095e-20	SMc02589	2027	SMc02590	4769
Chr	3185354..3185686	3185549	333	9.16722	2.42686e-20	SMc03145	0	SMc03144	0
pSymA	725796..726098	725935	303	9.15687	2.67126e-20	SMa1327	1860	SMa1328	0
pSymA	934725..935134	934995	410	9.12964	3.43626e-20	arcD1	2	arcD2	7
Chr	1931024..1931401	1931290	378	9.10953	4.13706e-20	glsA	624	rpsD	0
pSymA	421977..422340	422241	364	9.10737	4.22017e-20	noeB	0	SMa0775	367
Chr	1198546..1198851	1198722	306	9.09602	4.68493e-20	sodC	637	SMc02661	0
Chr	520930..521163	521049	234	9.05651	6.73439e-20	cyaD1	557	SMc02175	0
pSymB	678709..679004	678842	296	8.97835	1.37429e-19	SMb22009	868	SMb22010	85
pSymB	483606..483903	483764	298	8.95912	1.63646e-19	SMb20469	67	SMb20470	51
pSymB	1448465..1448881	1448603	417	8.89216	2.99674e-19	minC	434	SMb20647	0
Chr	2984266..2984587	2984406	322	8.88944	3.07098e-19	SMc03984	1809	cyaF2	0
Chr	677023..677385	677246	363	8.86478	3.83273e-19	SMc02303	56	SMc02304	169
pSymA	890179..890594	890455	416	8.8426	4.67569e-19	SMa1595	0	SMa1597	332
Chr	1456305..1456669	1456444	365	8.81213	6.13925e-19	SMc01327	13	tufB	282
pSymB	811588..811905	811769	318	8.80353	6.62897e-19	SMb21242	1078	SMb21243	0
pSymB	800643..800962	800826	320	8.80048	6.81138e-19	TRm1a	253	SMb21235	0
Chr	2875185..2875601	2875323	417	8.74937	1.07276e-18	SMc00705	150	rpmB	0
pSymA	441546..441818	441685	273	8.60209	3.91399e-18	gabD4	274	syrB3	0
Chr	3432706..3433015	3432923	310	8.56894	5.22204e-18	SMc03765	711	SMc03766	0
pSymB	983672..984072	983801	401	8.54523	6.41406e-18	wgdB	1733	wgdA	0
Chr	1444701..1445034	1444841	334	8.5138	8.41601e-18	rne	292	amiC	84
Chr	687933..688315	688070	383	8.4685	1.24287e-17	SMc02315	0	SMc02316	0
pSymA	163066..163468	163341	403	8.45398	1.40774e-17	SMa0293	397	SMa0298	0
Chr	2313102..2313423	2313233	322	8.45368	1.41125e-17	creA	416	SMc05008	0
Chr	1963531..1963848	1963671	318	8.42598	1.78866e-17	SMc00194	28	SMc00193	0
Chr	2486242..2486606	2486382	365	8.37694	2.71614e-17	SMc01745	0	SMc04442	0
Chr	1706495..1706852	1706721	358	8.37586	2.74111e-17	lpsB	392	greA	0
Chr	3380280..3380562	3380429	283	8.35912	3.15929e-17	SMc03263	1077	SMc03264	0
pSymA	1329500..1329874	1329735	375	8.29924	5.23901e-17	SMa2355	1348	cyaO	103
pSymB	807649..807990	807865	342	8.2472	8.1076e-17	SMb21239	2048	SMb21240	0
pSymB	1633678..1634082	1633817	405	8.24659	8.14902e-17	SMb20614	110	thiC	0
Chr	2806904..2807266	2807161	363	8.24034	8.58579e-17	SMc02431	1646	SMc02432	4903
pSymB	1511651..1512019	1511790	369	8.14338	1.92194e-16	SMb20709	0	SMb20710	168
Chr	1728062..1728387	1728249	326	8.1388	1.99602e-16	SMc01202	142	SMc01200	23
Chr	858408..858697	858544	290	8.13228	2.10652e-16	glcF	884	SMc00925	0
Chr	2706199..2706472	2706333	274	8.12386	2.25801e-16	SMc01981	0	coxM	0
Chr	3208366..3208614	3208498	249	8.12051	2.32114e-16	SMc03123	258	SMc03122	6282
pSymB	470191..470471	470329	281	8.10363	2.66712e-16	SMb20457	138	SMb20458	0
pSymB	591159..591544	591292	386	8.05556	3.95573e-16	SMb20805	226	SMb20806	0
Chr	561302..561587	561448	286	8.0334	4.74028e-16	SMc02151	722	SMc02150	0
Chr	2161181..2161494	2161302	314	8.03218	4.7876e-16	SMc04170	1686	SMc04171	0
pSymA	455394..455727	455588	334	7.99381	6.5416e-16	nifD	0	nifK	414
Chr	3178173..3178563	3178431	391	7.98816	6.84819e-16	SMc03150	714	SMc03149	0
Chr	206797..207122	206937	326	7.98655	6.93863e-16	SMc02855	13	SMc02856	121
Chr	3213194..3213543	3213332	350	7.98358	7.10742e-16	SMc03123	5086	SMc03122	1353
Chr	86255..86626	86395	372	7.98274	7.15607e-16	SMc02589	5224	SMc02590	1492
pSymB	587186..587454	587328	269	7.9744	7.65591e-16	SMb20562	85	SMb20563	0
Chr	2809553..2809896	2809677	344	7.96399	8.32861e-16	SMc02431	4295	SMc02432	2273
Chr	945873..946188	946004	316	7.94811	9.46903e-16	SMc00994	140	SMc00989	0
Chr	1148522..1148930	1148653	409	7.93201	1.07812e-15	SMc02461	593	SMc02396	0
Chr	1275138..1275497	1275277	360	7.92441	1.14617e-15	SMc00603	43	ropB1	0
pSymB	1416908..1417201	1417095	294	7.90932	1.29398e-15	SMb21689	129	SMb21495	0
Chr	2806230..2806569	2806337	340	7.9091	1.29625e-15	SMc02431	972	SMc02432	5600
Chr	2817755..2818130	2817993	376	7.8621	1.88872e-15	clpB	958	SMc02434	0
pSymA	1257313..1257620	1257481	308	7.8468	2.13387e-15	SMa2243	47	SMa2245	0
Chr	3301140..3301440	3301280	301	7.83094	2.42123e-15	SMc02494	60	SMc02493	193
pSymB	580473..580806	580612	334	7.81946	2.65253e-15	SMb20555	284	SMb20556	0
Chr	2575674..2576070	2575934	397	7.78961	3.36073e-15	SMc02724	2245	trpE	0
pSymA	680633..680967	680852	335	7.7682	3.98047e-15	napF	175	napE	0
Chr	2200126..2200486	2200266	361	7.74194	4.89565e-15	SMc04269	0	SMc04271	0
pSymB	794231..794525	794391	295	7.73381	5.21875e-15	SMb21228	1240	SMb21229	0
pSymA	171493..171879	171622	387	7.71458	6.06891e-15	SMa0303	1550	SMa0306	0
Chr	1723515..1723933	1723655	419	7.7099	6.29562e-15	tgt	186	SMc01205	0
Chr	87429..87713	87574	285	7.70395	6.59595e-15	SMc02589	6398	SMc02590	405
Chr	3402834..3403128	3402994	295	7.7026	6.66638e-15	SMc03286	20	SMc03287	0
pSymB	56330..56701	56438	372	7.70232	6.68107e-15	SMb20043	1700	repC1	0
Chr	1525371..1525667	1525528	297	7.70104	6.74797e-15	SMc00997	746	SMc00998	0
Chr	397949..398335	398088	387	7.69907	6.85277e-15	SMc01153	2	rpsT	0
Chr	82732..82964	82859	233	7.69339	7.16422e-15	SMc02589	1701	SMc02590	5154
Chr	1727753..1728062	1727861	310	7.68783	7.48253e-15	SMc01203	551	SMc01202	0
pSymA	68212..68499	68352	288	7.67119	8.52038e-15	groES3	20	cspA8	305
Chr	2939956..2940364	2940229	409	7.63034	1.17071e-14	SMc00639	963	SMc00638	0
pSymA	1128..1437	1298	310	7.58477	1.6654e-14			fdoG	0
Chr	2807442..2807797	2807564	356	7.5749	1.79707e-14	SMc02431	2184	SMc02432	4372
Chr	2805515..2805855	2805635	341	7.55193	2.14435e-14	SMc02431	257	SMc02432	6314
Chr	2726662..2727021	2726791	360	7.39503	7.06899e-14	SMc02022	7	SMc02023	0
pSymB	576520..576909	576774	390	7.38869	7.41405e-14	SMb20549	154	SMb20550	0
Chr	1862648..1862989	1862788	342	7.34813	1.00499e-13	SMc00291	701	recJ	0
pSymA	1016740..1017052	1016872	313	7.34699	1.01359e-13	SMa5032	183	SMa1793	0
pSymB	1173598..1173951	1173818	354	7.28888	1.56269e-13	exoY	58	exoX	360
Chr	2291171..2291463	2291324	293	7.24735	2.12504e-13	SMc01449	216	SMc01450	202
Chr	2669513..2669815	2669653	303	7.24547	2.15464e-13	livK	5	SMc01947	0
Chr	3540351..3540705	3540566	355	7.22866	2.43889e-13	rpoH2	978	SMc03874	0
Chr	3048464..3048743	3048605	280	7.21513	2.69404e-13	SMc04044	196	ilvD2	315
Chr	1668255..1668469	1668380	215	7.21362	2.7241e-13	SMc02051	1376	tig	147
pSymA	375402..375672	375498	271	7.20126	2.98297e-13	SMa0690	545	arcA1	35
pSymA	1221015..1221255	1221123	241	7.19073	3.22225e-13	SMa2165	659	SMa2167	224
Chr	1071288..1071642	1071511	355	7.1719	3.69816e-13	cycG	417	SMc00108	0
pSymA	421146..421540	421412	395	7.16676	3.83975e-13	noeB	0	SMa0775	1167
Chr	3407311..3407725	3407449	415	7.10285	6.11045e-13	SMc03289	327	SMc03290	103
Chr	2356348..2356728	2356465	381	7.1017	6.16165e-13	mraW	436	SMc01857	0
pSymB	813365..813755	813616	391	7.07478	7.48434e-13	SMb21244	233	exoF3	0
Chr	816686..817026	816897	341	7.06492	8.03551e-13	SMc00795	335	SMc00796	34
Chr	2522688..2523028	2522902	341	7.06244	8.18032e-13	SMc01587	199	SMc01589	0
pSymB	1315004..1315408	1315271	405	7.03437	1.00082e-12	SMb20904	3	SMb20905	0
pSymA	1191518..1191881	1191753	364	7.03331	1.00844e-12	SMa2109	562	SMa2111	0
Chr	1483828..1484245	1483967	418	7.01627	1.13934e-12	rpsQ	0	rplN	0
Chr	3405285..3405564	3405422	280	6.97738	1.50366e-12	SMc03286	2471	SMc03287	0
Chr	2226683..2227050	2226918	368	6.9511	1.81223e-12	SMc04323	295	SMc04324	11
Chr	3548537..3548949	3548810	413	6.92634	2.15936e-12	aniA	10	rpmF	0
Chr	1614186..1614589	1614317	404	6.90008	2.5986e-12	SMc02095	99	omp	0
pSymB	1285996..1286297	1286163	302	6.81533	4.70253e-12	SMb20879	332	rhlE2	0
Chr	85775..86004	85872	230	6.81137	4.83357e-12	SMc02589	4744	SMc02590	2114
Chr	3461587..3461991	3461717	405	6.81004	4.87845e-12	SMc03796	11	metA	0
Chr	2276544..2276840	2276707	297	6.80051	5.21254e-12	ilvI	14	SMc01432	36
Chr	1216467..1216873	1216737	407	6.79262	5.50582e-12	SMc02545	566	SMc02544	0
Chr	3526958..3527279	3527143	322	6.78233	5.91268e-12	SMc03862	29	rplS	0
Chr	2174696..2175070	2174836	375	6.73098	8.42601e-12	SMc04184	162	SMc04186	101
Chr	1956379..1956681	1956489	303	6.72733	8.64033e-12	SMc00470	382	dksA	0
Chr	1819463..1819804	1819603	342	6.69561	1.07389e-11	ccsA	502	SMc00249	0
Chr	1667433..1667719	1667581	287	6.68553	1.15044e-11	SMc02051	554	tig	897
pSymA	1351067..1351450	1351326	384	6.67451	1.24033e-11	SMa2389	1370	repC2	0
Chr	1607523..1607837	1607698	315	6.66919	1.28607e-11	SMc02102	0	rpsB	0
pSymB	736454..736745	736607	292	6.65705	1.3969e-11	SMb21093	138	argH2	0
Chr	2998973..2999273	2999158	301	6.52661	3.36364e-11	rpmJ	0	SMc04004	0
Chr	2321019..2321334	2321202	316	6.51651	3.59816e-11	SMc04453	723	SMc01885	231
Chr	1629427..1629744	1629630	318	6.46291	5.13535e-11	SMc02083	31	tolC	0
Chr	2062878..2063188	2063050	311	6.44911	5.62541e-11	SMc04235	116	SMc04236	19
Chr	445037..445356	445176	320	6.44709	5.70097e-11	lnt	0	phrR	78
pSymB	1415173..1415550	1415419	378	6.4285	6.44342e-11	SMb21492	300	SMb21493	0
Chr	3188556..3188861	3188744	306	6.39386	8.08739e-11	SMc03142	0	SMc03141	445
pSymA	1220639..1220946	1220816	308	6.37115	9.38107e-11	SMa2165	283	SMa2167	533
Chr	552900..553192	553053	293	6.3061	1.43074e-10	SMc02155	1101	SMc02154	0
Chr	693887..694229	694092	343	6.2861	1.62771e-10	rhaI	2042	rhaD	0
Chr	1491004..1491317	1491180	314	6.23057	2.32373e-10	rpsM	0	rpsK	12
Chr	242348..242712	242573	365	6.2026	2.77698e-10	SMc02886	26	SMc02887	17
Chr	2843428..2843712	2843582	285	6.18593	3.08689e-10	SMc00739	0	SMc00738	231
pSymB	179844..180191	179968	348	6.18549	3.09547e-10	SMb20161	0	SMb20162	0
Chr	2987674..2987962	2987809	289	6.18438	3.11742e-10	SMc03989	387	rpmE	0
pSymB	58844..59183	59060	340	6.18109	3.18312e-10	repA1	83	SMb20047	0
pSymA	420563..420795	420729	233	6.15833	3.67589e-10	noeA	0	noeB	0
pSymB	1496529..1496870	1496647	342	6.1224	4.60887e-10	SMb20695	257	SMb20696	0
Chr	2998685..2998973	2998824	289	6.11431	4.84887e-10	purK	2	rpmJ	0
Chr	2077235..2077485	2077359	251	6.11	4.98146e-10	SMc05007	4	smoM	0
Chr	2922975..2923241	2923101	267	6.09096	5.61162e-10	ctrA	193	SMc00653	0
Chr	3232096..3232490	3232353	395	6.08132	5.95984e-10	mak	150	SMc03108	111
Chr	1163701..1163926	1163810	226	6.06413	6.63337e-10	SMc02407	264	rpoZ	0
Chr	1750247..1750609	1750499	363	6.01067	9.23819e-10	lexA	78	SMc01182	0
Chr	1616716..1617022	1616849	307	6.00385	9.6347e-10	lpxD	0	fabZ	744
Chr	2019749..2020165	2020026	417	5.94986	1.34184e-09	gph1	1889	SMc00150	0
pSymB	1183101..1183433	1183303	333	5.923	1.5806e-09	exoK	0	exoL	0
Chr	3209917..3210287	3210023	371	5.89196	1.90823e-09	SMc03123	1809	SMc03122	4609
Chr	3295459..3295875	3295736	417	5.82799	2.80502e-09	atpA	336	atpH	0
Chr	1588144..1588491	1588352	348	5.80946	3.13368e-09	fpr	0	relE	0
Chr	2520668..2520991	2520806	324	5.77038	3.95466e-09	SMc01584	345	cspA3	0
pSymB	702415..702784	702676	370	5.7413	4.69767e-09	SMb21067	78	SMb21068	0
pSymB	1167714..1167913	1167844	200	5.72671	5.11998e-09	exsA	96	exoB	236
pSymB	250789..251136	251014	348	5.72251	5.24807e-09	tyv	927	SMb20245	0
pSymB	1534768..1535102	1534905	335	5.71361	5.53016e-09	SMb22016	1010	glnII	0
Chr	482424..482724	482529	301	5.70623	5.77538e-09	SMc01721	154	rnpA	0
Chr	2558124..2558538	2558401	415	5.63195	8.90936e-09	SMc02706	388	SMc02707	0
Chr	2865317..2865722	2865592	406	5.62017	9.53823e-09	ftsX	0	SMc00715	0
Chr	3322012..3322372	3322146	361	5.5864	1.15909e-08	SMc02476	620	SMc02475	0
Chr	1482931..1483087	1483037	157	5.54951	1.43232e-08	rpsC	18	rplP	0
pSymA	468501..468880	468750	380	5.53022	1.59915e-08	SMa0850	435	nodH	0
Chr	2221624..2221933	2221762	310	5.52572	1.64072e-08	SMc04317	86	cspA1	0
pSymB	621434..621694	621573	261	5.52446	1.65247e-08	SMb21665	1534	SMb20829	0
Chr	2844932..2845232	2845018	301	5.50722	1.82275e-08	SMc00738	478	SMc00737	0
pSymB	699614..700030	699753	417	5.48592	2.05657e-08	SMb21064	441	SMb21065	0
Chr	1411873..1412283	1412146	411	5.47889	2.14004e-08	pleD	398	rpmG	0
Chr	300819..301106	300970	288	5.47493	2.18844e-08	TRm20	409	SMc00344	0
Chr	3021798..3022175	3022072	378	5.46709	2.28739e-08	SMc04022	800	exoN2	0
Chr	916318..916619	916452	302	5.41757	3.02075e-08	SMc00928	94	atpI	0
Chr	2122685..2123033	2122908	349	5.41137	3.12728e-08	cobP	307	SMc04306	217
Chr	1332746..1333021	1332905	276	5.40681	3.20787e-08	SMc01788	29	SMc01789	1334
pSymB	1605677..1605993	1605855	317	5.36723	3.99771e-08	pcaF	477	SMb20590	0
Chr	1430794..1431101	1430962	308	5.36048	4.1501e-08	gatA	294	SMc01351	0
Chr	256943..257315	257075	373	5.35576	4.25978e-08	pheA	107	SMc02900	0
Chr	2818232..2818626	2818497	395	5.35052	4.38506e-08	SMc02434	449	hemK1	0
Chr	1822195..1822452	1822308	258	5.34953	4.40926e-08	SMc00252	33	SMc00253	0
Chr	632747..633030	632881	284	5.34733	4.4631e-08	secD2	102	SMc02266	162
Chr	3616951..3617275	3617152	325	5.34275	4.57736e-08	SMc04408	50	SMc04409	0
pSymB	1375665..1376026	1375803	362	5.33726	4.71807e-08	SMb21445	1043	glgX2	0
Chr	2951297..2951532	2951390	236	5.32274	5.1108e-08	tolQ	19	SMc03959	94
Chr	871195..871481	871333	287	5.30354	5.6789e-08	groES1	50	SMc00911	0
Chr	1666643..1667028	1666892	386	5.30299	5.69618e-08	SMc02052	214	SMc02051	0
Chr	1507340..1507595	1507466	256	5.2981	5.8508e-08	lipB	752	SMc01267	0
Chr	1146849..1147201	1146979	353	5.29725	5.87792e-08	hisC4	208	SMc02394	108
Chr	3398324..3398628	3398448	305	5.2883	6.17305e-08	TRm18	0	SMc03284	861
pSymA	962858..963179	963045	322	5.28558	6.26539e-08	SMa1705	642	SMa1706	0
Chr	662365..662648	662471	284	5.28442	6.30514e-08	SMc02286	629	SMc02287	0
pSymA	317703..318011	317782	309	5.27595	6.60366e-08	SMa0594	243	SMa0599	66
Chr	1752739..1753045	1752916	307	5.26043	7.18614e-08	SMc01180	63	SMc01179	0
pSymA	466371..466693	466555	323	5.22094	8.90101e-08	SMa0848	10	syrM	0
Chr	360112..360475	360249	364	5.21766	9.06009e-08	SMc00408	56	SMc00409	0
Chr	713871..714152	714058	282	5.21038	9.42269e-08	fliF	608	visN	0
Chr	1237566..1237899	1237655	334	5.19504	1.02341e-07	rplI	882	SMc00566	0
Chr	1462034..1462279	1462135	246	5.1618	1.22295e-07	rplK	0	rplA	0
Chr	1476355..1476660	1476495	306	5.13773	1.39035e-07	fusA1	0	tufA	614
Chr	1149402..1149773	1149673	372	5.12579	1.48144e-07	SMc02396	0	SMc02397	0
pSymB	1161137..1161495	1161259	359	5.12221	1.50989e-07	exsF	183	exsI	0
Chr	830534..830787	830663	254	5.11118	1.60075e-07	SMc00809	1355	ppx	48
pSymA	447451..447766	447578	316	5.10663	1.63974e-07	nifB	1772	nifA	0
pSymA	479328..479539	479399	212	5.08245	1.86296e-07	nodI	326	nodC	0
pSymB	594283..594572	594436	290	5.07404	1.94727e-07	SMb20808	11	kpsF1	0
Chr	1242839..1243072	1242936	234	5.04231	2.29977e-07	acpP	0	fabF	182
Chr	701368..701740	701638	373	5.00813	2.74802e-07	rhaK	0	icpA	431
Chr	573540..573817	573677	278	5.00183	2.83948e-07	phoB	473	SMc02139	0
Chr	3209163..3209479	3209342	317	4.9962	2.92357e-07	SMc03123	1055	SMc03122	5417
Chr	910158..910489	910409	332	4.98728	3.06174e-07	SMc00877	191	SMc00876	0
Chr	917028..917424	917305	397	4.96801	3.38224e-07	atpB	0	atpE	350
pSymB	613293..613591	613427	299	4.9601	3.52289e-07	rkpZ2	381	SMb20824	0
Chr	1555822..1556199	1556092	378	4.94248	3.85671e-07	SMc01029	11	pdhAa	0
Chr	1549675..1549973	1549855	299	4.93418	4.02432e-07	SMc01024	19	pyrG	0
Chr	3242611..3242965	3242747	355	4.93333	4.04207e-07	SMc03101	9	SMc03100	58
Chr	1836277..1836561	1836423	285	4.92529	4.21171e-07	SMc00265	1909	SMc00266	0
Chr	2061003..2061352	2061141	350	4.91896	4.35033e-07	SMc04233	491	cspA4	0
pSymA	475790..476046	475913	257	4.91559	4.42584e-07	nodQ1	201	SMa0861	0
Chr	1242423..1242646	1242550	224	4.90658	4.6339e-07	fabG	46	acpP	66
pSymA	469181..469523	469320	343	4.9051	4.66903e-07	nodH	238	nodF	107
pSymB	668201..668459	668300	259	4.89353	4.95221e-07	SMb21698	584	exoI2	874
Chr	1891527..1891936	1891661	410	4.88154	5.26306e-07	SMc00539	0	rhlE1	0
pSymA	880202..880517	880380	316	4.83659	6.60441e-07	SMa1585	1240	syrB2	0
pSymA	962059..962471	962199	413	4.79087	8.3028e-07	SMa1705	0	SMa1706	340
Chr	807218..807518	807315	301	4.78563	8.52263e-07	rirA	208	dppA1	0
pSymB	1243692..1244056	1243832	365	4.78399	8.59231e-07	SMb21008	1624	glpK	0
pSymB	597696..598070	597814	375	4.76868	9.27206e-07	SMb20810	52	SMb20811	0
Chr	778133..778478	778224	346	4.73387	1.10139e-06	mcpZ	0	SMc00766	109
Chr	797811..798144	797928	334	4.73183	1.11251e-06	SMc00777	35	SMc00778	85
pSymB	766515..766879	766601	365	4.7154	1.20618e-06	SMb21127	0	SMb21128	0
Chr	2271018..2271351	2271296	334	4.70451	1.2724e-06	SMc01425	234	SMc01426	17
Chr	2204147..2204487	2204269	341	4.70208	1.2876e-06	SMc04276	152	SMc04280	294
Chr	1018902..1019202	1019066	301	4.70175	1.2897e-06	SMc00023	0	SMc05003	0
pSymA	911062..911408	911282	347	4.69623	1.32505e-06	SMa1635	422	SMa1636	380
Chr	3652372..3652672	3652491	301	4.69037	1.36358e-06	thdF	1561	rho	0
pSymB	685151..685542	685280	392	4.68931	1.37066e-06	wzx1	1373	SMb21051	0
Chr	1238575..1238870	1238714	296	4.68177	1.42202e-06	rpsR	460	rpsF	0
Chr	1461527..1461791	1461588	265	4.66394	1.55108e-06	nusG	118	rplK	0
Chr	1164283..1164610	1164483	328	4.66162	1.56863e-06	rpoZ	0	relA	0
Chr	1549075..1549415	1549165	341	4.6421	1.72445e-06	tpiA	27	SMc01024	0
Chr	1467462..1467694	1467554	233	4.64116	1.73232e-06	rpoB	0	rpoC	945
Chr	524859..525208	524986	350	4.64038	1.73882e-06	frcB	0	frcC	0
Chr	1576966..1577277	1577171	312	4.61748	1.94216e-06	SMc01047	0	hfq	0
Chr	2924358..2924627	2924482	270	4.5982	2.13082e-06	SMc00653	833	chpT	0
pSymB	1214959..1215252	1215146	294	4.58587	2.26054e-06	SMb20982	46	SMb20983	0
Chr	398784..399062	398924	279	4.57793	2.348e-06	rpsT	379	dnaA	267
pSymB	1230760..1231064	1230933	305	4.55803	2.5818e-06	SMb20993	734	SMb20994	0
Chr	3522072..3522474	3522335	403	4.55553	2.61267e-06	SMc03855	907	dapF	0
Chr	3431108..3431509	3431370	402	4.54667	2.72502e-06	vsr	1240	SMc03765	0
Chr	231121..231383	231231	263	4.53698	2.85324e-06	SMc02873	941	SMc02874	0
pSymB	1319652..1320039	1319782	388	4.52214	3.06091e-06	SMb20910	296	SMb20911	0
Chr	1858202..1858517	1858380	316	4.52179	3.06595e-06	SMc00286	610	SMc00287	0
Chr	1975520..1975833	1975701	314	4.52095	3.07807e-06	fbcB	531	fbcF	0
Chr	1743638..1743962	1743823	325	4.52032	3.08727e-06	dac	939	rlpA	0
Chr	1208955..1209248	1209126	294	4.51612	3.14912e-06	SMc02552	160	cysS	0
Chr	46014..46282	46115	269	4.50218	3.36296e-06	SMc02756	35	ahcY	0
Chr	3509548..3509838	3509700	291	4.47633	3.79687e-06	SMc03844	35	SMc03845	2
pSymA	1255525..1255813	1255655	289	4.46903	3.92877e-06	SMa2241	0	SMa2243	525
pSymA	484777..485017	484852	241	4.4681	3.94582e-06	nifN	0	nodN	151
pSymB	815273..815688	815413	416	4.46665	3.97275e-06	SMb21246	0	SMb21247	0
pSymA	938316..938622	938512	307	4.45111	4.27131e-06	arcA2	477	SMa1672	0
Chr	2632868..2633199	2632980	332	4.44855	4.3225e-06	smoG	859	smoF	0
pSymB	574382..574758	574499	377	4.43631	4.57565e-06	SMb20548	0	SMb20549	1289
pSymB	513719..514115	513989	397	4.42126	4.90641e-06	SMb20495	0	SMb20496	1238
pSymA	480041..480394	480256	354	4.41687	5.00698e-06	nodI	1039	nodC	0
Chr	3382991..3383278	3383108	288	4.40901	5.19211e-06	SMc03265	1179	SMc03267	125
Chr	276664..276961	276832	298	4.38595	5.77415e-06	SMc00322	216	rpsO	0
Chr	1237899..1238158	1238058	260	4.383	5.85269e-06	SMc00566	226	rpsR	0
pSymA	1954..2300	2219	347	4.37995	5.93545e-06	fdoG	0	fdoH	2153
pSymA	569743..570155	569878	413	4.3779	5.99154e-06	SMa1032	130	SMa1033	0
Chr	1270523..1270875	1270760	353	4.37749	6.00268e-06	SMc00598	0	moaE	0
Chr	111513..111812	111673	300	4.36964	6.22249e-06	SMc02619	15	SMc02620	0
pSymA	460418..460811	460558	394	4.35545	6.63962e-06	nifX	254	SMa0833	0
Chr	2559577..2559891	2559759	315	4.34819	6.86319e-06	SMc02708	25	SMc02709	0
Chr	2049700..2049982	2049843	283	4.34436	6.98424e-06	SMc04224	0	SMc04225	0
pSymA	442185..442524	442308	340	4.34044	7.10989e-06	syrB3	98	SMa0809	0
Chr	2476583..2476876	2476721	294	4.3387	7.16627e-06	SMc01540	120	SMc01541	0
pSymA	409710..410084	409948	375	4.3316	7.40144e-06	nodD2	0	SMa0758	1022
pSymB	801959..802187	802104	229	4.3293	7.4793e-06	SMb21235	150	SMb21236	65
pSymA	89083..89343	89183	261	4.32697	7.55879e-06	SMa0160	0	SMa0162	0
Chr	1485782..1486152	1486060	371	4.32565	7.60403e-06	rpsH	0	rplF	0
pSymA	1006660..1006923	1006811	264	4.30991	8.16597e-06	SMa1770	559	SMa1776	0
Chr	1208720..1208955	1208827	236	4.30625	8.30211e-06	SMc02553	261	SMc02552	0
Chr	1452354..1452686	1452609	333	4.29227	8.84276e-06	ppnK	46	SMc04435	36
pSymB	1193060..1193349	1193216	290	4.27331	9.62974e-06	SMb20964	38	SMb20965	0
Chr	3401732..3402043	3401871	312	4.26379	1.00495e-05	SMc03285	745	SMc03286	0
pSymA	458508..458846	458723	339	4.25849	1.02908e-05	nifE	0	nifX	816
Chr	3293226..3293546	3293363	321	4.24682	1.08411e-05	atpD	569	atpG	0
Chr	1015231..1015452	1015343	222	4.23159	1.16021e-05	ccrM	0	SMc00081	316
pSymB	612026..612341	612214	316	4.22425	1.19867e-05	rkpT2	155	rkpZ2	0
pSymB	585247..585579	585495	333	4.21981	1.22255e-05	SMb20560	343	SMb20561	17
Chr	1598568..1598862	1598665	295	4.21957	1.22383e-05	SMc02112	0	SMc02111	0
Chr	1995821..1996120	1995951	300	4.21369	1.25616e-05	dme	57	sinR	0
pSymA	446810..447098	446927	289	4.21156	1.26809e-05	nifB	1131	nifA	0
Chr	95924..96211	96155	288	4.19325	1.3749e-05	SMc02600	156	SMc02602	0
Chr	988108..988464	988326	357	4.19182	1.38361e-05	gpmB	71	SMc00070	0
Chr	3372249..3372449	3372338	201	4.18543	1.42312e-05	SMc03256	866	TRm18	0
Chr	1534570..1534892	1534766	323	4.18325	1.43683e-05	SMc01009	0	thrS	0
Chr	1392177..1392503	1392271	327	4.17671	1.47876e-05	nuoM	0	nuoN	166
pSymA	460811..460994	460855	184	4.17524	1.48837e-05	SMa0833	0	fdxB	0
Chr	3292625..3292978	3292889	354	4.15369	1.63581e-05	atpC	1599	atpD	0
pSymB	577589..577874	577735	286	4.14228	1.71933e-05	SMb20551	190	SMb20552	275
Chr	524373..524637	524476	265	4.13743	1.75605e-05	frcB	0	frcC	561
Chr	534482..534832	534584	351	4.12728	1.83538e-05	fadD	95	SMc02161	0
pSymB	1335735..1335972	1335833	238	4.12321	1.8681e-05	SMb21403	0	SMb21404	0
Chr	3126901..3127191	3127093	291	4.11995	1.89474e-05	SMc03165	1096	SMc03166	0
pSymA	1105548..1105931	1105685	384	4.10823	1.99351e-05	SMa1945	507	SMa1948	0
pSymB	816248..816563	816480	316	4.09948	2.07044e-05	SMb21247	0	SMb21248	0
Chr	1487020..1487403	1487159	384	4.07893	2.26222e-05	rplR	69	rpsE	0
Chr	1526805..1527034	1526961	230	4.07303	2.32032e-05	SMc00998	1342	SMc00999	0
Chr	1744918..1745303	1745166	386	4.07051	2.34551e-05	SMc01186	135	SMc01185	291
pSymA	104662..104973	104884	312	4.0509	2.5511e-05	SMa0190	0	SMa0191	825
Chr	2929242..2929417	2929321	176	4.0434	2.63407e-05	rluD	104	rpoH1	0
Chr	943357..943627	943497	271	4.03377	2.7445e-05	SMc00992	892	SMc00991	0
pSymB	1220158..1220551	1220274	394	4.02846	2.80718e-05	narB	0	SMb20987	240
pSymA	1248530..1248843	1248708	314	4.02375	2.86389e-05	SMa2227	643	SMa2229	0
Chr	1474397..1474687	1474560	291	4.02067	2.90166e-05	rpsL	0	rpsG	0
pSymA	488936..489304	489072	369	3.99844	3.18801e-05	nolG	77	nolF	0
pSymA	462091..462389	462289	299	3.9972	3.20475e-05	SMa0835	30	syrA	0
Chr	1155941..1156287	1156048	347	3.99619	3.21856e-05	SMc02403	57	dapA1	0
Chr	3177583..3177834	3177727	252	3.98586	3.36182e-05	SMc03150	124	SMc03149	708
pSymA	452304..452560	452427	257	3.97179	3.5667e-05	fixA	964	SMa0824	297
pSymB	734135..734443	734308	309	3.96937	3.60312e-05	lysM	0	SMb21092	468
pSymA	578978..579249	579108	272	3.96718	3.63645e-05	SMa1056	1156	SMa1057	0
Chr	2286572..2286845	2286698	274	3.96532	3.66481e-05	hflC	950	hflK	0
Chr	992234..992584	992455	351	3.96228	3.71183e-05	ctaC	0	ctaD	357
Chr	877596..877834	877670	239	3.96151	3.72394e-05	ileS	4	SMc00907	0
Chr	365092..365485	365367	394	3.96148	3.72439e-05	pmtA	1111	dnaN	0
Chr	991302..991679	991405	378	3.93971	4.07893e-05	ribA	264	ialB	0
Chr	948141..948463	948324	323	3.92673	4.30537e-05	ubiA	202	SMc00987	0
pSymB	1183774..1184103	1184010	330	3.92595	4.31941e-05	exoL	0	exoA	365
Chr	2889238..2889388	2889332	151	3.91725	4.47824e-05	SMc00689	0	SMc00688	599
Chr	452911..453228	453105	318	3.91089	4.59783e-05	mcpX	76	rbsK	0
Chr	3501590..3501921	3501698	332	3.90912	4.63169e-05	pcbD	562	ligT	0
pSymA	1189672..1189986	1189855	315	3.90865	4.64073e-05	SMa2105	747	SMa2107	0
pSymB	1517993..1518407	1518132	415	3.89884	4.83271e-05	SMb20714	0	SMb20715	88
pSymB	343256..343637	343500	382	3.89777	4.85419e-05	SMb20336	537	SMb20337	0
Chr	1462806..1463179	1463043	374	3.88681	5.07846e-05	rplA	49	rplJ	0
pSymA	939192..939353	939268	162	3.88674	5.07996e-05	SMa1672	295	SMa1674	0
Chr	1699844..1700172	1700080	329	3.88566	5.10266e-05	SMc01226	1352	lsrB	0
Chr	3506105..3506407	3506209	303	3.88424	5.13251e-05	SMc03838	225	SMc03839	0
pSymA	750452..750638	750540	187	3.88104	5.20064e-05	SMa1364	483	SMa5008	0
Chr	103235..103477	103283	243	3.87519	5.32707e-05	glxA	0	glxB	64
pSymA	879466..879755	879628	290	3.86645	5.5215e-05	SMa1585	504	syrB2	103
Chr	1398323..1398636	1398445	314	3.86267	5.60777e-05	SMc01933	218	proS	178
Chr	1955482..1955825	1955735	344	3.85765	5.72423e-05	SMc00470	0	dksA	263
pSymA	1085205..1085454	1085342	250	3.85515	5.78302e-05	mrcB	53	SMa1907	355
Chr	3001644..3002028	3001904	385	3.85324	5.82823e-05	pykA	195	SMc04006	0
Chr	1300972..1301308	1301044	337	3.84401	6.05192e-05	SMc01755	129	aspS	0
Chr	2672691..2673005	2672827	315	3.83875	6.18323e-05	livG	1089	livM	0
pSymA	402779..402999	402926	221	3.835	6.27815e-05	SMa0748	191	SMa5003	0
Chr	2831117..2831301	2831240	185	3.83383	6.30812e-05	mutT	635	SMc02449	0
pSymA	541726..542016	541894	291	3.83021	6.40178e-05	SMa0969	0	SMa0972	0
pSymB	751893..752226	752013	334	3.82795	6.46077e-05	SMb21110	0	SMb21111	0
pSymA	952381..952765	952487	385	3.82745	6.47377e-05	SMa1688	395	SMa1691	0
Chr	1193397..1193668	1193486	272	3.82158	6.63004e-05	SMc02603	0	nadA	0
pSymA	418941..419298	419043	358	3.81294	6.86618e-05	nodL	44	noeA	0
Chr	1544180..1544546	1544320	367	3.81093	6.92235e-05	SMc01017	1945	parE	0
Chr	1593134..1593372	1593258	239	3.80845	6.99192e-05	aapJ	25	metC	73
pSymA	483304..483667	483418	364	3.80776	7.01163e-05	nodD1	567	SMa0872	0
Chr	1965370..1965599	1965552	230	3.80677	7.03978e-05	SMc00191	286	SMc00190	100
pSymA	355258..355533	355389	276	3.80569	7.07038e-05	SMa0665	227	SMa0667	0
Chr	2363129..2363463	2363205	335	3.80309	7.1451e-05	SMc01851	0	SMc01850	0
pSymA	487651..488000	487774	350	3.80062	7.21664e-05	nodN	1996	nolG	0
Chr	3439318..3439712	3439457	395	3.80052	7.21971e-05	rplU	0	rpmA	0
pSymB	1413963..1414290	1414097	328	3.79777	7.30007e-05	SMb21490	546	SMb21491	0
pSymA	253102..253330	253224	229	3.79457	7.39493e-05	SMa0466	0	SMa0467	532
pSymB	35871..36145	36013	275	3.79345	7.42844e-05	SMb20024	0	SMb20025	1
Chr	286521..286896	286793	376	3.78325	7.73978e-05	SMc00331	592	SMc00332	0
Chr	2115957..2116257	2116010	301	3.78189	7.78217e-05	SMc04297	1089	SMc04301	0
pSymA	243868..244053	243935	186	3.77051	8.14561e-05	SMa0453	305	SMa0461	1062
Chr	1407491..1407667	1407579	177	3.76056	8.47667e-05	dnaE1	1334	SMc01374	0
Chr	1749487..1749779	1749640	293	3.73893	9.24041e-05	lexA	0	SMc01182	727
pSymA	420083..420339	420213	257	3.73532	9.37388e-05	noeA	0	noeB	381
Chr	1030172..1030355	1030259	184	3.73324	9.45147e-05	SMc00027	0	SMc00028	124
Chr	1559396..1559776	1559637	381	3.73244	9.48159e-05	pdhC	0	SMc01033	29
Chr	2078388..2078689	2078514	302	3.73029	9.56287e-05	SMc05007	1157	smoM	0
Chr	935272..935548	935366	277	3.72935	9.59871e-05	glyS	0	SMc00850	1898
Chr	2888417..2888605	2888498	189	3.72802	9.64946e-05	accA	115	SMc00689	0
Chr	1206034..1206265	1206179	232	3.72433	9.79184e-05	SMc02558	610	SMc02557	0
pSymB	717625..717939	717836	315	3.72164	9.89673e-05	SMb21080	0	manB	466
Chr	1481864..1482233	1481990	370	3.7197	9.97293e-05	rplV	0	rpsC	0
Chr	1578053..1578268	1578177	216	3.71969	9.97325e-05	hflX	0	TRm20	818

## Sheet: Table S1E
Table S1E. Identification of Clr ChIP enriched genomic regions in cells, cultivated in MM in presence of cGMP.
Replicon	Region	Center of peak	Length	Peak shape score	P-value	5' gene	5' distance	3' gene	3' distance
Chr	923740..924004	923885	265	31.4501	2.09536e-217	SMc00864	244	moaB	0
pSymA	882255..882508	882375	254	29.4608	4.58241e-191	eglC	237	SMa1589	743
pSymB	1316733..1317001	1316853	269	25.939	1.21003e-148	SMb20905	263	SMb20906	0
Chr	2153423..2153781	2153543	359	25.6631	1.5111e-145	SMc04163	272	SMc04164	0
Chr	1718989..1719307	1719188	319	24.1789	1.85533e-129	SMc01210	403	coaD	6
pSymB	512611..512961	512731	351	23.4098	1.69857e-121	SMb20494	273	SMb20495	256
Chr	1530926..1531283	1531164	358	17.8655	1.09457e-71	SMc01002	1431	SMc01003	0
Chr	2811563..2811910	2811791	348	16.5625	6.50867e-62	SMc02431	6305	SMc02432	259
Chr	81380..81638	81521	259	15.5817	4.84478e-55	SMc02589	349	SMc02590	6480
Chr	3214477..3214733	3214615	257	14.7974	7.61376e-50	SMc03123	6369	SMc03122	163
Chr	2313102..2313390	2313222	289	14.6394	7.87768e-49	creA	416	SMc05008	0
Chr	3367513..3367732	3367633	220	12.7281	2.06477e-37	proB2	478	SMc03253	0
Chr	1473820..1474177	1473940	358	12.4474	7.22447e-36	SMc01315	330	rpsL	0
Chr	1029451..1029761	1029642	311	11.9289	4.1853e-33	SMc00087	387	SMc00027	216
pSymB	1279908..1280200	1280081	293	11.5531	3.55948e-31	SMb20872	439	allA	35
pSymA	890256..890581	890372	326	11.4781	8.50318e-31	SMa1595	0	SMa1597	345
Chr	3437805..3438058	3437920	254	11.3532	3.57681e-30	SMc03769	77	rplU	929
Chr	1460473..1460744	1460593	272	11.2751	8.71336e-30	SMc01324	316	secE	0
Chr	3465384..3465640	3465504	257	11.1867	2.36823e-29	SMc03799	174	SMc03800	0
Chr	3438649..3438983	3438864	335	10.8635	8.60148e-28	SMc03769	921	rplU	4
pSymA	334934..335172	335054	239	10.7436	3.17689e-27	SMa0625	339	SMa0626	0
pSymA	1259263..1259594	1259475	332	10.7348	3.49209e-27	SMa2243	1997	SMa2245	0
pSymB	1566978..1567331	1567213	354	10.5926	1.61265e-26	SMb20773	433	SMb20774	0
Chr	3105181..3105443	3105295	263	10.3348	2.45098e-25	SMc02983	129	SMc02984	194
Chr	3301117..3301376	3301257	260	10.3003	3.51047e-25	SMc02494	37	SMc02493	257
Chr	652525..652787	652672	263	10.1249	2.14108e-24	SMc02277	133	SMc02278	0
pSymB	1455336..1455694	1455456	359	10.1029	2.68229e-24	SMb20651	1911	asnB	0
Chr	829530..829888	829650	359	9.97898	9.41944e-24	SMc00809	351	ppx	947
Chr	2673619..2673977	2673739	359	9.97454	9.85059e-24	livM	632	livH	0
pSymA	1091943..1092301	1092063	359	9.86269	3.02046e-23	SMa1916	734	SMa1917	0
Chr	83822..84026	83934	205	9.70063	1.49816e-22	SMc02589	2791	SMc02590	4092
Chr	3212239..3212547	3212428	309	9.70051	1.49999e-22	SMc03123	4131	SMc03122	2349
Chr	3434581..3434882	3434699	302	9.69027	1.65823e-22	aslB	188	SMc03768	0
Chr	3430334..3430642	3430524	309	9.68304	1.77988e-22	vsr	466	SMc03765	0
Chr	1456375..1456702	1456495	328	9.6313	2.94894e-22	SMc01327	83	tufB	249
Chr	84551..84816	84697	266	9.58919	4.43902e-22	SMc02589	3520	SMc02590	3302
pSymB	470168..470519	470401	352	9.55312	6.29255e-22	SMb20457	115	SMb20458	0
Chr	1198574..1198821	1198703	248	9.4798	1.27387e-21	sodC	665	SMc02661	0
Chr	1506656..1506906	1506787	251	9.46517	1.46539e-21	lipB	68	SMc01267	508
pSymB	636235..636513	636397	279	9.37708	3.39125e-21	algI	37	SMb21013	109
pSymB	141529..141781	141648	253	9.33131	5.22862e-21	SMb20128	173	SMb20129	23
Chr	415201..415462	415343	262	9.26467	9.78425e-21	SMc01136	130	SMc01135	0
Chr	2200132..2200456	2200252	325	9.22873	1.36928e-20	SMc04269	2	SMc04271	0
Chr	1275172..1275452	1275292	281	9.18538	2.0504e-20	SMc00603	77	ropB1	4
Chr	3431839..3432176	3432062	338	9.14845	2.88778e-20	vsr	1971	SMc03765	0
Chr	3387785..3388091	3387972	307	9.09647	4.66598e-20	SMc03269	0	SMc03754	0
Chr	517348..517619	517500	272	9.07696	5.58253e-20	SMc02179	460	SMc02178	0
Chr	3402837..3403099	3402984	263	9.05929	6.56508e-20	SMc03286	23	SMc03287	0
Chr	523622..523959	523847	338	9.04454	7.51482e-20	frcR	81	frcB	0
pSymA	1353747..1353976	1353888	230	9.03735	8.02605e-20	repA2	211
pSymB	483632..483892	483751	261	9.03461	8.22951e-20	SMb20469	93	SMb20470	62
Chr	1377646..1378002	1377764	357	9.01463	9.87685e-20	SMc01911	1405	nuoA1	256
Chr	2810564..2810913	2810801	350	9.00641	1.06454e-19	SMc02431	5306	SMc02432	1256
pSymA	1328444..1328688	1328564	245	8.98519	1.29142e-19	SMa2355	292	cyaO	1289
pSymB	800616..800971	800854	356	8.97979	1.35647e-19	TRm1a	226	SMb21235	0
pSymB	1518055..1518328	1518212	274	8.94828	1.80534e-19	SMb20714	0	SMb20715	167
Chr	2811220..2811421	2811311	202	8.94236	1.90475e-19	SMc02431	5962	SMc02432	748
pSymA	216..506	315	291	8.90758	2.60793e-19			fdoG	846
pSymA	join(1354161..1354226,1..146)	55	212	8.89578	2.9006e-19			fdoG	0
Chr	3388858..3389098	3388979	241	8.86712	3.75312e-19	SMc03754	0	SMc03272	0
Chr	3085061..3085306	3085179	246	8.84968	4.38859e-19	soxB2	121	rpsU2	0
pSymA	347879..348122	348003	244	8.79207	7.3413e-19	SMa5027	27	SMa0656	125
Chr	2937909..2938180	2938061	272	8.77489	8.55362e-19	serA	1087	serC	0
Chr	561283..561594	561403	312	8.73968	1.16887e-18	SMc02151	703	SMc02150	0
Chr	3213644..3213912	3213756	269	8.73584	1.20931e-18	SMc03123	5536	SMc03122	984
Chr	2810305..2810559	2810472	255	8.73211	1.24986e-18	SMc02431	5047	SMc02432	1610
Chr	1963541..1963896	1963658	356	8.70852	1.53932e-18	SMc00194	38	SMc00193	0
Chr	2809072..2809269	2809153	198	8.70846	1.5402e-18	SMc02431	3814	SMc02432	2900
Chr	206832..207145	206950	314	8.67948	1.98798e-18	SMc02855	48	SMc02856	98
pSymB	985785..986101	985982	317	8.63311	2.98532e-18	wgcA	0	wgaA	0
pSymB	980268..980593	980388	326	8.62527	3.19715e-18	wgeA	25	wgdB	0
Chr	677112..677367	677231	256	8.6161	3.46353e-18	SMc02303	145	SMc02304	187
Chr	2486292..2486583	2486412	292	8.60548	3.7999e-18	SMc01745	0	SMc04442	0
Chr	945869..946196	946077	328	8.5866	4.47923e-18	SMc00994	136	SMc00989	0
Chr	1033774..1034026	1033892	253	8.58384	4.58782e-18	SMc00088	181	SMc00029	158
Chr	2569271..2569628	2569509	358	8.55351	5.97025e-18	clpP2	206	SMc02721	0
Chr	683580..683876	683700	297	8.5535	5.97079e-18	SMc02312	105	SMc04431	181
Chr	2706246..2706484	2706361	239	8.55327	5.9827e-18	SMc01981	0	coxM	0
pSymA	1113..1373	1233	261	8.54855	6.2324e-18			fdoG	0
Chr	318298..318656	318418	359	8.5234	7.7466e-18	infC	34	rpmI	0
Chr	397972..398270	398091	299	8.5222	7.82766e-18	SMc01153	25	rpsT	0
Chr	356082..356359	356187	278	8.4571	1.37059e-17	SMc00404	188	SMc00405	0
Chr	3187928..3188242	3188125	315	8.44235	1.55504e-17	SMc03144	1161	SMc03143	0
pSymA	541..715	616	175	8.41357	1.98864e-17			fdoG	637
Chr	3433359..3433703	3433476	345	8.40628	2.11605e-17	SMc03766	594	aslB	0
Chr	1823545..1823786	1823665	242	8.40058	2.22136e-17	SMc00253	744	SMc00254	0
Chr	2226752..2227067	2226948	316	8.38916	2.44808e-17	SMc04323	364	SMc04324	0
Chr	3432734..3433067	3432842	334	8.37705	2.71357e-17	SMc03765	739	SMc03766	0
Chr	285887..286174	286056	288	8.36736	2.94627e-17	SMc00330	1029	SMc00331	0
Chr	2817820..2818095	2817939	276	8.35105	3.38296e-17	SMc02434	37	hemK1	18
Chr	1090922..1091197	1091078	276	8.3496	3.42473e-17	phaG2	0	mucR	173
Chr	3185412..3185656	3185538	245	8.34647	3.51674e-17	SMc03145	0	SMc03144	0
pSymA	691221..691463	691341	243	8.33736	3.79838e-17	SMa1262	102	SMa1264	31
Chr	489244..489514	489364	271	8.30892	4.82901e-17	SMc01716	35	SMc01715	227
Chr	1490506..1490755	1490664	250	8.29917	5.24216e-17	adk	1	rpsM	0
Chr	82223..82543	82432	321	8.23097	9.28519e-17	SMc02589	1192	SMc02590	5575
pSymB	717155..717512	717274	358	8.22486	9.77127e-17	SMb21079	0	SMb21080	32
Chr	2916906..2917256	2917020	351	8.17285	1.50599e-16	SMc00660	451	trmU	430
Chr	3433725..3433940	3433821	216	8.169	1.55479e-16	SMc03766	960	aslB	0
Chr	2923410..2923694	2923530	285	8.13935	1.98703e-16	ctrA	628	SMc00653	0
Chr	1728161..1728390	1728257	230	8.12996	2.14708e-16	SMc01202	241	SMc01200	20
pSymB	983715..983991	983835	277	8.10953	2.54078e-16	wgdA	10	wggR	0
Chr	1862010..1862309	1862130	300	8.10718	2.59048e-16	SMc00291	63	recJ	629
Chr	2272760..2272995	2272842	236	8.05656	3.92348e-16	SMc01427	335	cspA2	0
Chr	2807179..2807391	2807312	213	8.03427	4.70691e-16	SMc02431	1921	SMc02432	4778
Chr	2809954..2810090	2810033	137	8.02988	4.87854e-16	SMc02431	4696	SMc02432	2079
pSymA	1235994..1236265	1236114	272	7.99762	6.34216e-16	SMa2205	979	SMa2207	0
Chr	3187682..3187919	3187804	238	7.99031	6.72997e-16	SMc03144	915	SMc03143	0
Chr	85587..85837	85707	251	7.95602	8.8832e-16	SMc02589	4556	SMc02590	2281
pSymB	678744..679033	678920	290	7.92913	1.10343e-15	SMb22009	903	SMb22010	56
pSymB	379028..379268	379151	241	7.91996	1.18796e-15	SMb20366	0	SMb20367	261
Chr	2807897..2808182	2808110	286	7.87952	1.64326e-15	SMc02431	2639	SMc02432	3987
Chr	82997..83297	83100	301	7.84217	2.21419e-15	SMc02589	1966	SMc02590	4821
pSymA	1257344..1257589	1257480	246	7.84173	2.2219e-15	SMa2243	78	SMa2245	0
pSymB	811637..811868	811749	232	7.83641	2.31803e-15	SMb21243	25	SMb21244	0
Chr	2174808..2175087	2174927	280	7.81716	2.70142e-15	SMc04184	274	SMc04186	84
Chr	1071278..1071633	1071514	356	7.81551	2.737e-15	cycG	407	SMc00108	0
Chr	294234..294535	294354	302	7.8086	2.89125e-15	SMc00338	323	cyaA	0
pSymA	421330..421588	421446	259	7.78186	3.57317e-15	noeB	0	SMa0775	1119
pSymB	587174..587454	587294	281	7.76621	4.04347e-15	SMb20562	73	SMb20563	0
pSymB	1416876..1417201	1417082	326	7.75388	4.45615e-15	SMb21689	97	SMb21495	0
Chr	3212846..3213098	3212979	253	7.74043	4.95415e-15	SMc03123	4738	SMc03122	1798
Chr	3213378..3213584	3213469	207	7.66944	8.63754e-15	SMc03123	5270	SMc03122	1312
pSymA	68194..68443	68297	250	7.63001	1.17367e-14	groES3	2	cspA8	361
Chr	3213960..3214103	3214067	144	7.55769	2.05152e-14	SMc03123	5852	SMc03122	793
pSymB	786426..786704	786546	279	7.55575	2.08228e-14	SMb21222	0	nodP2	0
Chr	2984303..2984609	2984421	307	7.54164	2.32057e-14	SMc03984	1846	cyaF2	0
Chr	3295640..3295888	3295769	249	7.51388	2.87007e-14	atpA	517	atpH	0
pSymB	1315093..1315355	1315210	263	7.49739	3.25503e-14	SMb20904	92	SMb20905	0
Chr	1598654..1598897	1598779	244	7.48137	3.67769e-14	SMc02112	52	SMc02111	0
pSymB	1448452..1448673	1448571	222	7.48134	3.67849e-14	minC	421	SMb20647	0
Chr	3209850..3210010	3209950	161	7.4727	3.92837e-14	SMc03123	1742	SMc03122	4886
pSymB	818499..818742	818623	244	7.46951	4.02481e-14	SMb21249	12	SMb21250	154
Chr	85002..85160	85097	159	7.44453	4.86458e-14	SMc02589	3971	SMc02590	2958
Chr	1377092..1377402	1377283	311	7.43458	5.24493e-14	SMc01911	851	nuoA1	856
pSymB	541797..542041	541916	245	7.43364	5.28263e-14	SMb20516	190	SMb20517	315
Chr	2634228..2634557	2634438	330	7.43029	5.41784e-14	smoF	1341	smoE	0
pSymA	421978..422316	422197	339	7.41435	6.11111e-14	noeB	0	SMa0775	391
Chr	3208359..3208657	3208571	299	7.4057	6.52289e-14	SMc03123	251	SMc03122	6239
Chr	3048466..3048725	3048586	260	7.39689	6.97069e-14	SMc04044	198	ilvD2	333
Chr	2809513..2809761	2809628	249	7.38949	7.36945e-14	SMc02431	4255	SMc02432	2408
Chr	858425..858674	858545	250	7.38657	7.5333e-14	glcF	901	SMc00925	0
Chr	1148477..1148833	1148596	357	7.36694	8.72917e-14	SMc02461	548	SMc02396	0
Chr	1860310..1860653	1860429	344	7.35949	9.23095e-14	gloA	74	SMc00291	0
Chr	2065151..2065396	2065277	246	7.31536	1.28342e-13	SMc04238	111	SMc04239	86
Chr	3540452..3540697	3540578	246	7.31078	1.32798e-13	SMc03874	85	SMc03875	78
Chr	2940013..2940280	2940163	268	7.30081	1.43025e-13	SMc00639	1020	SMc00638	0
Chr	713461..713700	713592	240	7.29587	1.48365e-13	fliF	198	visN	388
Chr	3211081..3211288	3211200	208	7.29231	1.52343e-13	SMc03123	2973	SMc03122	3608
pSymB	794206..794525	794325	320	7.26737	1.83283e-13	SMb21228	1215	SMb21229	0
pSymB	1285949..1286306	1286068	358	7.2023	2.96023e-13	SMb20879	285	rhlE2	0
Chr	520889..521227	521123	339	7.18853	3.27461e-13	cyaD1	516	SMc02175	0
Chr	3211383..3211663	3211492	281	7.18458	3.37063e-13	SMc03123	3275	SMc03122	3233
Chr	3178209..3178518	3178329	310	7.12938	5.04111e-13	SMc03150	750	SMc03149	24
Chr	2490705..2491031	2490824	327	7.08806	6.80008e-13	SMc01550	52	SMc01551	0
Chr	830094..830332	830215	239	7.04321	9.39301e-13	SMc00809	915	ppx	503
pSymB	736397..736697	736579	301	7.03427	1.00156e-12	SMb21093	81	argH2	0
Chr	2998690..2999018	2998810	329	7.02075	1.1034e-12	purK	7	rpmJ	0
pSymA	934832..935086	934952	255	6.99213	1.35368e-12	arcD1	109	arcD2	55
Chr	2491031..2491365	2491127	335	6.93322	2.05687e-12	SMc01551	0	SMc01552	1311
Chr	687939..688208	688056	270	6.92636	2.15901e-12	SMc02315	0	SMc02316	0
pSymA	680668..680911	680787	244	6.91749	2.29865e-12	napE	17	azu1	0
pSymA	163193..163442	163312	250	6.88652	2.85861e-12	SMa0293	524	SMa0298	0
pSymA	1191573..1191858	1191691	286	6.88212	2.94844e-12	SMa2109	617	SMa2111	0
pSymB	450754..450998	450879	245	6.87226	3.15958e-12	eutE	173	SMb20436	0
Chr	1723581..1723912	1723700	332	6.84006	3.95794e-12	tgt	252	SMc01205	0
pSymB	591155..591400	591281	246	6.77873	6.06175e-12	SMb20805	222	SMb20806	0
Chr	86413..86741	86532	329	6.76316	6.75089e-12	SMc02589	5382	SMc02590	1377
Chr	1629486..1629724	1629613	239	6.76002	6.89841e-12	SMc02083	90	tolC	0
Chr	1891619..1891902	1891738	284	6.75119	7.33193e-12	SMc00539	0	rhlE1	0
pSymB	613332..613614	613452	283	6.74781	7.5045e-12	rkpZ2	420	SMb20824	0
Chr	3548597..3548951	3548833	355	6.73883	7.98362e-12	aniA	70	rpmF	0
Chr	797830..798167	797949	338	6.72689	8.66629e-12	SMc00777	54	SMc00778	62
pSymA	910557..910866	910677	310	6.70968	9.7529e-12	SMa1632	1642	SMa1635	0
Chr	1752740..1753081	1752860	342	6.7081	9.85864e-12	SMc01180	64	SMc01179	0
Chr	1727786..1728003	1727919	218	6.65293	1.43659e-11	SMc01203	584	SMc01202	0
Chr	3209338..3209631	3209453	294	6.6408	1.55993e-11	SMc03123	1230	SMc03122	5265
Chr	2356272..2356580	2356464	309	6.62245	1.76643e-11	mraW	360	SMc01857	0
pSymA	1248545..1248850	1248663	306	6.60326	2.01112e-11	SMa2227	658	SMa2229	0
Chr	1525430..1525667	1525548	238	6.59061	2.19016e-11	SMc00997	805	SMc00998	0
Chr	2276504..2276850	2276617	347	6.58936	2.2087e-11	ilvH	1775	ilvI	0
pSymA	1220612..1220943	1220731	332	6.58803	2.22846e-11	SMa2165	256	SMa2167	536
pSymB	1605712..1605970	1605851	259	6.57866	2.37354e-11	SMb20590	6	SMb20591	0
Chr	1931090..1931358	1931241	269	6.56672	2.57171e-11	glsA	690	rpsD	0
Chr	3412570..3412828	3412709	259	6.55471	2.78751e-11	SMc03297	57	TRm26.3	788
pSymB	685205..685537	685432	333	6.54957	2.88506e-11	wzx1	1427	SMb21051	0
pSymB	621348..621703	621584	356	6.53163	3.25293e-11	SMb21665	1448	SMb20829	0
Chr	2062888..2063129	2063010	242	6.52992	3.29024e-11	SMc04235	126	SMc04236	78
pSymA	482446..482698	482552	253	6.52876	3.31589e-11	nodD1	0	SMa0872	725
Chr	2875294..2875601	2875414	308	6.47256	4.8178e-11	SMc00705	259	rpmB	0
Chr	87332..87598	87450	267	6.4593	5.25954e-11	SMc02589	6301	SMc02590	520
Chr	1822193..1822442	1822323	250	6.43304	6.25372e-11	SMc00252	31	SMc00253	0
Chr	3527005..3527281	3527177	277	6.38357	8.65021e-11	SMc03862	76	rplS	0
Chr	3380274..3380569	3380394	296	6.37722	9.01683e-11	SMc03263	1071	SMc03264	0
pSymA	725814..726123	725932	310	6.37011	9.44485e-11	SMa1327	1878	SMa1328	0
Chr	1412050..1412275	1412150	226	6.36869	9.53218e-11	pleD	575	rpmG	0
pSymB	813341..813697	813579	357	6.34253	1.13012e-10	SMb21244	209	exoF3	0
pSymA	420653..420897	420773	245	6.32562	1.26112e-10	noeA	0	noeB	0
pSymA	89034..89319	89151	286	6.27397	1.75974e-10	SMa0160	0	SMa0162	0
pSymB	1511736..1512064	1511829	329	6.25792	1.95071e-10	SMb20709	43	SMb20710	123
Chr	545964..546287	546173	324	6.25671	1.96593e-10	SMc02201	2654	SMc02189	0
pSymA	1329628..1329843	1329745	216	6.24674	2.09548e-10	SMa2355	1476	cyaO	134
Chr	3407353..3407698	3407590	346	6.24202	2.15972e-10	SMc03289	369	SMc03290	130
pSymA	1253085..1253306	1253165	222	6.22864	2.35254e-10	SMa2235	264	SMa2237	0
Chr	1614165..1614436	1614284	272	6.22546	2.40072e-10	SMc02095	78	omp	0
Chr	87632..87862	87727	231	6.21179	2.61921e-10	SMc02589	6601	SMc02590	256
Chr	3405305..3405584	3405409	280	6.19642	2.88804e-10	SMc03286	2491	SMc03287	0
pSymA	375368..375635	375517	268	6.16174	3.59746e-10	SMa0690	511	arcA1	72
Chr	1452453..1452725	1452573	273	6.13929	4.14467e-10	ppnK	145	SMc04435	0
Chr	1149301..1149506	1149394	206	6.10645	5.09371e-10	SMc02396	0	SMc02397	249
pSymA	455389..455680	455565	292	6.0889	5.68436e-10	nifD	0	nifK	461
pSymA	468496..468820	468584	325	6.04208	7.60702e-10	SMa0850	430	nodH	0
pSymB	578258..578514	578378	257	6.02485	8.46307e-10	SMb20552	0	SMb20553	387
pSymA	1351167..1351484	1351287	318	6.00739	9.42657e-10	SMa2389	1470	repC2	0
pSymB	1161095..1161381	1161201	287	5.98884	1.05675e-09	exsF	141	exsI	0
Chr	2806149..2806496	2806266	348	5.92855	1.52807e-09	SMc02431	891	SMc02432	5673
Chr	1607627..1607925	1607739	299	5.91575	1.6518e-09	SMc02102	55	rpsB	0
Chr	2221677..2221932	2221822	256	5.90524	1.76068e-09	SMc04317	139	cspA1	0
pSymB	56369..56713	56489	345	5.89953	1.82268e-09	SMb20043	1739	repC1	0
Chr	1956426..1956687	1956546	262	5.89596	1.86255e-09	SMc00470	429	dksA	0
pSymB	179853..180130	179973	278	5.87083	2.16805e-09	SMb20161	0	SMb20162	0
Chr	552917..553261	553036	345	5.85411	2.39789e-09	SMc02155	1118	SMc02154	0
pSymA	1189762..1190052	1189933	291	5.85302	2.41361e-09	SMa2105	837	SMa2107	0
Chr	1858252..1858515	1858398	264	5.8457	2.52228e-09	SMc00286	660	SMc00287	0
Chr	2987608..2987953	2987844	346	5.79969	3.32191e-09	SMc03989	321	rpmE	0
pSymB	807742..807978	807851	237	5.77753	3.79037e-09	SMb21239	2141	SMb21240	0
Chr	830521..830751	830658	231	5.6617	7.49386e-09	SMc00809	1342	ppx	84
Chr	1616676..1616933	1616796	258	5.65187	7.93555e-09	omp	10	lpxD	0
Chr	1667458..1667705	1667595	248	5.6366	8.67219e-09	SMc02051	579	tig	911
Chr	1483861..1484120	1484001	260	5.62687	9.17549e-09	rpsQ	33	rplN	0
pSymB	1415176..1415527	1415408	352	5.6166	9.73755e-09	SMb21492	303	SMb21493	0
Chr	1706596..1706847	1706711	252	5.58436	1.17278e-08	lpsB	493	greA	0
Chr	1862619..1862927	1862808	309	5.56677	1.29751e-08	SMc00291	672	recJ	11
Chr	2818263..2818519	2818400	257	5.55863	1.35953e-08	SMc02434	480	hemK1	0
Chr	2321053..2321301	2321173	249	5.49982	1.90085e-08	SMc04453	757	SMc01885	264
Chr	3431292..3431569	3431451	278	5.48237	2.09832e-08	vsr	1424	SMc03765	0
pSymB	1319635..1319952	1319834	318	5.47714	2.1613e-08	SMb20910	279	SMb20911	0
pSymA	479176..479432	479315	257	5.44407	2.60386e-08	nodI	174	nodC	0
Chr	3522187..3522483	3522364	297	5.43094	2.80293e-08	dapF	105	ffh	0
pSymB	576592..576892	576784	301	5.4096	3.15833e-08	SMb20549	226	SMb20550	0
Chr	932112..932460	932341	349	5.38324	3.65775e-08	glyQ	57	SMc00854	0
Chr	3046619..3046880	3046770	262	5.37418	3.8466e-08	SMc04042	87	SMc04043	0
Chr	3085375..3085647	3085541	273	5.37268	3.87883e-08	rpsU2	0	SMc03935	0
Chr	652063..652404	652183	342	5.3681	3.97855e-08	pncB	19	SMc02277	0
pSymA	1006691..1006987	1006811	297	5.35631	4.24702e-08	SMa1770	590	SMa1776	0
Chr	918101..918359	918252	259	5.33702	4.72437e-08	atpF2	0	atpF	344
Chr	2669546..2669794	2669685	249	5.33361	4.81397e-08	livK	38	SMc01947	0
pSymB	594272..594605	594389	334	5.32439	5.06464e-08	SMb20807	752	SMb20808	0
pSymB	717680..718026	717799	347	5.26153	7.14298e-08	SMb21080	0	manB	379
Chr	2843447..2843738	2843565	292	5.2568	7.32916e-08	SMc00739	0	SMc00738	205
Chr	2456831..2457110	2456921	280	5.24746	7.7106e-08	fhuA2	0	SMc01658	171
Chr	1121238..1121583	1121348	346	5.23538	8.23224e-08	glnE	2229	SMc02369	0
Chr	1332852..1333124	1332971	273	5.22909	8.51722e-08	SMc01788	135	SMc01789	1231
pSymA	541667..541985	541867	319	5.22375	8.76657e-08	SMa0969	0	SMa0972	0
Chr	1666742..1666975	1666846	234	5.22034	8.92961e-08	SMc02052	313	SMc02051	0
Chr	1819429..1819701	1819586	273	5.19188	1.04089e-07	ccsA	468	SMc00249	44
pSymB	1167659..1168011	1167897	353	5.17962	1.11171e-07	exsA	41	exoB	138
pSymB	1173616..1173876	1173736	261	5.17757	1.12398e-07	exoY	76	exoX	435
Chr	2161155..2161397	2161279	243	5.17154	1.16086e-07	SMc04170	1660	SMc04171	0
Chr	1668293..1668593	1668411	301	5.15914	1.24046e-07	SMc02051	1414	tig	23
pSymA	1016734..1016996	1016840	263	5.1542	1.27359e-07	SMa5032	177	SMa1793	0
Chr	224171..224472	224360	302	5.10447	1.65865e-07	SMc02867	1117	SMc02868	0
Chr	242402..242709	242521	308	5.0814	1.87336e-07	SMc02886	80	SMc02887	20
Chr	1253471..1253740	1253583	270	5.05966	2.10005e-07	SMc00581	2404	SMc00582	0
Chr	1548991..1549276	1549110	286	5.05906	2.10661e-07	tpiA	0	SMc01024	0
Chr	2805588..2805833	2805729	246	5.05848	2.11306e-07	SMc02431	330	SMc02432	6336
Chr	3188655..3188966	3188775	312	5.05602	2.14045e-07	SMc03142	0	SMc03141	340
pSymB	702591..702900	702706	310	5.04239	2.29874e-07	SMb21067	254	SMb21068	0
pSymA	880121..880460	880349	340	5.02775	2.48134e-07	SMa1585	1159	syrB2	0
pSymA	355177..355472	355356	296	5.01078	2.71043e-07	SMa0665	146	SMa0667	55
Chr	2520236..2520538	2520421	303	5.00436	2.80242e-07	SMc01584	0	cspA3	453
Chr	2177822..2178073	2177954	252	5.00177	2.84033e-07	SMc04189	90	SMc04190	0
Chr	3232304..3232560	3232421	257	4.98569	3.08709e-07	mak	358	SMc03108	41
Chr	2236512..2236779	2236726	268	4.97143	3.32299e-07	macB	528	SMc04352	0
pSymB	1496461..1496685	1496580	225	4.96016	3.5217e-07	SMb20695	189	SMb20696	0
pSymB	515094..515336	515214	243	4.9115	4.5191e-07	SMb20495	172	SMb20496	17
Chr	1549697..1549950	1549832	254	4.90893	4.57877e-07	SMc01024	41	pyrG	0
Chr	2917308..2917648	2917534	341	4.88359	5.2087e-07	SMc00660	853	trmU	38
Chr	300869..301213	300985	345	4.8736	5.47904e-07	TRm20	459	SMc00344	0
Chr	910090..910344	910225	255	4.86985	5.58415e-07	SMc00877	123	SMc00876	83
pSymA	441447..441624	441566	178	4.83637	6.61158e-07	gabD4	175	syrB3	6
pSymB	998228..998503	998384	276	4.83215	6.75317e-07	SMb21328	135	SMb21329	0
Chr	2291214..2291505	2291386	292	4.82593	6.96753e-07	SMc01449	259	SMc01450	160
Chr	2575766..2576010	2575891	245	4.79777	8.02224e-07	SMc02724	2337	trpE	0
pSymA	243807..244073	243923	267	4.79286	8.22082e-07	SMa0453	244	SMa0461	1042
Chr	1491265..1491523	1491379	259	4.76759	9.32195e-07	rpsM	161	rpsK	0
Chr	398715..399040	398835	326	4.75333	1.00046e-06	rpsT	310	dnaA	289
pSymB	1633668..1633910	1633755	243	4.75027	1.01575e-06	SMb20614	100	thiC	33
pSymA	466466..466756	466572	291	4.7442	1.04667e-06	syrM	0	SMa0850	943
pSymA	419816..420131	420026	316	4.72396	1.1565e-06	noeA	0	noeB	589
pSymA	171513..171815	171696	303	4.72016	1.17832e-06	SMa0303	1570	SMa0306	0
Chr	3373995..3374240	3374114	246	4.71083	1.23353e-06	TRm18	829	SMc03258	0
Chr	701382..701594	701491	213	4.70306	1.28144e-06	rhaK	0	icpA	577
Chr	2049782..2050022	2049904	241	4.70231	1.28618e-06	SMc04224	78	SMc04225	0
Chr	388260..388562	388358	303	4.68643	1.39003e-06	SMc01163	41	SMc01162	0
Chr	1238588..1238866	1238747	279	4.68179	1.4219e-06	rpsR	473	rpsF	0
pSymB	585214..585569	585450	356	4.67383	1.47817e-06	SMb20560	310	SMb20561	27
Chr	1979769..1980106	1979889	338	4.67367	1.47936e-06	SMc00185	37	SMc00184	99
Chr	573587..573914	573707	328	4.64967	1.6623e-06	phoB	520	SMc02139	0
pSymA	441624..441967	441848	344	4.62838	1.84273e-06	gabD4	352	syrB3	0
Chr	2252948..2253217	2253068	270	4.62691	1.85577e-06	SMc01409	99	SMc01410	0
Chr	1479401..1479670	1479502	270	4.57679	2.36083e-06	rplC	0	rplD	52
Chr	412812..413146	412931	335	4.57038	2.43424e-06	rpoN	3	SMc01138	0
pSymA	481660..481864	481754	205	4.56149	2.53963e-06	nodA	115	nodD1	0
pSymB	699556..699911	699676	356	4.5595	2.56383e-06	SMb21064	383	SMb21065	0
Chr	3294229..3294475	3294319	247	4.55336	2.63982e-06	atpG	663	atpA	0
Chr	3652341..3652599	3652485	259	4.53297	2.90799e-06	thdF	1530	rho	0
Chr	520491..520795	520557	305	4.52997	2.94953e-06	cyaD1	118	SMc02175	0
Chr	1750264..1750619	1750384	356	4.5293	2.95903e-06	lexA	95	SMc01182	0
Chr	46014..46264	46145	251	4.49786	3.43211e-06	SMc02756	35	ahcY	15
Chr	3374688..3375012	3374895	325	4.48884	3.58068e-06	SMc03259	0	TRm17	734
pSymA	1230915..1231160	1231046	246	4.48827	3.59015e-06	SMa2195	4	SMa2197	0
Chr	2077157..2077449	2077273	293	4.48722	3.60791e-06	TRm20	140	SMc05007	0
pSymB	1413914..1414155	1414037	242	4.47771	3.77238e-06	SMb21490	497	SMb21491	0
Chr	524216..524545	524313	330	4.47394	3.8396e-06	frcB	0	frcC	653
Chr	2672891..2673129	2673003	239	4.47072	3.89785e-06	livG	1289	livM	0
Chr	3501686..3501950	3501805	265	4.46291	4.04276e-06	pcbD	658	ligT	0
Chr	524981..525315	525083	335	4.45642	4.16706e-06	frcB	63	frcC	0
pSymA	540732..541040	540925	309	4.44296	4.43658e-06	SMa0964	1049	SMa0967	0
Chr	1208959..1209214	1209079	256	4.43835	4.53261e-06	SMc02552	164	cysS	0
Chr	3372286..3372501	3372431	216	4.43811	4.53768e-06	SMc03256	903	TRm18	0
Chr	1726932..1727202	1727050	271	4.43651	4.57155e-06	SMc01204	1109	SMc01203	0
pSymB	1183163..1183404	1183283	242	4.43222	4.66329e-06	exoK	0	exoL	0
Chr	1490988..1491203	1491087	216	4.41838	4.97225e-06	rpsM	0	rpsK	126
Chr	3291661..3291944	3291771	284	4.41251	5.10885e-06	atpC	635	atpD	0
Chr	1300977..1301296	1301177	320	4.40014	5.40898e-06	SMc01755	134	aspS	0
Chr	445026..445382	445146	357	4.40014	5.40913e-06	lnt	0	phrR	52
pSymA	461989..462234	462115	246	4.39562	5.52292e-06	SMa0835	0	syrA	0
pSymB	801885..802234	802116	350	4.39217	5.61121e-06	SMb21235	76	SMb21236	18
Chr	816718..816975	816838	258	4.3643	6.37664e-06	SMc00795	367	SMc00796	85
pSymA	1255510..1255769	1255616	260	4.36305	6.41297e-06	SMa2241	0	SMa2243	569
pSymA	1221018..1221268	1221149	251	4.31964	7.81418e-06	SMa2165	662	SMa2167	211
pSymB	499558..499884	499766	327	4.31468	7.9916e-06	SMb20482	1074	SMb20483	0
Chr	1743718..1743969	1743857	252	4.29732	8.64381e-06	dac	1019	rlpA	0
Chr	3005408..3005686	3005528	279	4.29313	8.80866e-06	SMc04010	35	tacA	0
Chr	2558203..2558492	2558374	290	4.26338	1.0068e-05	SMc02706	467	SMc02707	0
pSymB	1534770..1535115	1534997	346	4.2574	1.03407e-05	SMb22016	1012	glnII	0
pSymA	911150..911420	911270	271	4.24103	1.11247e-05	SMa1635	510	SMa1636	368
Chr	1518749..1519079	1518843	331	4.23852	1.125e-05	SMc01257	181	sda	132
Chr	1475105..1475400	1475213	296	4.22486	1.19542e-05	fusA1	0	tufA	1874
Chr	1018999..1019245	1019126	247	4.22473	1.19612e-05	SMc00023	0	SMc05003	0
Chr	3509577..3509842	3509697	266	4.21785	1.23319e-05	SMc03844	64	SMc03845	0
pSymA	1220181..1220505	1220301	325	4.21365	1.25636e-05	SMa2165	0	SMa2167	974
Chr	2542095..2542344	2542228	250	4.21151	1.26833e-05	SMc02691	0	rplY	0
pSymA	475742..476015	475905	274	4.20547	1.3027e-05	nodQ1	153	SMa0861	0
Chr	914803..915106	914921	304	4.2021	1.32228e-05	kup1	27	SMc00928	0
Chr	916333..916647	916451	315	4.20151	1.3257e-05	SMc00928	109	atpI	0
Chr	3650752..3651039	3650872	288	4.19516	1.3634e-05	gidA	1384	thdF	0
Chr	2503965..2504253	2504085	289	4.18969	1.39668e-05	rpoD	41	tdh	102
Chr	2522723..2522982	2522839	260	4.18613	1.41876e-05	SMc01587	234	SMc01589	0
Chr	1482024..1482246	1482142	223	4.18437	1.42977e-05	rplV	0	rpsC	0
Chr	416321..416629	416441	309	4.18295	1.43874e-05	SMc01135	0	ihfB	0
Chr	2888353..2888619	2888500	267	4.17554	1.48641e-05	accA	51	SMc00689	0
Chr	2951141..2951476	2951359	336	4.17413	1.49561e-05	tolR	610	tolQ	0
Chr	1430741..1431007	1430861	267	4.16214	1.57638e-05	gatA	241	SMc01351	0
Chr	3505973..3506200	3506075	228	4.16005	1.59089e-05	SMc03838	93	SMc03839	0
Chr	2726616..2726973	2726735	358	4.15775	1.60701e-05	SMc02021	1355	SMc02022	0
Chr	3646059..3646297	3646217	239	4.15326	1.63888e-05	parB	54	parA	0
pSymA	418949..419277	419069	329	4.14886	1.67065e-05	nodL	52	noeA	6
Chr	632736..633089	632853	354	4.14801	1.6769e-05	secD2	91	SMc02266	103
pSymB	1395239..1395525	1395410	287	4.14377	1.70818e-05	prsD	114	SMb21467	0
Chr	1243057..1243279	1243148	223	4.14365	1.70909e-05	acpP	107	fabF	0
Chr	942467..942806	942693	340	4.1373	1.75709e-05	SMc00992	2	SMc00991	0
pSymB	574417..574685	574535	269	4.13458	1.77799e-05	SMb20548	0	SMb20549	1362
Chr	2673146..2673431	2673313	286	4.1307	1.80829e-05	livM	159	livH	0
Chr	648163..648487	648282	325	4.12877	1.82356e-05	rkpA	76	rkpU	0
Chr	2844870..2845226	2845108	357	4.11628	1.92519e-05	SMc00738	416	SMc00737	0
Chr	316253..316558	316439	306	4.11592	1.92816e-05	SMc00359	720	SMc00360	0
Chr	2332664..2332901	2332782	238	4.11276	1.95477e-05	recN	816	SMc01876	0
pSymB	591544..591886	591777	343	4.10402	2.0302e-05	SMb20805	611	SMb20806	0
Chr	2520566..2520916	2520797	351	4.07937	2.25788e-05	SMc01584	243	cspA3	75
Chr	1632085..1632354	1632191	270	4.06189	2.43383e-05	SMc02081	62	valS	0
Chr	1712272..1712518	1712401	247	4.06099	2.44322e-05	SMc01216	3541	carB	0
pSymB	1230739..1231090	1230973	352	4.05894	2.46483e-05	SMb20993	713	SMb20994	0
Chr	3398295..3398633	3398514	339	4.05096	2.55037e-05	TRm18	0	SMc03284	856
Chr	1570785..1571088	1570989	304	4.04649	2.59954e-05	ntrC	0	ntrY	16
Chr	2272398..2272600	2272518	203	4.04317	2.63669e-05	SMc01426	300	SMc01427	0
Chr	842782..843030	842902	249	4.03306	2.75276e-05	katA	986	SMc00820	0
Chr	3461613..3461924	3461733	312	4.0304	2.78408e-05	SMc03796	37	metA	0
pSymA	197983..198310	198194	328	4.02988	2.79028e-05	SMa0369	0	SMa0372	794
Chr	3177501..3177744	3177621	244	4.0298	2.79116e-05	SMc03150	42	SMc03149	798
Chr	2785569..2785838	2785719	270	4.01133	3.01891e-05	SMc02413	1489	SMc02414	0
Chr	1744869..1745126	1745007	258	4.0102	3.03335e-05	SMc01186	86	SMc01185	468
pSymA	459233..459480	459317	248	4.00619	3.08535e-05	nifE	65	nifX	182
Chr	540637..540885	540770	249	4.00475	3.10415e-05	SMc02156	41	int	29
Chr	1667705..1668049	1667930	345	4.0026	3.1325e-05	SMc02051	826	tig	567
pSymB	1573635..1573876	1573753	242	3.99996	3.1676e-05	TRm19	0	TRm2011-2b-2	249
Chr	1630981..1631316	1631200	336	3.9996	3.17249e-05	tolC	0	SMc02081	0
Chr	579990..580310	580109	321	3.99769	3.19812e-05	SMc02134	1142	metZ	0
pSymA	913196..913385	913276	190	3.99487	3.23646e-05	SMa1637	69	SMa1639	339
Chr	3349419..3349764	3349645	346	3.99429	3.24448e-05	SMc03240	391	SMc03241	0
Chr	360195..360470	360353	276	3.99064	3.29476e-05	SMc00408	139	SMc00409	0
Chr	3382955..3383294	3383193	340	3.98618	3.35734e-05	SMc03265	1143	SMc03267	109
Chr	482500..482798	482615	299	3.96912	3.60697e-05	SMc01721	230	rnpA	0
pSymA	452558..452880	452761	323	3.967	3.63914e-05	fixA	1218	SMa0824	0
pSymB	58726..59071	58838	346	3.96471	3.67419e-05	repB1	1165	repA1	0
pSymA	467701..467975	467862	275	3.96402	3.68498e-05	syrM	302	SMa0850	0
Chr	997054..997340	997172	287	3.9556	3.81716e-05	ctaE	0	SMc00014	221
pSymA	447465..447705	447580	241	3.9413	4.05204e-05	nifB	1786	nifA	0
pSymA	336605..336932	336696	328	3.93995	4.07493e-05	SMa0626	225	aqpZ2	0
Chr	3389348..3389621	3389502	274	3.93577	4.14651e-05	SMc03272	0	SMc05012	322
Chr	1242547..1242839	1242722	293	3.93492	4.1613e-05	fabG	170	acpP	0
Chr	2204187..2204435	2204306	249	3.92705	4.29967e-05	SMc04276	192	SMc04280	346
Chr	2594980..2595332	2595217	353	3.89319	4.94664e-05	SMc04457	55	nolR-	0
Chr	1674676..1675027	1674913	352	3.8905	5.00191e-05	gcvH	1070	gcvT	0
Chr	928344..928664	928545	321	3.8901	5.01013e-05	SMc00861	1101	ispB	0
pSymB	66090..66429	66315	340	3.88588	5.09809e-05	SMb20055	1105	btuF	214
pSymA	351914..352150	352032	237	3.8854	5.10816e-05	SMa0662	353	SMa0663	0
pSymA	483199..483472	483316	274	3.88093	5.20298e-05	nodD1	462	SMa0872	0
pSymA	983573..983862	983693	290	3.85763	5.72455e-05	SMa1737	44	SMa1740	133
pSymB	1317336..1317533	1317436	198	3.85261	5.84326e-05	SMb20907	0	SMb20908	254
Chr	835955..836256	836139	302	3.85062	5.89095e-05	SMc00814	0	guaB	0
pSymA	317596..317916	317801	321	3.84608	6.00119e-05	SMa0594	136	SMa0599	161
pSymA	444639..444931	444813	293	3.83872	6.18386e-05	fdxN	463	nifB	0
pSymA	1085561..1085810	1085691	250	3.83653	6.23926e-05	mrcB	409	SMa1907	0
Chr	3541047..3541348	3541229	302	3.83197	6.35613e-05	SMc03874	680	SMc03875	0
pSymA	458784..458977	458891	194	3.82996	6.40813e-05	nifE	0	nifX	685
pSymA	1231512..1231741	1231629	230	3.823	6.59191e-05	SMa2195	601	SMa2197	0
Chr	266982..267214	267104	233	3.80084	7.21031e-05	SMc02910	63	SMc02911	0
Chr	111558..111822	111704	265	3.78171	7.78785e-05	SMc02619	60	SMc02620	0
Chr	254947..255268	255158	322	3.77829	7.89544e-05	ilvE1	847	SMc02897	0
Chr	2993005..2993304	2993185	300	3.77728	7.92743e-05	SMc03993	1012	suhB	0
Chr	2996645..2996937	2996819	293	3.77708	7.93383e-05	SMc03998	265	SMc03999	0
Chr	1434717..1435040	1434837	324	3.7717	8.10708e-05	SMc01347	388	aat	0
Chr	3513461..3513812	3513693	352	3.76961	8.17515e-05	SMc03845	2801	acnA	0
pSymA	1062303..1062559	1062412	257	3.76935	8.18355e-05	SMa1869	54	SMa1871	0
Chr	1532417..1532743	1532624	327	3.76667	8.27189e-05	hisI	681	folE	0
Chr	3616984..3617286	3617104	303	3.76365	8.37272e-05	SMc04408	83	SMc04409	0
Chr	732705..732960	732841	256	3.76347	8.37854e-05	flaA	235	flaB	0
Chr	1038093..1038360	1038213	268	3.76009	8.49276e-05	cysD	791	cysH	0
Chr	3412950..3413210	3413069	261	3.75605	8.63095e-05	SMc03297	437	TRm26.3	406
Chr	986353..986596	986468	244	3.74948	8.85992e-05	SMc00003	64	fabI1	0
pSymA	510273..510590	510475	318	3.74482	9.02614e-05	SMa0917	61	SMa5006	187
pSymA	59165..59437	59327	273	3.74267	9.10391e-05	SMa5001	552	SMa0112	0
Chr	410111..410386	410231	276	3.73872	9.24813e-05	grpE	676	ptsN	0
Chr	1461506..1461822	1461714	317	3.73778	9.28262e-05	nusG	97	rplK	0
Chr	1699983..1700228	1700115	246	3.72804	9.64875e-05	SMc01226	1491	lsrB	0
Chr	916662..917011	916773	350	3.72725	9.67894e-05	atpI	0	atpB	0
Chr	3446135..3446383	3446274	249	3.72661	9.70377e-05	SMc03781	0	SMc03782	200
Chr	1698686..1698948	1698805	263	3.72624	9.71771e-05	SMc01226	194	lsrB	195

## Sheet: Table S1F
Table S1F. Clr ChIP peaks identified in four ChIP-seq samples. PSS, peak shape score.
Replicon	Average peak center position	Mean PSS	Peak center relative to gene features	Gene 1				Intergenic space	Gene arrangement	Gene 2				MM cAMP		MM cGMP		TY cAMP		TY cGMP
				Gene ID	Gene name	Peak center relative to gene start	Location			Gene ID	Gene name	Peak center relative to gene start	Location
														PSS	P-value	PSS	P-value	PSS	P-value	PSS	P-value
Chr	923887	39.9506	IR consecutive	SmelC181	SmelC181	-31	Upstream	94	LL	SMc00863	moaB	605	Downstream	43.4799	0	31.4501	2.09536e-217	41.213	0	43.6594	0
pSymA	882369	35.54	IR consecutive	SMa1587	eglC	1749	Downstream	432	RR	SMa6349	SMa6349	-80	Upstream	40.536	0	29.4608	4.58241e-191	37.524	0	34.6391	3.26163e-263
Chr	2153540	34.3139	IR divergent	SMc04163	SMc04163	-390	Upstream	550	DIV	SMc04164	SMc04164	-160	Upstream	36.7015	3.45218e-295	25.6631	1.5111e-145	39.7068	0	35.1843	1.73824e-271
Chr	1719194	31.4857	IR divergent	SMc06520	SMc06520	-106	Upstream	226	DIV	SMc01209	coaD	-120	Upstream	35.6889	2.93393e-279	24.1789	1.85533e-129	35.106	2.73183e-270	30.9688	7.09498e-211
pSymB	512729	30.7794	IR consecutive	SMb20494	SMb20494	1288	Downstream	881	RR	SMb20495	SMb20495	-489	Upstream	28.834	4.02078e-183	23.4098	1.69857e-121	36.1773	6.93482e-287	34.6965	4.45472e-264
pSymB	1316847	29.0123	IR divergent	SMb20905	SMb20905	-378	Upstream	491	DIV	SMb20906	SMb20906	-113	Upstream	26.9905	9.554e-161	25.939	1.21003e-148	28.1077	3.94339e-174	35.0119	7.42695e-269
Chr	1531155	23.8751	IR consecutive	SMc01003	SMc01003	-219	Upstream	347	LL	SMc01004	hisI	580	Downstream	22.8124	1.72554e-115	17.8655	1.09457e-71	26.1057	1.56949e-150	28.7166	1.18333e-181
pSymB	991967	19.2813	Coding region	SMb21322	wgaE	511	Inside	-13	RR	SMb21323	wgaF	-648	Upstream					19.2813	3.85623e-83
Chr	2899193	18.6842	Coding region	SMc00677	SMc00677	859	Inside	114	RR	SMc00676	SMc00676	-2308	Upstream					18.6842	3.3297e-78
Chr	3034952	18.2088	Coding region	SMc04030	SMc04030	1665	Downstream	31	CON	SMc04031	pip2	272	Inside					18.2088	2.19765e-74
pSymB	998393	18.1556	IR divergent	SMb21329	SMb21329	-72	Upstream	216	DIV	SMb21330	SMb21330	-144	Upstream	16.0162	4.9239e-58	4.83215	6.75317e-07	36.5836	2.60691e-293	15.1905	2.04463e-52
Chr	2811779	16.9988	IR divergent	SMc02675	rRNA-16S	-292	Upstream	683	DIV	SMc02432	SMc02432	-391	Upstream	19.9606	6.06437e-89	16.5625	6.50867e-62	17.1102	6.22759e-66	14.3621	4.47159e-47
Chr	415344	16.9412	IR divergent	SMc01136	SMc01136	-274	Upstream	341	DIV	SMc01135	SMc01135	-67	Upstream	18.1275	9.66548e-74	9.26467	9.78425e-21	23.6213	1.16334e-123	16.7512	2.77578e-63
Chr	517498	16.6478	IR divergent	SMc02178	SMc02178	-38	Upstream	199	DIV	SMc02177	SMc02177	-161	Upstream	17.0609	1.45115e-65	9.07696	5.58253e-20	22.9897	2.95361e-117	17.4639	1.35024e-68
Chr	652656	16.6283	IR divergent	SMc02278	SMc02278	-66	Upstream	331	DIV	SMc02279	SMc02279	-265	Upstream	14.613	1.16118e-48	10.1249	2.14108e-24	21.4717	1.43026e-102	20.3035	5.98602e-92
Chr	2214091	15.1191	IR convergent	SMc04292	cyaF3	2035	Downstream	291	CON	SMc04296	ftsZ2	1065	Downstream					15.1191	6.0621e-52
Chr	3214612	15.0699	IR consecutive	SMc03222	rRNA-16S	-271	Upstream	556	LL	SMc03122	SMc03122	1232	Downstream	18.2896	5.00449e-75	14.7974	7.61376e-50	14.5927	1.56273e-48	12.6001	1.05479e-36
Chr	81512	14.7447	IR divergent	SMc02589	SMc02589	-482	Upstream	737	DIV	SMc02676	rRNA-16S	-255	Upstream	17.3367	1.24316e-67	15.5817	4.84478e-55	15.0495	1.74041e-51	11.0109	1.69344e-28
Chr	2313226	14.149	IR divergent	SMc05008	SMc05008	-1	Upstream	222	DIV	SMc01466	TRm21	-221	Upstream	8.45368	1.41125e-17	14.6394	7.87768e-49	12.4729	5.24603e-36	21.0302	1.73753e-98
Chr	81926	13.9964	rRNA or tRNA	SMc02676	rRNA-16S	159	Inside	257	RR	SMc02621	tRNA-ILE_GAT	-1581	Upstream					13.9964	8.19462e-45
Chr	2923570	13.91	IR consecutive	SMc00653	SMc00653	-46	Upstream	243	LL	SMc00652	chpT	862	Downstream	13.5809	2.59833e-42	8.13935	1.98703e-16	21.1383	1.76927e-99	12.7814	1.04177e-37
Chr	2522871	12.5252	IR divergent	SMc01589	SMc01589	-118	Upstream	218	DIV	SMc01590	SMc01590	-100	Upstream	7.06244	8.18032e-13	4.18613	1.41876e-05	24.9396	1.38323e-137	13.9127	2.65085e-44
Chr	1473987	12.3674	IR divergent	SMc01315	SMc01315	-498	Upstream	686	DIV	SMc01314	rpsL	-188	Upstream	12.9847	7.47092e-39	12.4474	7.22447e-36	12.2224	1.17946e-34	11.815	1.63285e-32
pSymA	335075	12.2641	IR consecutive	SMa0625	SMa0625	642	Downstream	523	RR	SMa0626	SMa0626	-42	Upstream	13.7846	1.57789e-43	10.7436	3.17689e-27
Chr	1460607	12.1794	IR consecutive	SMc01381	tRNA-TRP_CCA	205	Downstream	184	RR	SMc01323	secE	-54	Upstream	14.2146	3.71774e-46	11.2751	8.71336e-30	13.0618	2.72076e-39	10.166	1.40673e-24
Chr	1506803	11.7718	rRNA or tRNA	SMc01380	tRNA-LEU_GAG	57	Inside	585	RR	SMc01267	SMc01267	-612	Upstream	12.9287	1.54949e-38	9.46517	1.46539e-21	11.9921	1.95321e-33	12.701	2.91865e-37
Chr	3105246	11.5747	IR divergent	SMc02983	SMc02983	-195	Upstream	587	DIV	SMc02984	SMc02984	-392	Upstream	13.0127	5.18377e-39	10.3348	2.45098e-25	12.4799	4.80414e-36	10.4712	5.85586e-26
Chr	1377841	11.3074	IR consecutive	SMc01936	tRNA-ASP_GTC	107	Downstream	70	RR	SMc01937	tRNA-ASP_GTC	-39	Upstream	10.6057	1.40198e-26	9.01463	9.87685e-20	14.1418	1.04853e-45	11.4675	9.61028e-31
Chr	932340	11.284	IR divergent	SMc00854	SMc00854	-40	Upstream	228	DIV	SMc00853	SMc00853	-188	Upstream	9.84781	3.5028e-23	5.38324	3.65775e-08	17.9676	1.74665e-72	11.9372	3.78567e-33
Chr	3438831	11.0261	IR divergent	SMc03779	tRNA-SER_CGA	-146	Upstream	303	DIV	SMc03770	rplU	-157	Upstream	15.6431	1.85241e-55	10.8635	8.60148e-28	10.263	5.17408e-25	7.33502	1.10847e-13
pSymA	391953	11.0218	Coding region	SMa0722	SMa0722	103	Inside	38	RR	SMa0723	SMa0723	-546	Upstream					11.0218	1.50006e-28
Chr	3465509	10.9721	rRNA or tRNA	SMc03902	tRNA-GLY_GCC	31	Inside	92	DIV	SMc03800	SMc03800	-123	Upstream	12.4293	9.05985e-36	11.1867	2.36823e-29	10.0071	7.08948e-24	10.265	5.06404e-25
Chr	3212133	10.9515	IR consecutive	SMc03220	rRNA-23S	-431	Upstream	608	LL	SMc03074	tRNA-ALA_TGC	252	Downstream	11.5369	4.29758e-31			10.5047	4.10996e-26	10.8128	1.49706e-27
pSymB	141646	10.9048	IR divergent	SMb20128	SMb20128	-291	Upstream	450	DIV	SMb20129	SMb20129	-159	Upstream	12.4783	4.90478e-36	9.33131	5.22862e-21
Chr	3213742	10.7768	rRNA or tRNA	SMc03073	SMc02589	-1141	Upstream	257	LL	SMc03222	rRNA-16S	599	Inside			8.73584	1.20931e-18	12.8178	6.51616e-38
Chr	3242776	10.7351	IR divergent	SMc03101	SMc03101	-175	Upstream	423	DIV	SMc03100	SMc03100	-248	Upstream	4.93333	4.04207e-07			16.5368	9.96991e-62
Chr	2811273	10.7054	rRNA or tRNA	SMc02675	rRNA-16S	214	Inside	683	DIV	SMc02432	SMc02432	-897	Upstream			8.94236	1.90475e-19	12.4685	5.54458e-36
Chr	2808485	10.6899	rRNA or tRNA	SMc02535	tRNA-ALA_TGC	-2716	Upstream	205	LL	SMc02462	rRNA-23S	363	Inside	10.6899	5.6755e-27
Chr	2984422	10.6182	IR consecutive	SMc03985	cyaF2	-49	Upstream	146	LL	SMc03986	SMc03986	252	Downstream	8.88944	3.07098e-19	7.54164	2.32057e-14	12.1897	1.76383e-34	13.8519	6.19862e-44
Chr	3434704	10.4757	IR consecutive	SMc03767	aslB	-312	Upstream	474	LL	SMc03768	SMc03768	1088	Downstream	11.2611	1.02146e-29	9.69027	1.65823e-22
pSymA	390	10.4428	IR divergent	SMa2395	repA2	-1081	Upstream	2044	DIV	SMa0002	fdoG	-963	Upstream	13.5633	3.30597e-42	8.90758	2.60793e-19			8.85742	4.09422e-19
pSymB	636364	10.4032	IR consecutive	SMb20843	algI	-167	Upstream	426	LL	SMb21013	SMb21013	726	Downstream	13.9338	1.97465e-44	9.37708	3.39125e-21	10.813	1.49361e-27	7.48909	3.46767e-14
Chr	83750	10.3755	rRNA or tRNA	SMc02621	tRNA-ILE_GAT	243	Downstream	140	RR	SMc02622	tRNA-ALA_TGC	27	Inside	10.5494	2.55505e-26			10.2016	9.75391e-25
Chr	82426	10.3338	rRNA or tRNA	SMc02676	rRNA-16S	659	Inside	257	RR	SMc02621	tRNA-ILE_GAT	-1081	Upstream			8.23097	9.28519e-17	12.4366	8.2687e-36
pSymB	1280087	10.3209	IR consecutive	SMb20872	SMb20872	-619	Upstream	768	LL	SMb20873	allA	661	Downstream	12.0866	6.21318e-34	11.5531	3.55948e-31	7.32297	1.21272e-13
Chr	2917045	10.2943	IR consecutive	SMc00660	SMc00660	-591	Upstream	1022	LL	SMc00758	tRNA-MET_CAT	507	Downstream	12.4158	1.07223e-35	8.17285	1.50599e-16
Chr	82145	10.2407	rRNA or tRNA	SMc02676	rRNA-16S	378	Inside	257	RR	SMc02621	tRNA-ILE_GAT	-1362	Upstream							10.2407	6.51264e-25
Chr	1456530	10.2203	rRNA or tRNA	SMc01378	tRNA-TYR_GTA	22	Inside		RR	SMc01379	tRNA-GLY_TCC	-86	Upstream	8.81213	6.13925e-19	9.6313	2.94894e-22	12.2983	4.62607e-35	10.1397	1.84151e-24
Chr	2809287	10.1847	IR consecutive	SMc02462	rRNA-23S	-439	Upstream	608	LL	SMc02454	tRNA-ALA_TGC	244	Downstream	9.23833	1.25186e-20			11.131	4.43148e-29
Chr	83984	10.0814	IR consecutive	SMc02622	tRNA-ALA_TGC	261	Downstream	608	RR	SMc02668	rRNA-23S	-422	Upstream			9.70063	1.49816e-22	10.4622	6.44335e-26
Chr	84776	10.0416	rRNA or tRNA	SMc02668	rRNA-23S	370	Inside	205	RR	SMc02669	rRNA-5S	-2709	Upstream	9.9974	7.82227e-24	9.58919	4.43902e-22	10.5381	2.88236e-26
Chr	3187801	9.97665	Coding region	SMc03143	SMc03143	134	Inside	427	DIV	SMc03142	SMc03142	-561	Upstream	11.963	2.77657e-33	7.99031	6.72997e-16
Chr	1490668	9.96004	IR consecutive	SMc01288	adk	742	Downstream	231	RR	SMc01287	rpsM	-67	Upstream	10.001	7.54536e-24	8.29917	5.24216e-17	10.8112	1.52404e-27	10.7289	3.72538e-27
pSymA	348012	9.90918	IR consecutive	SMa5027	SMa5027	-161	Upstream	397	LL	SMa0656	SMa0656	1237	Downstream	11.0263	1.42712e-28	8.79207	7.3413e-19
Chr	1029576	9.81744	IR consecutive	SMc00125	tRNA-GLN_TTG	259	Downstream	587	RR	SMc00027	SMc00027	-402	Upstream	13.0648	2.61465e-39	11.9289	4.1853e-33			4.4586	4.12488e-06
Chr	1148631	9.7945	Coding region	SMc02461	SMc02461	-703	Upstream	681	DIV	SMc02396	SMc02396	22	Inside	7.93201	1.07812e-15	7.36694	8.72917e-14	12.3399	2.76124e-35	11.5391	4.18863e-31
Chr	2810810	9.73577	rRNA or tRNA	SMc02675	rRNA-16S	677	Inside	683	DIV	SMc02432	SMc02432	-1360	Upstream			9.00641	1.06454e-19	10.4651	6.24594e-26
Chr	3367620	9.73088	Coding region	SMc03252	proB2	-586	Upstream	378	LL	SMc03253	SMc03253	634	Inside	17.02	2.91812e-65	12.7281	2.06477e-37	5.15022	1.3009e-07	4.02521	2.84624e-05
Chr	84455	9.72257	rRNA or tRNA	SMc02668	rRNA-23S	49	Inside	205	RR	SMc02669	rRNA-5S	-3030	Upstream					11.002	1.86776e-28	8.4431	1.54519e-17
Chr	3212428	9.70051	IR consecutive	SMc03074	tRNA-ALA_TGC	-43	Upstream	140	LL	SMc03073	tRNA-ILE_GAT	173	Downstream			9.70051	1.49999e-22
Chr	3085204	9.58442	Coding region	SMc03934	rpsU2	1	Inside	188	RR	SMc03935	SMc03935	-441	Upstream	10.5357	2.95559e-26	8.84968	4.38859e-19	9.76111	8.26668e-23	9.19113	1.94373e-20
Chr	916910	9.50525	IR consecutive	SMc00872	atpI	479	Downstream	61	RR	SMc00871	atpB	-28	Upstream					10.2836	4.17541e-25	8.72686	1.30918e-18
Chr	3214112	9.50006	rRNA or tRNA	SMc03073	SMc02589	-1511	Upstream	257	LL	SMc03222	rRNA-16S	229	Inside	10.2479	6.04757e-25	7.55769	2.05152e-14			10.6946	5.39486e-27
Chr	683742	9.47612	rRNA or tRNA	SMc02312	SMc02312	480	Downstream	240	RR	SMc02207	tRNA-PHE_GAA	28	Inside	11.7424	3.86208e-32	8.5535	5.97079e-18	9.3451	4.59022e-21	8.26347	7.07507e-17
Chr	523867	9.3541	IR divergent	SMc02172	frcR	-327	Upstream	352	DIV	SMc02171	frcB	-25	Upstream	9.66366	2.151e-22	9.04454	7.51482e-20
Chr	1033923	9.34647	rRNA or tRNA	SMc00126	tRNA-PRO_CGG	51	Inside	237	RR	SMc00029	SMc00029	-262	Upstream	10.9479	3.40174e-28	8.58384	4.58782e-18	9.51766	8.8562e-22	8.33653	3.82512e-17
Chr	3432052	9.34541	Coding region	SMc03765	SMc03765	-58	Upstream	3	LL	SMc03766	SMc03766	712	Inside	13.6245	1.4315e-42	9.14845	2.88778e-20	5.26328	7.07553e-08
Chr	1377257	9.328	rRNA or tRNA	SMc01938	tRNA-VAL_TAC	33	Inside	444	DIV	SMc01936	tRNA-ASP_GTC	-477	Upstream	11.8145	1.64311e-32	7.43458	5.24493e-14	10.8673	8.25386e-28	7.1957	3.10703e-13
pSymA	910678	9.27401	IR divergent	SMa1635	SMa1635	-39	Upstream	1150	DIV	SMa1636	SMa1636	-1111	Upstream	11.8383	1.23637e-32	6.70968	9.7529e-12
Chr	1149362	9.21512	Coding region	SMc02461	SMc02461	-1434	Upstream	681	DIV	SMc02396	SMc02396	753	Inside			6.10645	5.09371e-10	11.4537	1.12596e-30	10.0852	3.2124e-24
Chr	2808994	9.19828	IR consecutive	SMc02462	rRNA-23S	-146	Upstream	608	LL	SMc02454	tRNA-ALA_TGC	537	Downstream	9.35749	4.08284e-21	8.70846	1.5402e-18			9.5289	7.94781e-22
Chr	3211100	9.17154	rRNA or tRNA	SMc03221	tRNA-ALA_TGC	-2477	Upstream	205	LL	SMc03220	rRNA-23S	602	Inside	9.69454	1.59034e-22	7.29231	1.52343e-13	10.2107	8.87562e-25	9.48857	1.1711e-21
Chr	83197	9.16793	rRNA or tRNA	SMc02676	rRNA-16S	1430	Inside	257	RR	SMc02621	tRNA-ILE_GAT	-310	Upstream	9.16793	2.41095e-20
pSymA	1353904	9.06497	IR divergent	SMa2395	repA2	-369	Upstream	2044	DIV	SMa0002	fdoG	-1675	Upstream	12.6101	9.28898e-37	9.03735	8.02605e-20	7.07699	7.36575e-13	7.53545	2.43333e-14
Chr	3437921	9.0309	IR consecutive	SMc03769	SMc03769	-194	Upstream	869	LL	SMc03779	tRNA-SER_CGA	764	Downstream	11.8495	1.08276e-32	11.3532	3.57681e-30	3.89007	5.01078e-05
pSymB	483758	8.99686	IR divergent	SMb20469	SMb20469	-220	Upstream	417	DIV	SMb20470	SMb20470	-197	Upstream	8.95912	1.63646e-19	9.03461	8.22951e-20
Chr	2810412	8.97269	rRNA or tRNA	SMc02675	rRNA-16S	1075	Inside	683	DIV	SMc02432	SMc02432	-1758	Upstream	9.30408	6.75782e-21	8.73211	1.24986e-18	10.9192	4.66362e-28	6.93532	2.02653e-12
Chr	2673800	8.9577	Coding region	SMc01951	livH	93	Inside	395	DIV	SMc01952	cysQ	-488	Upstream	11.8133	1.66546e-32	9.97454	9.85059e-24	7.69092	7.30388e-15	6.35201	1.06258e-10
pSymB	985953	8.9432	IR consecutive	SMb21318	wgcA	1330	Downstream	184	RR	SMb21319	wgaA	-107	Upstream	12.9726	8.74986e-39	8.63311	2.98532e-18	5.22388	8.76043e-08
Chr	2808155	8.9259	rRNA or tRNA	SMc02535	tRNA-ALA_TGC	-2386	Upstream	205	LL	SMc02462	rRNA-23S	693	Inside			7.87952	1.64326e-15	9.39198	2.94404e-21	9.50621	9.88703e-22
Chr	3211506	8.90363	rRNA or tRNA	SMc03221	tRNA-ALA_TGC	-2883	Upstream	205	LL	SMc03220	rRNA-23S	196	Inside			7.18458	3.37063e-13	10.6227	1.16881e-26
pSymA	1259476	8.89768	Coding region	SMa2245	SMa2245	405	Inside	790	DIV	SMa2249	SMa2249	-1195	Upstream	10.4679	6.06402e-26	10.7348	3.49209e-27	5.49027	2.00659e-08
Chr	713582	8.86395	IR consecutive	SMc03014	fliF	1993	Downstream	827	RR	SMc03015	visN	-507	Upstream	10.432	8.85416e-26	7.29587	1.48365e-13
Chr	2272815	8.85807	IR divergent	SMc01428	cspA2	-25	Upstream	311	DIV	SMc01429	SMc01429	-286	Upstream	10.2725	4.68561e-25	8.05656	3.92348e-16	8.23027	9.33967e-17	8.87293	3.56235e-19
Chr	520557	8.85767	Coding region	SMc02175	SMc02175	581	Inside	236	DIV	SMc02174	SMc02174	-817	Upstream	10.0779	3.4607e-24	4.52997	2.94953e-06	11.2904	7.31774e-30	9.53245	7.68088e-22
pSymB	470365	8.82837	IR divergent	SMb20457	SMb20457	-313	Upstream	360	DIV	SMb20458	SMb20458	-47	Upstream	8.10363	2.66712e-16	9.55312	6.29255e-22
Chr	3433525	8.82465	Coding region	SMc03766	SMc03766	-761	Upstream	510	LL	SMc03767	aslB	867	Inside	9.24301	1.19825e-20	8.40628	2.11605e-17
Chr	2817956	8.809	IR consecutive	SMc02434	SMc02434	-174	Upstream	332	LL	SMc02435	hemK1	1039	Downstream	7.8621	1.88872e-15	8.35105	3.38296e-17	9.7798	6.87404e-23	9.24304	1.19795e-20
pSymB	984120	8.79462	Coding region	SMb21317	wggR	219	Inside	138	RR	SMb21318	wgcA	-503	Upstream					7.75248	4.50562e-15	9.83676	3.90949e-23
Chr	2875367	8.74741	IR divergent	SMc00705	SMc00705	-333	Upstream	405	DIV	SMc00704	rpmB	-72	Upstream	8.74937	1.07276e-18	6.47256	4.8178e-11	11.7914	2.16265e-32	7.97636	7.5356e-16
pSymA	1092073	8.74176	IR divergent	SMa1917	SMa1917	-102	Upstream	308	DIV	SMa1918	SMa1918	-206	Upstream	12.5688	1.56716e-36	9.86269	3.02046e-23			3.79379	7.4182e-05
pSymA	1236124	8.73613	IR consecutive	SMa2207	SMa2207	-23	Upstream	111	LL	SMa2209	SMa2209	1110	Downstream	10.3139	3.04942e-25	7.99762	6.34216e-16	7.47639	3.81959e-14	9.15663	2.67712e-20
Chr	2634396	8.72355	IR consecutive	SMc01496	smoE	-10	Upstream	194	LL	SMc01495	smoC	1137	Downstream	10.0168	6.42934e-24	7.43029	5.41784e-14
Chr	489376	8.6769	rRNA or tRNA	SMc01733	tRNA-ARG_ACG	48	Inside	338	CON	SMc01715	SMc01715	1061	Downstream	9.56948	5.37214e-22	8.30892	4.82901e-17	9.92323	1.64945e-23	6.90595	2.49337e-12
Chr	3212672	8.59446	IR consecutive	SMc03073	tRNA-ILE_GAT	-71	Upstream	257	LL	SMc03222	rRNA-16S	1669	Downstream					8.59446	4.18269e-18
Chr	3212989	8.57209	rRNA or tRNA	SMc03073	SMc02589	-388	Upstream	257	LL	SMc03222	rRNA-16S	1352	Inside			7.74043	4.95415e-15	9.40374	2.63276e-21
pSymA	774379	8.57049	Coding region	SMa1409	SMa1409	1396	Inside	113	DIV	SMa1410	SMa1410	-1509	Upstream					8.57049	5.15247e-18
Chr	3213354	8.56058	rRNA or tRNA	SMc03073	SMc02589	-753	Upstream	257	LL	SMc03222	rRNA-16S	987	Inside	7.98358	7.10742e-16	7.66944	8.63754e-15	10.0287	5.69928e-24
Chr	3430385	8.52271	IR convergent	SMc03764	vsr	955	Downstream	538	CON	SMc03765	SMc03765	1609	Downstream	11.9588	2.92014e-33	9.68304	1.77988e-22	3.92628	4.31345e-05
Chr	1862196	8.50975	IR consecutive	SMc00304	tRNA-GLU_TTC	88	Downstream	351	RR	SMc00305	tRNA-GLU_CTC	-338	Upstream	9.65124	2.42835e-22	8.10718	2.59048e-16	8.40921	2.06385e-17	7.87139	1.75367e-15
Chr	1728239	8.49075	IR consecutive	SMc01202	SMc01202	-320	Upstream	492	LL	SMc01200	SMc01200	753	Downstream	8.1388	1.99602e-16	8.12996	2.14708e-16	9.20349	1.73256e-20
Chr	2065253	8.47586	IR consecutive	SMc04238	SMc04238	450	Downstream	444	RR	SMc04239	SMc04239	-230	Upstream	9.63635	2.80751e-22	7.31536	1.28342e-13
Chr	3432883	8.47299	IR consecutive	SMc03766	SMc03766	-119	Upstream	510	LL	SMc03767	aslB	1509	Downstream	8.56894	5.22204e-18	8.37705	2.71357e-17
pSymB	678881	8.45374	IR divergent	SMb22009	SMb22009	-1041	Upstream	1250	DIV	SMb22010	SMb22010	-209	Upstream	8.97835	1.37429e-19	7.92913	1.10343e-15
Chr	1860497	8.45123	IR consecutive	SMc00290	gloA	702	Downstream	392	RR	SMc00291	SMc00291	-130	Upstream	10.9142	4.93054e-28	7.35949	9.23095e-14	7.53581	2.42658e-14	7.99546	6.45462e-16
Chr	3188125	8.44235	IR divergent	SMc03143	SMc03143	-190	Upstream	427	DIV	SMc03142	SMc03142	-237	Upstream			8.44235	1.55504e-17
Chr	829661	8.41868	IR consecutive	SMc00809	SMc00809	-483	Upstream	995	LL	SMc00842	tRNA-GLN_CTG	585	Downstream	12.6998	2.96332e-37	9.97898	9.41944e-24	6.59722	2.09464e-11	4.39871	5.44474e-06
Chr	1208929	8.41763	IR divergent	SMc02552	SMc02552	-135	Upstream	415	DIV	SMc02551	cysS	-280	Upstream	4.30625	8.30211e-06	4.43835	4.53261e-06	16.5083	1.59888e-61
Chr	2491153	8.39408	Coding region	SMc01551	SMc01551	126	Inside	82	RR	SMc01552	SMc01552	-1524	Upstream	9.85495	3.26253e-23	6.93322	2.05687e-12
Chr	286044	8.38166	rRNA or tRNA	SMc00331	SMc00331	-116	Upstream	55	LL	SMc00435	tRNA-ALA_GGC	14	Inside	10.1308	2.0175e-24	8.36736	2.94627e-17	8.15785	1.70519e-16	6.87068	3.19486e-12
Chr	3402989	8.38094	Coding region	SMc03287	SMc03287	2325	Inside	733	DIV	SMc03288	SMc03288	-3058	Upstream	7.7026	6.66638e-15	9.05929	6.56508e-20
pSymB	1567212	8.37978	IR divergent	SMb20774	SMb20774	-58	Upstream	131	DIV	SMb20775	SMb20775	-73	Upstream	10.5038	4.15013e-26	10.5926	1.61265e-26	4.04298	2.63886e-05
Chr	858537	8.37145	IR consecutive	SMc00925	SMc00925	-80	Upstream	191	LL	SMc00924	SMc00924	851	Downstream	8.13228	2.10652e-16	7.38657	7.5333e-14	12.9375	1.38236e-38	5.02947	2.45916e-07
Chr	2706347	8.33856	IR consecutive	SMc01981	SMc01981	465	Downstream	138	RR	SMc01982	coxM	-59	Upstream	8.12386	2.25801e-16	8.55327	5.9827e-18
Chr	206944	8.33301	IR divergent	SMc02855	SMc02855	-161	Upstream	461	DIV	SMc02856	SMc02856	-300	Upstream	7.98655	6.93863e-16	8.67948	1.98798e-18
pSymB	1455466	8.33271	IR divergent	SMb20652	asnB	-78	Upstream	597	DIV	SMb20654	SMb20654	-519	Upstream	9.18464	2.06445e-20	10.1029	2.68229e-24	5.71062	5.62841e-09
pSymB	983818	8.32738	IR divergent	SMb21316	wgdA	-114	Upstream	197	DIV	SMb21317	wggR	-83	Upstream	8.54523	6.41406e-18	8.10953	2.54078e-16
pSymA	890410	8.31053	Coding region	SMa1594	SMa1594	1273	Downstream	244	RR	SMa1595	SMa1595	376	Inside	8.8426	4.67569e-19	11.4781	8.50318e-31	4.61095	2.0042e-06
Chr	2938076	8.30762	Coding region	SMc00640	serC	5	Inside	138	LL	SMc00639	SMc00639	916	Downstream	11.1785	2.59679e-29	8.77489	8.55362e-19	4.96943	3.35754e-07
pSymB	379160	8.26186	IR convergent	SMb20366	SMb20366	1130	Downstream	496	CON	SMb20367	SMb20367	1062	Downstream	12.0585	8.74606e-34	7.91996	1.18796e-15	4.80712	7.65609e-07
Chr	2200259	8.24263	rRNA or tRNA	SMc04269	SMc04269	591	Downstream	115	CON	SMc04364	tRNA-LYS_CTT	60	Inside	7.74194	4.89565e-15	9.22873	1.36928e-20	8.43483	1.65843e-17	7.56502	1.93901e-14
Chr	294344	8.24033	rRNA or tRNA	SMc00338	SMc00338	-434	Upstream	392	DIV	SMc00434	tRNA-LEU_CAG	42	Inside	12.0339	1.1794e-33	7.8086	2.89125e-15	6.00303	9.68346e-10	7.11581	5.56271e-13
Chr	3387970	8.23536	IR consecutive	SMc03269	SMc03269	1603	Downstream	23	RR	SMc03754	SMc03754	-18	Upstream	11.4841	7.92838e-31	9.09647	4.66598e-20	4.12551	1.84958e-05
Chr	3412733	8.22987	IR consecutive	SMc03297	SMc03297	-221	Upstream	1105	LL	SMc03298	TRm26.3	2497	Downstream	9.90504	1.97912e-23	6.55471	2.78751e-11
Chr	2809648	8.20144	IR consecutive	SMc02454	tRNA-ALA_TGC	-117	Upstream	140	LL	SMc02539	tRNA-ILE_GAT	99	Downstream	7.96399	8.32861e-16	7.38949	7.36945e-14			9.25083	1.11382e-20
Chr	2356454	8.17831	IR consecutive	SMc01857	SMc01857	-88	Upstream	884	LL	SMc01856	SMc01856	1983	Downstream	7.1017	6.16165e-13	6.62245	1.76643e-11	8.25405	7.65587e-17	10.735	3.48416e-27
Chr	3433821	8.169	Coding region	SMc03766	SMc03766	-1057	Upstream	510	LL	SMc03767	aslB	571	Inside			8.169	1.55479e-16
Chr	521059	8.16866	Coding region	SMc02175	SMc02175	79	Inside	236	DIV	SMc02174	SMc02174	-315	Upstream	9.05651	6.73439e-20	7.18853	3.27461e-13	8.99061	1.22932e-19	7.43898	5.07335e-14
Chr	2456935	8.16852	Coding region	SMc01657	fhuA2	1857	Inside	30	RR	SMc01658	SMc01658	-347	Upstream	11.0896	7.04802e-29	5.24746	7.7106e-08
Chr	3208506	8.133	rRNA or tRNA	SMc03075	tRNA-MET_CAT	-213	Upstream	211	LL	SMc03221	rRNA-5S	117	Inside	8.12051	2.32114e-16	7.4057	6.52289e-14	8.87278	3.5672e-19
Chr	1931275	8.12804	IR consecutive	SMc00485	rpsD	-113	Upstream	252	LL	SMc00484	SMc00484	1653	Downstream	9.10953	4.13706e-20	6.56672	2.57171e-11	7.33213	1.13265e-13	9.50377	1.01212e-21
pSymB	786527	8.0583	IR consecutive	SMb21222	SMb21222	1327	Downstream	208	RR	SMb21223	nodP2	-110	Upstream	10.0182	6.33984e-24	7.55575	2.08228e-14			6.60096	2.04248e-11
Chr	82644	8.00692	rRNA or tRNA	SMc02676	rRNA-16S	877	Inside	257	RR	SMc02621	tRNA-ILE_GAT	-863	Upstream							8.00692	5.88086e-16
Chr	2807097	7.96741	rRNA or tRNA	SMc02535	tRNA-ALA_TGC	-1328	Upstream	205	LL	SMc02462	rRNA-23S	1751	Inside	8.24034	8.58579e-17					7.69447	7.10391e-15
Chr	82975	7.93168	rRNA or tRNA	SMc02676	rRNA-16S	1208	Inside	257	RR	SMc02621	tRNA-ILE_GAT	-532	Upstream	7.69339	7.16422e-15	7.84217	2.21419e-15			8.25948	7.31553e-17
pSymA	621503	7.92308	Coding region	SMa1141	SMa1141	258	Inside	0	RR	SMa1142	SMa1142	-506	Upstream					7.92308	1.15846e-15
Chr	2809964	7.91489	IR consecutive	SMc02539	tRNA-ILE_GAT	-217	Upstream	257	LL	SMc02675	rRNA-16S	1523	Downstream			8.02988	4.87854e-16	7.79989	3.09795e-15
Chr	398100	7.9028	IR consecutive	SMc01153	SMc01153	927	Downstream	192	RR	SMc01152	rpsT	-38	Upstream	7.69907	6.85277e-15	8.5222	7.82766e-18	8.69542	1.72782e-18	6.69451	1.08198e-11
pSymA	691347	7.89394	IR convergent	SMa1262	SMa1262	1038	Downstream	377	CON	SMa1264	SMa1264	681	Downstream	10.2715	4.73728e-25	8.33736	3.79838e-17	5.07297	1.95822e-07
Chr	2807315	7.88653	rRNA or tRNA	SMc02535	tRNA-ALA_TGC	-1546	Upstream	205	LL	SMc02462	rRNA-23S	1533	Inside			8.03427	4.70691e-16	7.22547	2.49679e-13	8.39985	2.23521e-17
pSymB	587311	7.87031	Coding region	SMb20563	SMb20563	818	Inside	231	DIV	SMb20803	kdsB2	-1049	Upstream	7.9744	7.65591e-16	7.76621	4.04347e-15
Chr	3301281	7.86608	IR divergent	SMc02494	SMc02494	-202	Upstream	555	DIV	SMc02493	SMc02493	-353	Upstream	7.83094	2.42123e-15	10.3003	3.51047e-25	5.46696	2.28905e-08
Chr	561430	7.86572	rRNA or tRNA	SMc02151	SMc02151	-851	Upstream	830	LL	SMc02183	tRNA-THR_CGT	54	Inside	8.0334	4.74028e-16	8.73968	1.16887e-18	6.5435	3.00486e-11	8.1463	1.8761e-16
pSymA	1257481	7.84427	Coding region	SMa2245	SMa2245	2400	Inside	790	DIV	SMa2249	SMa2249	-3190	Upstream	7.8468	2.13387e-15	7.84173	2.2219e-15
pSymB	1315254	7.83825	rRNA or tRNA	SMb20904	SMb20904	1039	Downstream	182	RR	SMb21712	tRNA-ARG_CCG	72	Inside	7.03437	1.00082e-12	7.49739	3.25503e-14	6.92388	2.19719e-12	9.89735	2.1373e-23
pSymB	1417089	7.8316	Coding region	SMb21495	SMb21495	27	Inside	-3	RR	SMb21496	SMb21496	-473	Upstream	7.90932	1.29398e-15	7.75388	4.45615e-15
Chr	318436	7.8302	IR consecutive	SMc00362	infC	604	Downstream	241	RR	SMc00363	rpmI	-68	Upstream	10.3343	2.46606e-25	8.5234	7.7466e-18	7.53314	2.47673e-14	4.92999	4.11175e-07
Chr	1071492	7.77432	IR consecutive	SMc00108	SMc00108	-68	Upstream	160	LL	SMc00109	SMc00109	559	Downstream	7.1719	3.69816e-13	7.81551	2.737e-15	7.57084	1.85414e-14	8.53904	6.76727e-18
pSymB	1448670	7.77127	IR consecutive	SMb20647	SMb20647	-92	Upstream	440	LL	SMb20648	SMb20648	1385	Downstream	8.89216	2.99674e-19	7.48134	3.67849e-14	8.97176	1.45901e-19	5.73982	4.73881e-09
pSymA	725934	7.76349	IR consecutive	SMa1328	SMa1328	-79	Upstream	589	LL	SMa1329	SMa1329	1772	Downstream	9.15687	2.67126e-20	6.37011	9.44485e-11
Chr	85593	7.72011	rRNA or tRNA	SMc02668	rRNA-23S	1187	Inside	205	RR	SMc02669	rRNA-5S	-1892	Upstream					7.32367	1.20637e-13	8.11654	2.39832e-16
Chr	1091070	7.69683	IR consecutive	SMc00057	phaG2	455	Downstream	406	RR	SMc00058	mucR	-301	Upstream	9.53168	7.7381e-22	8.3496	3.42473e-17			5.20921	9.48207e-08
Chr	1823681	7.68361	IR consecutive	SMc00253	SMc00253	1282	Downstream	906	RR	SMc00254	SMc00254	-25	Upstream	10.0547	4.37789e-24	8.40058	2.22136e-17	5.67486	6.93991e-09	6.60428	1.99734e-11
pSymA	68325	7.6506	IR divergent	SMa0125	groES3	-134	Upstream	614	DIV	SMa0126	cspA8	-480	Upstream	7.67119	8.52038e-15	7.63001	1.17367e-14
Chr	3185541	7.58251	IR consecutive	SMc03145	SMc03145	622	Downstream	142	RR	SMc03144	SMc03144	-26	Upstream	9.16722	2.42686e-20	8.34647	3.51674e-17	5.23383	8.30151e-08
Chr	2807564	7.5749	rRNA or tRNA	SMc02535	tRNA-ALA_TGC	-1795	Upstream	205	LL	SMc02462	rRNA-23S	1284	Inside	7.5749	1.79707e-14
Chr	2276651	7.56607	IR divergent	SMc01431	ilvI	-122	Upstream	348	DIV	SMc01432	SMc01432	-226	Upstream	6.80051	5.21254e-12	6.58936	2.2087e-11	7.41769	5.95887e-14	9.45672	1.5888e-21
Chr	3178380	7.55877	IR divergent	SMc03150	SMc03150	-922	Upstream	1085	DIV	SMc03149	SMc03149	-163	Upstream	7.98816	6.84819e-16	7.12938	5.04111e-13
Chr	677244	7.54648	rRNA or tRNA	SMc02208	tRNA-THR_GGT	49	Inside	262	DIV	SMc02304	SMc02304	-311	Upstream			8.6161	3.46353e-18	6.30077	1.48088e-10	7.72258	5.70007e-15
pSymA	1328549	7.54634	IR consecutive	SMa2355	SMa2355	1507	Downstream	1827	RR	SMa2357	cyaO	-1429	Upstream	9.73572	1.06157e-22	8.98519	1.29142e-19	3.91811	4.46238e-05
Chr	2999099	7.52243	IR consecutive	SMc04003	rpmJ	243	Downstream	176	RR	SMc04004	SMc04004	-58	Upstream	6.52661	3.36364e-11			9.10421	4.34484e-20	6.93646	2.01024e-12
Chr	3388991	7.50735	Coding region	SMc03272	SMc03272	46	Inside	157	RR	SMc05012	SMc05012	-953	Upstream	9.85001	3.427e-23	8.86712	3.75312e-19	3.80492	7.09245e-05
Chr	86475	7.50519	rRNA or tRNA	SMc02668	rRNA-23S	2069	Inside	205	RR	SMc02669	rRNA-5S	-1010	Upstream	7.98274	7.15607e-16	6.76316	6.75089e-12	7.8964	1.43534e-15	7.37845	8.00728e-14
pSymB	794358	7.50059	IR consecutive	SMb21229	SMb21229	-119	Upstream	264	LL	SMb21230	SMb21230	1227	Downstream	7.73381	5.21875e-15	7.26737	1.83283e-13
Chr	1727954	7.47586	IR consecutive	SMc01202	SMc01202	-35	Upstream	492	LL	SMc01200	SMc01200	1038	Downstream	7.68783	7.48253e-15	6.65293	1.43659e-11			8.08681	3.06248e-16
pSymA	421429	7.47431	Coding region	SMa0773	noeA	2145	Downstream	7	RR	SMa0774	noeB	708	Inside	7.16676	3.83975e-13	7.78186	3.57317e-15
Chr	1963665	7.46651	IR convergent	SMc00194	SMc00194	828	Downstream	190	CON	SMc00193	SMc00193	194	Downstream	8.42598	1.78866e-17	8.70852	1.53932e-18	5.26503	7.00835e-08
Chr	87139	7.46634	rRNA or tRNA	SMc02668	rRNA-23S	2733	Inside	205	RR	SMc02669	rRNA-5S	-346	Upstream					7.46634	4.12278e-14
Chr	85097	7.44453	rRNA or tRNA	SMc02668	rRNA-23S	691	Inside	205	RR	SMc02669	rRNA-5S	-2388	Upstream			7.44453	4.86458e-14
Chr	830223	7.40938	rRNA or tRNA	SMc00842	tRNA-GLN_CTG	23	Inside	590	DIV	SMc00810	ppx	-613	Upstream	9.63298	2.90098e-22	7.04321	9.39301e-13	6.67849	1.20705e-11	6.28282	1.66243e-10
Chr	1275314	7.39463	IR divergent	SMc00603	SMc00603	-220	Upstream	363	DIV	SMc00604	ropB1	-143	Upstream	7.92441	1.14617e-15	9.18538	2.0504e-20	5.07409	1.94676e-07
Chr	86928	7.38806	rRNA or tRNA	SMc02668	rRNA-23S	2522	Inside	205	RR	SMc02669	rRNA-5S	-557	Upstream							7.38806	7.44935e-14
Chr	85790	7.3837	rRNA or tRNA	SMc02668	rRNA-23S	1384	Inside	205	RR	SMc02669	rRNA-5S	-1695	Upstream	6.81137	4.83357e-12	7.95602	8.8832e-16
pSymA	680820	7.34284	IR consecutive	SMa1241	napE	-170	Upstream	260	LL	SMa1243	azu1	533	Downstream	7.7682	3.98047e-15	6.91749	2.29865e-12
pSymA	563	7.32245	IR divergent	SMa2395	repA2	-1254	Upstream	2044	DIV	SMa0002	fdoG	-790	Upstream			8.41357	1.98864e-17	6.23133	2.31239e-10
pSymB	800841	7.32132	IR consecutive	SMb21234	TRm1a	-452	Upstream	481	LL	SMb21235	SMb21235	967	Downstream	8.80048	6.81138e-19	8.97979	1.35647e-19	4.18369	1.43407e-05
Chr	1723678	7.27498	IR consecutive	SMc01206	tgt	1480	Downstream	449	RR	SMc01205	SMc01205	-99	Upstream	7.7099	6.29562e-15	6.84006	3.95794e-12
pSymA	1329740	7.27299	IR consecutive	SMa2355	SMa2355	2698	Downstream	1827	RR	SMa2357	cyaO	-238	Upstream	8.29924	5.23901e-17	6.24674	2.09548e-10
Chr	3540572	7.26972	IR consecutive	SMc03874	SMc03874	-206	Upstream	410	LL	SMc03875	SMc03875	542	Downstream	7.22866	2.43889e-13	7.31078	1.32798e-13
pSymB	717385	7.26317	IR consecutive	SMb21079	SMb21079	872	Downstream	301	RR	SMb21080	SMb21080	-160	Upstream	9.28824	7.84335e-21	8.22486	9.77127e-17			4.27641	9.49671e-06
Chr	946060	7.25156	IR consecutive	SMc00994	SMc00994	1143	Downstream	371	RR	SMc00989	SMc00989	-43	Upstream	7.94811	9.46903e-16	8.5866	4.47923e-18	5.21998	8.94703e-08
pSymB	1286116	7.2306	IR divergent	SMb20879	SMb20879	-453	Upstream	599	DIV	SMb20880	rhlE2	-146	Upstream	6.81533	4.70253e-12	7.2023	2.96023e-13	8.88246	3.26996e-19	6.02233	8.59627e-10
pSymB	1511810	7.20065	IR consecutive	SMb20709	SMb20709	675	Downstream	496	RR	SMb20710	SMb20710	-378	Upstream	8.14338	1.92194e-16	6.25792	1.95071e-10
pSymA	163300	7.14796	Coding region	SMa0293	SMa0293	-632	Upstream	373	LL	SMa0298	SMa0298	1555	Inside	8.45398	1.40774e-17	6.88652	2.85861e-12	6.58766	2.2341e-11	6.66367	1.33533e-11
pSymB	1161262	7.13807	IR divergent	SMb20935	exsI	-119	Upstream	222	DIV	SMb20936	SMb20936	-103	Upstream	5.12221	1.50989e-07	5.98884	1.05675e-09	11.6244	1.54797e-31	5.81679	2.99941e-09
Chr	2569502	7.13789	Coding region	SMc02720	clpP2	-438	Upstream	414	DIV	SMc02721	SMc02721	24	Inside	11.128	4.58426e-29	8.55351	5.97025e-18	3.7415	9.14626e-05	5.12857	1.45976e-07
Chr	2226940	7.13181	IR consecutive	SMc04323	SMc04323	-553	Upstream	675	LL	SMc04324	SMc04324	511	Downstream	6.9511	1.81223e-12	8.38916	2.44808e-17	6.05517	7.01352e-10
pSymB	541916	7.12345	IR convergent	SMb20516	SMb20516	636	Downstream	751	CON	SMb20517	SMb20517	731	Downstream	9.65626	2.31226e-22	7.43364	5.28263e-14	4.28046	9.32548e-06
Chr	2806355	7.12248	rRNA or tRNA	SMc02535	tRNA-ALA_TGC	-586	Upstream	205	LL	SMc02462	rRNA-23S	2493	Inside	7.9091	1.29625e-15	5.92855	1.52807e-09	7.5298	2.54094e-14
Chr	3209705	7.0831	rRNA or tRNA	SMc03221	tRNA-ALA_TGC	-1082	Upstream	205	LL	SMc03220	rRNA-23S	1997	Inside							7.0831	7.04808e-13
Chr	87512	7.08163	rRNA or tRNA	SMc02668	rRNA-23S	3106	Downstream	205	RR	SMc02669	rRNA-5S	27	Inside	7.70395	6.59595e-15	6.4593	5.25954e-11
Chr	1891733	7.05276	IR consecutive	SMc00539	SMc00539	1421	Downstream	200	RR	SMc00522	rhlE1	-104	Upstream	4.88154	5.26306e-07	6.75119	7.33193e-12	10.1232	2.18028e-24	6.45516	5.40539e-11
pSymA	455577	7.04136	Coding region	SMa0827	nifD	1028	Inside	91	RR	SMa0829	nifK	-565	Upstream	7.99381	6.5416e-16	6.0889	5.68436e-10
Chr	87729	7.04043	IR consecutive	SMc02669	rRNA-5S	244	Downstream	211	RR	SMc02623	tRNA-MET_CAT	-86	Upstream			6.21179	2.61921e-10	9.51732	8.88545e-22	5.39217	3.48058e-08
Chr	2486415	7.0208	Coding region	SMc01745	SMc01745	577	Inside	103	RR	SMc04442	SMc04442	-161	Upstream	8.37694	2.71614e-17	8.60548	3.7999e-18	4.07997	2.25208e-05
Chr	3210041	7.02028	rRNA or tRNA	SMc03221	tRNA-ALA_TGC	-1418	Upstream	205	LL	SMc03220	rRNA-23S	1661	Inside	5.89196	1.90823e-09	7.4727	3.92837e-14	9.03936	7.87958e-20	5.6771	6.84988e-09
Chr	3048597	7.0118	rRNA or tRNA	SMc04060	tRNA-VAL_GAC	45	Inside	433	RR	SMc04045	ilvD2	-462	Upstream	7.21513	2.69404e-13	7.39689	6.97069e-14	7.52371	2.66207e-14	5.91148	1.6952e-09
pSymB	655789	7.0044	Coding region	SMb21037	SMb21037	1141	Inside	7	RR	SMb21038	SMb21038	-461	Upstream					7.0044	1.2402e-12
Chr	1706716	6.98011	IR divergent	SMc01218	greA	-54	Upstream	293	DIV	SMc01217	SMc01217	-239	Upstream	8.37586	2.74111e-17	5.58436	1.17278e-08
pSymA	1286	6.94522	IR divergent	SMa2395	repA2	-1977	Upstream	2044	DIV	SMa0002	fdoG	-67	Upstream	7.58477	1.6654e-14	8.54855	6.2324e-18	4.9236	4.24827e-07	6.72397	8.84211e-12
pSymB	980416	6.88707	IR consecutive	SMb21314	wgeA	-174	Upstream	275	LL	SMb21315	wgdB	1522	Downstream	10.6984	5.17626e-27	8.62527	3.19715e-18	4.08839	2.17186e-05	4.13619	1.76558e-05
Chr	1444819	6.87287	IR divergent	SMc01336	rne	-411	Upstream	711	DIV	SMc01335	amiC	-300	Upstream	8.5138	8.41601e-18			6.071	6.35576e-10	6.0338	8.00743e-10
pSymB	450879	6.87226	IR consecutive	SMb20435	eutE	1294	Downstream	398	RR	SMb20436	SMb20436	-99	Upstream			6.87226	3.15958e-12
Chr	1492040	6.84757	Coding region	SMc01285	rpoA	217	Inside	46	RR	SMc01283	rplQ	-839	Upstream					6.84757	3.75582e-12
Chr	1614347	6.83927	Coding region	SMc02094	omp	12	Inside	45	RR	SMc02093	lpxD	-2363	Upstream	6.90008	2.5986e-12	6.22546	2.40072e-10	6.61567	1.84936e-11	7.61587	1.30958e-14
Chr	1698835	6.83362	IR consecutive	SMc01226	SMc01226	-344	Upstream	653	LL	SMc01225	lsrB	1217	Downstream			3.72624	9.71771e-05	7.213	2.73667e-13	9.56161	5.79685e-22
pSymB	811778	6.82764	IR consecutive	SMb21243	SMb21243	-167	Upstream	231	LL	SMb21244	SMb21244	1353	Downstream	8.80353	6.62897e-19	7.83641	2.31803e-15	3.84298	6.07742e-05
Chr	2020016	6.8024	IR divergent	SMc00150	SMc00150	-229	Upstream	468	DIV	SMc00149	fumC	-239	Upstream	5.94986	1.34184e-09			8.08963	2.99219e-16	6.36769	9.59461e-11
Chr	1819575	6.79667	rRNA or tRNA	SMc00303	tRNA-LYS_TTT	57	Inside	153	RR	SMc00249	SMc00249	-171	Upstream	6.69561	1.07389e-11	5.19188	1.04089e-07	8.23992	8.61653e-17	7.05926	8.36981e-13
Chr	1216737	6.79262	IR divergent	SMc02544	SMc02544	-148	Upstream	243	DIV	SMc02543	SMc02543	-95	Upstream	6.79262	5.50582e-12
Chr	356226	6.77439	IR consecutive	SMc00404	SMc00404	-333	Upstream	461	LL	SMc00405	SMc00405	1003	Downstream	9.62195	3.22959e-22	8.4571	1.37059e-17	4.28508	9.13363e-06	4.73343	1.1038e-06
Chr	1956249	6.73321	Coding region	SMc00469	dksA	280	Inside	387	DIV	SMc00468	SMc00468	-667	Upstream					6.73321	8.29807e-12
pSymB	813598	6.70865	IR divergent	SMb21244	SMb21244	-467	Upstream	490	DIV	SMb21245	exoF3	-23	Upstream	7.07478	7.48434e-13	6.34253	1.13012e-10
Chr	1862801	6.7061	rRNA or tRNA	SMc00305	SMc00291	267	Downstream	182	RR	SMc00306	tRNA-GLU_TTC	11	Inside	7.34813	1.00499e-13	5.56677	1.29751e-08	7.77531	3.76319e-15	6.13418	4.27997e-10
Chr	688059	6.69992	IR consecutive	SMc02315	SMc02315	1165	Downstream	203	RR	SMc02316	SMc02316	-120	Upstream	8.4685	1.24287e-17	6.92636	2.15901e-12	4.7049	1.26994e-06
Chr	2917517	6.68716	rRNA or tRNA	SMc00660	rRNA-5S	-1063	Upstream	1022	LL	SMc00758	tRNA-MET_CAT	35	Inside			4.88359	5.2087e-07	6.70131	1.03282e-11	8.47659	1.15944e-17
pSymA	375508	6.6815	IR divergent	SMa0690	SMa0690	-652	Upstream	852	DIV	SMa0693	arcA1	-200	Upstream	7.20126	2.98297e-13	6.16174	3.59746e-10
Chr	1198732	6.6652	IR consecutive	SMc02579	sodC	1342	Downstream	903	RR	SMc02661	SMc02661	-79	Upstream	9.09602	4.68493e-20	9.4798	1.27387e-21	4.11902	1.90247e-05	3.96595	3.65522e-05
pSymB	807880	6.6389	IR consecutive	SMb21240	SMb21240	-137	Upstream	314	LL	SMb21241	SMb21241	1469	Downstream	8.2472	8.1076e-17	5.77753	3.79037e-09	5.89199	1.90787e-09
Chr	1945067	6.63355	Coding region	SMc00477	SMc00477	3249	Downstream	293	RR	SMc00476	sulP	1493	Inside					6.63355	1.63855e-11
Chr	3295739	6.6243	IR consecutive	SMc02498	atpH	-51	Upstream	239	LL	SMc02497	SMc02497	574	Downstream	5.82799	2.80502e-09	7.51388	2.87007e-14	6.33458	1.18995e-10	6.82076	4.52794e-12
Chr	1491198	6.60479	IR consecutive	SMc01287	rpsM	463	Downstream	227	RR	SMc01286	rpsK	-132	Upstream	6.23057	2.32373e-10			7.15269	4.25467e-13	6.43112	6.33335e-11
Chr	2161291	6.60186	IR divergent	SMc04171	SMc04171	-49	Upstream	152	DIV	SMc04172	cyaH	-103	Upstream	8.03218	4.7876e-16	5.17154	1.16086e-07
Chr	2805682	6.59811	rRNA or tRNA	SMc02455	tRNA-MET_CAT	-243	Upstream	211	LL	SMc02535	rRNA-5S	87	Inside	7.55193	2.14435e-14	5.05848	2.11306e-07	7.6771	8.13646e-15	6.10495	5.14178e-10
Chr	3405416	6.5869	IR divergent	SMc03287	SMc03287	-102	Upstream	733	DIV	SMc03288	SMc03288	-631	Upstream	6.97738	1.50366e-12	6.19642	2.88804e-10
Chr	3527160	6.58295	IR divergent	SMc03862	SMc03862	-232	Upstream	333	DIV	SMc03863	rplS	-101	Upstream	6.78233	5.91268e-12	6.38357	8.65021e-11
Chr	3380401	6.5825	IR divergent	SMc03264	SMc03264	-107	Upstream	228	DIV	SMc03265	SMc03265	-121	Upstream	8.35912	3.15929e-17	6.37722	9.01683e-11	5.01115	2.70524e-07
Chr	3290962	6.5798	Coding region	SMc02503	SMc02503	1807	Downstream	357	CON	SMc02502	atpC	63	Inside					6.5798	2.35548e-11
Chr	2998817	6.56753	IR consecutive	SMc04002	purK	1184	Downstream	174	RR	SMc04003	rpmJ	-39	Upstream	6.11431	4.84887e-10	7.02075	1.1034e-12
Chr	1615295	6.56153	Coding region	SMc02094	omp	960	Inside	45	RR	SMc02093	lpxD	-1415	Upstream					6.56153	2.66293e-11
pSymB	736588	6.55994	Coding region	SMb21094	argH2	78	Inside	-3	RR	SMb21095	SMb21095	-1385	Upstream	6.65705	1.3969e-11	7.03427	1.00156e-12	5.98851	1.05884e-09
Chr	2063030	6.48952	IR divergent	SMc04235	SMc04235	-269	Upstream	447	DIV	SMc04236	SMc04236	-178	Upstream	6.44911	5.62541e-11	6.52992	3.29024e-11
Chr	3091930	6.47943	IR consecutive	SMc03950	pntAa	-128	Upstream	318	LL	SMc03941	SMc03941	414	Downstream					5.78465	3.6332e-09	7.17422	3.63612e-13
Chr	2177983	6.45865	IR divergent	SMc04189	SMc04189	-252	Upstream	339	DIV	SMc04190	SMc04190	-87	Upstream			5.00177	2.84033e-07	7.84411	2.1802e-15	6.53008	3.2867e-11
Chr	2490837	6.44965	IR consecutive	SMc01550	SMc01550	652	Downstream	375	RR	SMc01551	SMc01551	-190	Upstream			7.08806	6.80008e-13	5.81124	3.10064e-09
Chr	2940183	6.44175	IR consecutive	SMc00638	SMc00638	-125	Upstream	448	LL	SMc00637	glmM	1675	Downstream	7.63034	1.17071e-14	7.30081	1.43025e-13	4.39412	5.56102e-06
pSymA	482529	6.42088	Coding region	SMa0870	nodD1	719	Inside	688	RR	SMa0872	SMa0872	-895	Upstream	9.74407	9.77799e-23	6.52876	3.31589e-11	4.68586	1.39396e-06	4.72485	1.15141e-06
Chr	1476109	6.41777	Coding region	SMc01312	fusA1	1005	Inside	72	RR	SMc01311	tufA	-1166	Upstream					6.41777	6.91426e-11
Chr	797953	6.4141	rRNA or tRNA	SMc00841	tRNA-HIS_GTG	15	Inside	216	RR	SMc00778	SMc00778	-277	Upstream	4.73183	1.11251e-06	6.72689	8.66629e-12	8.52326	7.75595e-18	5.67439	6.95906e-09
Chr	993546	6.40363	Coding region	SMc00010	ctaD	604	Inside	-3	RR	SMc00450	ctaB	-1081	Upstream					6.40363	7.58611e-11
pSymB	580634	6.40007	IR divergent	SMb20555	SMb20555	-446	Upstream	457	DIV	SMb20556	SMb20556	-11	Upstream	7.81946	2.65253e-15			4.98067	3.16816e-07
Chr	1975683	6.39613	IR consecutive	SMc00187	fbcF	-102	Upstream	315	LL	SMc00186	SMc00186	2135	Downstream	4.52095	3.07807e-06			8.44708	1.49336e-17	6.22035	2.48023e-10
Chr	2174925	6.39494	IR consecutive	SMc04184	SMc04184	-392	Upstream	639	LL	SMc04186	SMc04186	711	Downstream	6.73098	8.42601e-12	7.81716	2.70142e-15	4.63667	1.77032e-06
Chr	1615961	6.38119	Coding region	SMc02094	omp	1626	Inside	45	RR	SMc02093	lpxD	-749	Upstream					8.02573	5.046e-16	4.73664	1.08646e-06
Chr	917807	6.37621	Coding region	SMc00870	atpE	32	Inside	74	RR	SMc00869	atpF2	-269	Upstream					6.06935	6.42132e-10	6.68306	1.17002e-11
Chr	830640	6.3663	IR divergent	SMc00842	tRNA-GLN_CTG	-394	Upstream	590	DIV	SMc00810	ppx	-196	Upstream	5.11118	1.60075e-07	5.6617	7.49386e-09	8.27265	6.55081e-17	6.41965	6.82931e-11
Chr	1752884	6.34977	rRNA or tRNA	SMc01245	tRNA-ASN_GTT	66	Inside	78	RR	SMc01179	SMc01179	-86	Upstream	5.26043	7.18614e-08	6.7081	9.85864e-12	6.27835	1.7109e-10	7.15221	4.26972e-13
pSymB	818676	6.34133	IR divergent	SMb21249	SMb21249	-190	Upstream	411	DIV	SMb21250	SMb21250	-221	Upstream	9.57124	5.28154e-22	7.46951	4.02481e-14	3.97511	3.51736e-05	4.34948	6.82309e-06
Chr	1147018	6.33851	IR convergent	SMc02409	tRNA-SER_GCT	91	Downstream	294	CON	SMc02394	SMc02394	600	Downstream	5.29725	5.87792e-08			7.37976	7.92883e-14
Chr	2511719	6.33338	IR divergent	SMc01568	SMc01568	-216	Upstream	326	DIV	SMc01569	carA	-110	Upstream					6.90217	2.56067e-12	5.7646	4.09269e-09
Chr	2669669	6.28954	Coding region	SMc01946	livK	-162	Upstream	115	LL	SMc01947	SMc01947	297	Inside	7.24547	2.15464e-13	5.33361	4.81397e-08
Chr	2236720	6.28791	IR divergent	SMc04352	SMc04352	-89	Upstream	171	DIV	SMc04357	SMc04357	-82	Upstream	9.78733	6.38107e-23	4.97143	3.32299e-07			4.10498	2.02178e-05
Chr	694092	6.2861	IR divergent	SMc02322	rhaD	-135	Upstream	201	DIV	SMc02323	rhaR	-66	Upstream	6.2861	1.62771e-10
pSymB	576760	6.28497	Coding region	SMb20549	SMb20549	712	Downstream	168	CON	SMb20550	SMb20550	18	Inside	7.38869	7.41405e-14	5.4096	3.15833e-08	5.90677	1.74441e-09	6.43483	6.18043e-11
pSymB	1633816	6.26218	IR divergent	SMb20614	SMb20614	-249	Upstream	377	DIV	SMb20615	thiC	-128	Upstream	8.24659	8.14902e-17	4.75027	1.01575e-06	7.90982	1.28884e-15	4.14204	1.72113e-05
Chr	2575905	6.26151	IR consecutive	SMc02725	trpE	-119	Upstream	274	LL	SMc02726	SMc02726	2386	Downstream	7.78961	3.36073e-15	4.79777	8.02224e-07	6.19715	2.87467e-10
Chr	546173	6.25671	Coding region	SMc02200	SMc02200	322	Inside	137	DIV	SMc02184	SMc02184	-459	Upstream			6.25671	1.96593e-10
Chr	1462145	6.25544	Coding region	SMc01320	rplA	87	Inside	333	RR	SMc01319	rplJ	-944	Upstream	5.1618	1.22295e-07					7.34908	9.979e-14
Chr	916696	6.25493	Coding region	SMc00872	atpI	265	Inside	61	RR	SMc00871	atpB	-242	Upstream			3.72725	9.67894e-05	8.78261	7.98626e-19
Chr	1616822	6.25195	Coding region	SMc02093	lpxD	112	Inside	-7	RR	SMc02092	fabZ	-945	Upstream	6.00385	9.6347e-10	5.65187	7.93555e-09	6.86918	3.22849e-12	6.48288	4.49949e-11
pSymB	591303	6.24674	Coding region	SMb20806	SMb20806	446	Inside	133	DIV	SMb20807	SMb20807	-579	Upstream	8.05556	3.95573e-16	6.77873	6.06175e-12	3.90592	4.69332e-05
Chr	1556093	6.23513	Coding region	SMc01030	pdhAa	146	Inside	18	RR	SMc01031	pdhAb	-918	Upstream	4.94248	3.85671e-07			7.52778	2.58045e-14
pSymA	1253165	6.22864	Coding region	SMa2237	SMa2237	949	Inside	145	DIV	SMa2239	SMa2239	-1094	Upstream			6.22864	2.35254e-10
Chr	918203	6.2235	Coding region	SMc00869	atpF2	127	Inside	14	RR	SMc00868	atpF	-501	Upstream			5.33702	4.72437e-08	7.10999	5.80264e-13
pSymA	171659	6.21737	Coding region	SMa0306	SMa0306	16	Inside	341	LL	SMa0307	SMa0307	1343	Downstream	7.71458	6.06891e-15	4.72016	1.17832e-06
Chr	1750421	6.20502	rRNA or tRNA	SMc01251	tRNA-CYS_GCA	32	Inside	45	CON	SMc01182	SMc01182	1165	Downstream	6.01067	9.23819e-10	4.5293	2.95903e-06	8.36996	2.88193e-17	5.91017	1.70873e-09
Chr	1525539	6.19939	IR consecutive	SMc00998	SMc00998	-77	Upstream	857	LL	SMc00999	SMc00999	1388	Downstream	7.70104	6.74797e-15	6.59061	2.19016e-11	4.30651	8.29258e-06
pSymA	422205	6.18941	Coding region	SMa0773	noeA	2921	Downstream	7	RR	SMa0774	noeB	1484	Inside	9.10737	4.22017e-20	7.41435	6.11111e-14	4.18782	1.40824e-05	4.0481	2.58172e-05
pSymB	59060	6.18109	IR divergent	SMb20046	repA1	-300	Upstream	367	DIV	SMb20047	SMb20047	-67	Upstream	6.18109	3.18312e-10
Chr	994521	6.16513	Coding region	SMc00010	ctaD	1579	Inside	-3	RR	SMc00450	ctaB	-106	Upstream					6.16513	3.52116e-10
Chr	1668424	6.14846	rRNA or tRNA	SMc02125	tRNA-LEU_TAG	67	Inside	176	RR	SMc02050	tig	-193	Upstream	7.21362	2.7241e-13	5.15914	1.24046e-07	6.97817	1.49525e-12	5.24292	7.90262e-08
Chr	2291353	6.14135	IR divergent	SMc01449	SMc01449	-399	Upstream	712	DIV	SMc01450	SMc01450	-313	Upstream	7.24735	2.12504e-13	4.82593	6.96753e-07	6.35078	1.0711e-10
Chr	3209435	6.13952	rRNA or tRNA	SMc03221	tRNA-ALA_TGC	-812	Upstream	205	LL	SMc03220	rRNA-23S	2267	Inside	4.9962	2.92357e-07	6.6408	1.55993e-11	6.78156	5.94426e-12
Chr	1394281	6.13661	Coding region	SMc01928	birA	172	Inside	28	RR	SMc01929	SMc01929	-623	Upstream							6.13661	4.21518e-10
Chr	1487470	6.13576	Coding region	SMc01292	rpsE	386	Inside	13	RR	SMc01291	rpmD	-196	Upstream					6.13576	4.23777e-10
pSymA	1191715	6.1341	IR consecutive	SMa2109	SMa2109	1662	Downstream	808	RR	SMa2111	SMa2111	-48	Upstream	7.03331	1.00844e-12	6.88212	2.94844e-12	4.48686	3.61406e-06
pSymB	1665736	6.09614	Coding region	SMb21635	paaZ	-684	Upstream	51	LL	SMb21636	paaE	443	Inside					6.09614	5.43288e-10
Chr	2923101	6.09096	IR convergent	SMc00654	ctrA	1021	Downstream	375	CON	SMc00653	SMc00653	423	Downstream	6.09096	5.61162e-10
Chr	553045	6.08011	Coding region	SMc02155	SMc02155	-1247	Upstream	15	LL	SMc02154	SMc02154	1668	Inside	6.3061	1.43074e-10	5.85411	2.39789e-09
Chr	1332956	6.06282	rRNA or tRNA	SMc02182	tRNA-PRO_GGG	58	Inside	1382	RR	SMc01789	SMc01789	-1400	Upstream	5.40681	3.20787e-08	5.22909	8.51722e-08	7.6621	9.14568e-15	5.95327	1.31417e-09
Chr	1412166	6.05786	IR consecutive	SMc01369	rpmG	-38	Upstream	95	LL	SMc01368	SMc01368	1241	Downstream	5.47889	2.14004e-08	6.36869	9.53218e-11	6.605	1.98762e-11	5.77884	3.76087e-09
Chr	994802	6.05039	Coding region	SMc00450	ctaB	175	Inside	0	RR	SMc00130	SMc00130	-877	Upstream							6.05039	7.22476e-10
pSymB	56481	6.03317	IR consecutive	SMb20044	repC1	-81	Upstream	156	LL	SMb20045	repB1	1079	Downstream	7.70232	6.68107e-15	5.89953	1.82268e-09	5.26613	6.96635e-08	5.26471	7.02052e-08
pSymA	934974	6.03143	IR consecutive	SMa1667	arcD1	1679	Downstream	420	RR	SMa1668	arcD2	-168	Upstream	9.12964	3.43626e-20	6.99213	1.35368e-12	4.13003	1.81362e-05	3.87392	5.35497e-05
pSymB	621579	6.02805	Coding region	SMb20829	SMb20829	46	Inside	260	DIV	SMb20830	kpsF2	-306	Upstream	5.52446	1.65247e-08	6.53163	3.25293e-11
pSymB	578378	6.02485	Coding region	SMb20552	SMb20552	228	Inside	21	RR	SMb20553	SMb20553	-524	Upstream			6.02485	8.46307e-10
Chr	2843558	6.00464	rRNA or tRNA	SMc00759	tRNA-LEU_CAA	67	Inside	319	DIV	SMc00738	SMc00738	-386	Upstream	6.18593	3.08689e-10	5.2568	7.32916e-08	7.17364	3.65136e-13	5.40218	3.29186e-08
Chr	2566913	5.99126	Coding region	SMc02717	leuA1	-232	Upstream	101	LL	SMc02718	SMc02718	6	Inside					5.99126	1.04112e-09
pSymA	1351296	5.98683	Coding region	SMa2391	repC2	-90	Upstream	60	DIV	SMa5039	incA/misc_RNA1351266..1351448	30	Inside	6.67451	1.24033e-11	6.00739	9.42657e-10			5.27858	6.50931e-08
Chr	1607711	5.97925	IR consecutive	SMc02102	SMc02102	958	Downstream	186	RR	SMc02101	rpsB	-46	Upstream	6.66919	1.28607e-11	5.91575	1.6518e-09	6.5846	2.28055e-11	4.74745	1.03e-06
pSymB	1605853	5.97295	Coding region	SMb20591	SMb20591	210	Inside	26	DIV	SMb20592	rpoE8	-236	Upstream	5.36723	3.99771e-08	6.57866	2.37354e-11
Chr	1238736	5.93833	IR divergent	SMc00568	rpsF	-147	Upstream	344	DIV	SMc00569	SMc00569	-197	Upstream	4.68177	1.42202e-06	4.68179	1.4219e-06	8.45482	1.39755e-17	5.93492	1.46995e-09
Chr	1956526	5.93287	Coding region	SMc00469	dksA	3	Inside	387	DIV	SMc00468	SMc00468	-390	Upstream	6.72733	8.64033e-12	5.89596	1.86255e-09			5.17531	1.13767e-07
Chr	1476531	5.93001	Coding region	SMc01312	fusA1	1427	Inside	72	RR	SMc01311	tufA	-744	Upstream	5.13773	1.39035e-07			6.78723	5.71546e-12	5.86507	2.24465e-09
Chr	1822316	5.89128	IR divergent	SMc00252	SMc00252	-155	Upstream	238	DIV	SMc00253	SMc00253	-83	Upstream	5.34953	4.40926e-08	6.43304	6.25372e-11
Chr	1483942	5.88744	IR consecutive	SMc01300	rpsQ	351	Downstream	179	RR	SMc01299	rplN	-64	Upstream	7.01627	1.13934e-12	5.62687	9.17549e-09	6.34631	1.10271e-10	4.56033	2.55371e-06
pSymA	466838	5.85961	Coding region	SMa0848	SMa0848	894	Downstream	58	RR	SMa0849	syrM	420	Inside					5.85961	2.31975e-09
Chr	1598722	5.85047	IR consecutive	SMc02112	SMc02112	366	Downstream	242	RR	SMc02111	SMc02111	-121	Upstream	4.21957	1.22383e-05	7.48137	3.67769e-14
Chr	1614866	5.84476	Coding region	SMc02094	omp	531	Inside	45	RR	SMc02093	lpxD	-1844	Upstream							5.84476	2.53643e-09
Chr	3046753	5.83356	IR consecutive	SMc04042	SMc04042	-222	Upstream	302	LL	SMc04043	SMc04043	961	Downstream			5.37418	3.8466e-08	6.29293	1.55762e-10
pSymA	1220750	5.83027	IR consecutive	SMa2165	SMa2165	1135	Downstream	1125	RR	SMa2167	SMa2167	-730	Upstream	6.37115	9.38107e-11	6.58803	2.22846e-11			4.53163	2.92658e-06
pSymA	408600	5.8223	IR consecutive	SMa0754	SMa0754	820	Downstream	1148	RR	SMa0757	nodD2	-654	Upstream					5.8223	2.90224e-09
Chr	2987793	5.807	IR divergent	SMc03990	rpmE	-29	Upstream	290	DIV	SMc03991	SMc03991	-261	Upstream	6.18438	3.11742e-10	5.79969	3.32191e-09	5.74758	4.52636e-09	5.49634	1.93876e-08
pSymB	1383218	5.79241	Coding region	SMb21454	SMb21454	-1081	Upstream	3	LL	SMb21455	SMb21455	289	Inside					6.1539	3.78013e-10	5.43092	2.80326e-08
Chr	3548791	5.78679	IR consecutive	SMc03881	rpmF	-6	Upstream	423	LL	SMc03882	gst8	805	Downstream	6.92634	2.15936e-12	6.73883	7.98362e-12	3.91014	4.61217e-05	5.57188	1.26005e-08
pSymA	468667	5.78615	Coding region	SMa0851	nodH	275	Inside	689	DIV	SMa0852	nodF	-964	Upstream	5.53022	1.59915e-08	6.04208	7.60702e-10
pSymA	420715	5.77865	IR consecutive	SMa0773	noeA	1431	Downstream	7	RR	SMa0774	noeB	-6	Upstream	6.15833	3.67589e-10	6.32562	1.26112e-10			4.85199	6.11129e-07
Chr	2726763	5.77639	IR divergent	SMc02022	SMc02022	-109	Upstream	135	DIV	SMc02023	SMc02023	-26	Upstream	7.39503	7.06899e-14	4.15775	1.60701e-05
Chr	1485464	5.73881	Coding region	SMc01296	rpsN	179	Inside	13	RR	SMc01295	rpsH	-139	Upstream					5.73881	4.76711e-09
pSymA	1141371	5.73348	IR consecutive	SMa2012	SMa2012	-646	Upstream	779	LL	SMa2014	SMa2014	570	Downstream					5.73348	4.91941e-09
pSymB	1518164	5.72718	IR convergent	SMb20714	SMb20714	1080	Downstream	387	CON	SMb20715	SMb20715	1237	Downstream	3.89884	4.83271e-05	8.94828	1.80534e-19			4.33442	7.30721e-06
Chr	3188760	5.72494	Coding region	SMc03142	SMc03142	398	Inside	358	RR	SMc03141	SMc03141	-547	Upstream	6.39386	8.08739e-11	5.05602	2.14045e-07
pSymB	251014	5.72251	IR divergent	SMb20245	SMb20245	-50	Upstream	334	DIV	SMb20246	SMb20246	-284	Upstream	5.72251	5.24807e-09
Chr	816868	5.71461	IR divergent	SMc00795	SMc00795	-518	Upstream	711	DIV	SMc00796	SMc00796	-193	Upstream	7.06492	8.03551e-13	4.3643	6.37664e-06
Chr	3208769	5.68259	IR consecutive	SMc03221	rRNA-5S	-146	Upstream	205	LL	SMc03220	rRNA-23S	2933	Downstream							5.68259	6.63336e-09
Chr	1629626	5.67879	IR consecutive	SMc02083	SMc02083	890	Downstream	277	RR	SMc02082	tolC	-46	Upstream	6.46291	5.13535e-11	6.76002	6.89841e-12	4.7214	1.17113e-06	4.77083	9.17348e-07
pSymA	1016871	5.67355	IR divergent	SMa5032	SMa5032	-315	Upstream	384	DIV	SMa1793	SMa1793	-69	Upstream	7.34699	1.01359e-13	5.1542	1.27359e-07	4.51947	3.09972e-06
Chr	2865592	5.62017	Coding region	SMc00715	SMc00715	117	Inside	102	RR	SMc00714	SMc00714	-683	Upstream	5.62017	9.53823e-09
pSymB	685356	5.61944	IR divergent	SMb21051	SMb21051	-79	Upstream	304	DIV	SMb21052	SMb21052	-225	Upstream	4.68931	1.37066e-06	6.54957	2.88506e-11
Chr	1029318	5.60622	rRNA or tRNA	SMc00125	tRNA-GLN_TTG	1	Inside	587	RR	SMc00027	SMc00027	-660	Upstream					5.60622	1.03397e-08
Chr	2291626	5.60585	IR divergent	SMc01449	SMc01449	-672	Upstream	712	DIV	SMc01450	SMc01450	-40	Upstream							5.60585	1.03616e-08
Chr	1480474	5.5973	Coding region	SMc01307	rplW	134	Inside	44	RR	SMc01306	rplB	-203	Upstream					5.5973	1.08861e-08
Chr	3322146	5.5864	Coding region	SMc02476	SMc02476	-755	Upstream	218	LL	SMc02475	SMc02475	2	Inside	5.5864	1.15909e-08
Chr	1960995	5.57948	Coding region	SMc00548	SMc00548	664	Downstream	40	CON	SMc00465	folK	451	Inside					5.57948	1.20619e-08
Chr	1684848	5.57528	IR consecutive	SMc01237	nrdJ	-52	Upstream	896	LL	SMc01236	SMc01236	1647	Downstream							5.57528	1.23568e-08
Chr	1549848	5.57185	Coding region	SMc01025	pyrG	49	Inside	153	RR	SMc01026	SMc01026	-1732	Upstream	4.93418	4.02432e-07	4.90893	4.57877e-07	6.30631	1.4288e-10	6.13798	4.17882e-10
Chr	3293785	5.54395	Coding region	SMc02500	atpG	-220	Upstream	28	LL	SMc02499	atpA	1337	Inside					5.54395	1.47858e-08
pSymB	1395422	5.53957	Coding region	SMb21466	prsD	-298	Upstream	246	LL	SMb21467	SMb21467	292	Inside			4.14377	1.70818e-05	6.93537	2.02576e-12
Chr	1989731	5.51763	Coding region	SMc00174	SMc00174	38	Inside	186	DIV	SMc00459	SMc00459	-224	Upstream					5.51763	1.71798e-08
Chr	3232325	5.51326	IR consecutive	SMc03076	tRNA-ARG_CCT	189	Downstream	390	RR	SMc03108	SMc03108	-277	Upstream	6.08132	5.95984e-10	4.98569	3.08709e-07	5.47276	2.21536e-08
pSymB	613460	5.50202	IR consecutive	SMb20823	rkpZ2	-549	Upstream	611	LL	SMb20824	SMb20824	2398	Downstream	4.9601	3.52289e-07	6.74781	7.5045e-12	4.79816	8.0065e-07
Chr	836164	5.49504	IR consecutive	SMc00814	SMc00814	1123	Downstream	191	RR	SMc00815	guaB	-48	Upstream			3.85062	5.89095e-05	7.13946	4.68486e-13
Chr	2558347	5.49397	IR divergent	SMc02707	SMc02707	-46	Upstream	258	DIV	SMc02708	SMc02708	-212	Upstream	5.63195	8.90936e-09	4.26338	1.0068e-05	6.60556	1.98008e-11	5.47498	2.18782e-08
pSymB	1173775	5.49113	IR divergent	SMb20946	exoY	-236	Upstream	773	DIV	SMb20947	exoX	-537	Upstream	7.28888	1.56269e-13	5.17757	1.12398e-07			4.00693	3.07567e-05
Chr	3022072	5.46709	IR divergent	SMc04023	exoN2	-142	Upstream	303	DIV	SMc04024	SMc04024	-161	Upstream	5.46709	2.28739e-08
Chr	2818449	5.45457	Coding region	SMc02434	SMc02434	-667	Upstream	332	LL	SMc02435	hemK1	546	Inside	5.35052	4.38506e-08	5.55863	1.35953e-08
Chr	1667576	5.45371	IR divergent	SMc02051	SMc02051	-698	Upstream	1479	DIV	SMc02125	tRNA-LEU_TAG	-781	Upstream	6.68553	1.15044e-11	5.6366	8.67219e-09	5.49296	1.97624e-08	3.99976	3.17039e-05
pSymB	1167871	5.45316	IR divergent	SMb20941	exsA	-254	Upstream	533	DIV	SMb20942	exoB	-279	Upstream	5.72671	5.11998e-09	5.17962	1.11171e-07
Chr	995889	5.42626	Coding region	SMc00012	ctaG	58	Inside	62	RR	SMc00013	ctaE	-600	Upstream					5.42626	2.87735e-08
Chr	445161	5.42361	Coding region	SMc01111	lnt	1460	Inside	139	RR	SMc01110	phrR	-274	Upstream	6.44709	5.70097e-11	4.40014	5.40913e-06
Chr	1097842	5.4091	IR divergent	SMc00120	SMc00120	-45	Upstream	253	DIV	SMc00062	SMc00062	-208	Upstream					5.4091	3.16704e-08
pSymB	702691	5.39185	Coding region	SMb21068	SMb21068	967	Inside	317	DIV	SMb21069	SMb21069	-1284	Upstream	5.7413	4.69767e-09	5.04239	2.29874e-07
Chr	1487790	5.38073	Coding region	SMc01291	rpmD	124	Inside	14	RR	SMc01290	rplO	-93	Upstream					5.38073	3.7093e-08
pSymB	179984	5.37402	IR consecutive	SMb20161	SMb20161	451	Downstream	194	RR	SMb20162	SMb20162	-93	Upstream	6.18549	3.09547e-10	5.87083	2.16805e-09	5.28804	6.18165e-08	4.15172	1.64993e-05
Chr	3085541	5.37268	IR consecutive	SMc03934	rpsU2	338	Downstream	188	RR	SMc03935	SMc03935	-104	Upstream			5.37268	3.87883e-08
Chr	652183	5.3681	Coding region	SMc02276	pncB	1444	Downstream	136	RR	SMc02277	SMc02277	4	Inside			5.3681	3.97855e-08
Chr	257075	5.35576	Coding region	SMc02899	pheA	1094	Downstream	171	RR	SMc02900	SMc02900	69	Inside	5.35576	4.25978e-08
pSymB	1415427	5.34902	IR divergent	SMb21493	SMb21493	-60	Upstream	127	DIV	SMb21494	ocd	-67	Upstream	6.4285	6.44342e-11	5.6166	9.73755e-09	4.00196	3.14098e-05
Chr	3293349	5.33459	Coding region	SMc02501	atpD	-693	Upstream	25	LL	SMc02500	atpG	216	Inside	4.24682	1.08411e-05			6.42235	6.70929e-11
Chr	917372	5.33351	Coding region	SMc00871	atpB	434	Inside	85	RR	SMc00870	atpE	-403	Upstream	4.96801	3.38224e-07					5.69901	6.0254e-09
Chr	2651533	5.33107	IR consecutive	SMc01827	SMc01827	1345	Downstream	605	RR	SMc01828	SMc01828	-252	Upstream					5.33107	4.88185e-08
pSymB	436105	5.30674	Coding region	SMb20421	TRm21	1334	Downstream	202	CON	SMb20422	SMb20422	1023	Inside					5.30674	5.58025e-08
Chr	2077316	5.29861	IR consecutive	SMc05007	SMc05007	-86	Upstream	136	LL	SMc04251	smoM	1156	Downstream	6.11	4.98146e-10	4.48722	3.60791e-06
Chr	1507466	5.2981	Coding region	SMc01267	SMc01267	51	Inside	25	RR	SMc01266	SMc01266	-1923	Upstream	5.2981	5.8508e-08
Chr	1558543	5.29539	Coding region	SMc01032	pdhC	137	Inside	57	RR	SMc01033	SMc01033	-1263	Upstream					5.29539	5.93809e-08
pSymB	1408501	5.28701	Coding region	SMb21487	cyoA	210	Inside	38	RR	SMb21488	cyoB	-988	Upstream					5.56297	1.32607e-08	5.01104	2.70684e-07
pSymA	963045	5.28558	Coding region	SMa1706	SMa1706	189	Inside	413	DIV	SMa1711	SMa1711	-602	Upstream	5.28558	6.26539e-08
Chr	662471	5.28442	IR consecutive	SMc02287	SMc02287	-101	Upstream	914	LL	SMc02289	TRm11b/TRm2011-2b	1418	Downstream	5.28442	6.30514e-08
Chr	2221820	5.28329	IR divergent	SMc04317	SMc04317	-283	Upstream	382	DIV	SMc04318	cspA1	-99	Upstream	5.52572	1.64072e-08	5.90524	1.76068e-09	4.41891	4.95989e-06
Chr	1479479	5.27784	Coding region	SMc01309	rplC	455	Inside	13	RR	SMc01308	rplD	-244	Upstream			4.57679	2.36083e-06	5.9789	1.12327e-09
Chr	3407547	5.27566	IR consecutive	SMc03289	SMc03289	-564	Upstream	846	LL	SMc03290	SMc03290	683	Downstream	7.10285	6.11045e-13	6.24202	2.15972e-10	3.75896	8.53121e-05	3.9988	3.18319e-05
pSymA	479357	5.26326	Coding region	SMa0864	nodI	-356	Upstream	8	LL	SMa0866	nodC	932	Inside	5.08245	1.86296e-07	5.44407	2.60386e-08
Chr	1666869	5.26166	rRNA or tRNA	SMc02051	SMc02051	9	Inside	1479	DIV	SMc02125	tRNA-LEU_TAG	-1488	Upstream	5.30299	5.69618e-08	5.22034	8.92961e-08
Chr	398898	5.26045	IR consecutive	SMc01152	rpsT	760	Downstream	926	RR	SMc01167	dnaA	-432	Upstream	4.57793	2.348e-06	4.75333	1.00046e-06	5.86031	2.30999e-09	5.85021	2.45476e-09
Chr	2061160	5.24497	IR divergent	SMc04233	SMc04233	-649	Upstream	831	DIV	SMc04234	cspA4	-182	Upstream	4.91896	4.35033e-07			5.57098	1.26655e-08
Chr	993881	5.23695	Coding region	SMc00010	ctaD	939	Inside	-3	RR	SMc00450	ctaB	-746	Upstream							5.23695	8.16249e-08
Chr	2321195	5.23581	IR divergent	SMc04453	SMc04453	-900	Upstream	1271	DIV	SMc01885	SMc01885	-371	Upstream	6.51651	3.59816e-11	5.49982	1.90085e-08	5.15209	1.28798e-07	3.7748	8.00687e-05
Chr	1386360	5.23521	Coding region	SMc01920	nuoG1	2028	Inside	21	RR	SMc01921	nuoH	-74	Upstream					5.23521	8.23993e-08
Chr	540778	5.23215	IR consecutive	SMc02156	SMc02156	980	Downstream	320	RR	SMc02187	int	-137	Upstream			4.00475	3.10415e-05	6.45956	5.25054e-11
Chr	1163881	5.21151	IR divergent	SMc02407	SMc02407	-445	Upstream	473	DIV	SMc02408	rpoZ	-28	Upstream	6.06413	6.63337e-10			4.35888	6.53643e-06
Chr	714058	5.21038	IR consecutive	SMc03014	fliF	2469	Downstream	827	RR	SMc03015	visN	-31	Upstream	5.21038	9.42269e-08
pSymB	594413	5.19922	IR divergent	SMb20808	SMb20808	-142	Upstream	237	DIV	SMb20809	kpsF1	-95	Upstream	5.07404	1.94727e-07	5.32439	5.06464e-08
Chr	1484736	5.19404	Coding region	SMc01298	rplX	347	Downstream	-7	RR	SMc01297	rplE	43	Inside					5.70248	5.90373e-09	4.6856	1.39571e-06
Chr	1465744	5.19404	Coding region	SMc01317	rpoB	1432	Inside	186	RR	SMc01316	rpoC	-2896	Upstream					5.19404	1.02891e-07
Chr	1549162	5.18855	IR consecutive	SMc01023	tpiA	885	Downstream	123	RR	SMc01024	SMc01024	-8	Upstream	4.6421	1.72445e-06	5.05906	2.10661e-07	5.86448	2.25271e-09
Chr	871217	5.17855	IR divergent	SMc00912	groES1	-73	Upstream	269	DIV	SMc00911	SMc00911	-196	Upstream	5.30354	5.6789e-08			5.01391	2.66676e-07	5.2182	9.03373e-08
Chr	3294601	5.17528	Coding region	SMc02500	atpG	-1036	Upstream	28	LL	SMc02499	atpA	521	Inside					5.17528	1.13783e-07
Chr	300978	5.17427	IR consecutive	SMc00343	TRm20	1741	Downstream	620	RR	SMc00344	SMc00344	-51	Upstream	5.47493	2.18844e-08	4.8736	5.47904e-07
Chr	1461440	5.1556	IR consecutive	SMc01322	nusG	562	Downstream	217	RR	SMc01321	rplK	-185	Upstream	4.66394	1.55108e-06			5.5019	1.87858e-08	5.30096	5.75968e-08
Chr	993144	5.15394	Coding region	SMc00010	ctaD	202	Inside	-3	RR	SMc00450	ctaB	-1483	Upstream							5.15394	1.27536e-07
Chr	3522360	5.15035	IR divergent	SMc03856	dapF	-279	Upstream	385	DIV	SMc03857	ffh	-106	Upstream	4.55553	2.61267e-06	5.43094	2.80293e-08	5.46458	2.31998e-08
Chr	242561	5.14431	rRNA or tRNA	SMc02886	SMc02886	-240	Upstream	230	DIV	SMc02915	tRNA-SER_GGA	10	Inside	6.2026	2.77698e-10	5.0814	1.87336e-07	4.14893	1.67014e-05
pSymA	1221109	5.14372	IR consecutive	SMa2165	SMa2165	1494	Downstream	1125	RR	SMa2167	SMa2167	-371	Upstream	7.19073	3.22225e-13	4.31964	7.81418e-06	3.9208	4.41273e-05
Chr	1483512	5.13833	Coding region	SMc01301	rpmC	135	Inside	14	RR	SMc01300	rpsQ	-79	Upstream							5.13833	1.38593e-07
Chr	1149673	5.12579	IR convergent	SMc02396	SMc02396	1064	Downstream	110	CON	SMc02397	SMc02397	1015	Downstream	5.12579	1.48144e-07
Chr	3208288	5.12574	rRNA or tRNA	SMc03123	rRNA-5S	1128	Downstream	110	CON	SMc03075	tRNA-MET_CAT	5	Inside							5.12574	1.48187e-07
Chr	3291957	5.12223	Coding region	SMc02502	atpC	-932	Upstream	117	LL	SMc02501	atpD	699	Inside			4.41251	5.10885e-06	5.66146	7.50431e-09	5.29271	6.02577e-08
Chr	701597	5.11585	IR consecutive	SMc03003	rhaK	1520	Downstream	707	RR	SMc03004	mcpE/icpA	-575	Upstream	5.00813	2.74802e-07	4.70306	1.28144e-06	5.52906	1.60973e-08	5.22314	8.79566e-08
Chr	2122844	5.10473	IR divergent	SMc04305	cobP	-467	Upstream	874	DIV	SMc04306	SMc04306	-407	Upstream	5.41137	3.12728e-08			5.87105	2.16516e-09	4.03177	2.76793e-05
pSymB	759606	5.09992	Coding region	SMb21121	ivdH	37	Inside	28	RR	SMb21122	mccA	-1154	Upstream					4.82651	6.94735e-07	5.37333	3.86474e-08
pSymB	1643100	5.09328	IR divergent	SMb20622	SMb20622	-19	Upstream	136	DIV	SMb20623	SMb20623	-117	Upstream					5.09328	1.75961e-07
pSymB	1628051	5.06228	IR divergent	SMb20611	dctA	-149	Upstream	232	DIV	SMb20612	dctB	-83	Upstream					5.06228	2.07138e-07
Chr	1253583	5.05966	Coding region	SMc00581	SMc00581	-2517	Upstream	192	LL	SMc00582	SMc00582	20	Inside			5.05966	2.10005e-07
pSymA	1248643	5.0542	IR divergent	SMa2229	SMa2229	-81	Upstream	754	DIV	SMa2231	SMa2231	-673	Upstream	4.02375	2.86389e-05	6.60326	2.01112e-11	4.53559	2.87207e-06
pSymB	1496657	5.03795	Coding region	SMb20695	SMb20695	-386	Upstream	-3	LL	SMb20696	SMb20696	96	Inside	6.1224	4.60887e-10	4.96016	3.5217e-07	4.1234	1.86664e-05	4.94585	3.79063e-07
Chr	2504039	5.03721	IR consecutive	SMc01563	sigA/rpoD	-116	Upstream	433	LL	SMc01564	tdh	1351	Downstream			4.18969	1.39668e-05	5.88473	1.99347e-09
Chr	1557121	5.03718	Coding region	SMc01031	pdhAb	110	Inside	13	RR	SMc01032	pdhC	-1285	Upstream							5.03718	2.36217e-07
Chr	1398439	5.03405	IR divergent	SMc01933	SMc01933	-335	Upstream	711	DIV	SMc01934	proS	-376	Upstream	3.86267	5.60777e-05			6.86604	3.30034e-12	4.37343	6.11545e-06
Chr	2398481	5.03352	Coding region	SMc01609	ribH2	107	Inside	226	RR	SMc01610	SMc01610	-646	Upstream							5.03352	2.40771e-07
Chr	987997	5.02874	Coding region	SMc00005	fabI1	1508	Downstream	145	RR	SMc00006	gpmB	545	Inside					5.02874	2.46859e-07
Chr	1452611	5.0263	IR convergent	SMc01377	tRNA-THR_TGT	109	Downstream	146	CON	SMc04435	SMc04435	537	Downstream	4.29227	8.84276e-06	6.13929	4.14467e-10	4.60998	2.01353e-06	5.06367	2.05627e-07
Chr	1488815	5.02569	Coding region	SMc01289	secY	226	Inside	-3	RR	SMc01288	adk	-1111	Upstream					5.02569	2.5081e-07
pSymB	699715	5.02271	Coding region	SMb21064	SMb21064	1076	Downstream	16	CON	SMb21065	SMb21065	450	Inside	5.48592	2.05657e-08	4.5595	2.56383e-06
pSymA	89157	5.01573	IR convergent	SMa0160	SMa0160	741	Downstream	185	CON	SMa0162	SMa0162	363	Downstream	4.32697	7.55879e-06	6.27397	1.75974e-10	4.44626	4.36895e-06
Chr	3431411	5.01452	Coding region	SMc03764	vsr	1981	Downstream	538	CON	SMc03765	SMc03765	583	Inside	4.54667	2.72502e-06	5.48237	2.09832e-08
Chr	2520421	5.00436	IR consecutive	SMc01584	SMc01584	1001	Downstream	670	RR	SMc01585	cspA3	-571	Upstream			5.00436	2.80242e-07
pSymB	1319808	4.99964	IR consecutive	SMb20911	SMb20911	-22	Upstream	24	LL	SMb20912	SMb20912	1096	Downstream	4.52214	3.06091e-06	5.47714	2.1613e-08
pSymB	1534951	4.98551	IR divergent	SMb20745	glnII	-41	Upstream	564	DIV	SMb20746	gstI	-523	Upstream	5.71361	5.53016e-09	4.2574	1.03407e-05
pSymA	466564	4.98257	Coding region	SMa0848	SMa0848	620	Downstream	58	RR	SMa0849	syrM	146	Inside	5.22094	8.90101e-08	4.7442	1.04667e-06
pSymB	1183251	4.98255	IR consecutive	SMb20955	exoK	895	Downstream	96	RR	SMb20956	exoL	-10	Upstream	5.923	1.5806e-09	4.43222	4.66329e-06			4.59243	2.19056e-06
Chr	1480882	4.98212	Coding region	SMc01306	rplB	205	Inside	16	RR	SMc01305	rpsS	-647	Upstream					5.11328	1.58303e-07	4.85096	6.14337e-07
Chr	1237672	4.9792	IR consecutive	SMc00566	SMc00566	0	Upstream	194	LL	SMc00567	rpsR	442	Downstream	5.19504	1.02341e-07			6.00153	9.77331e-10	3.74105	9.16274e-05
pSymB	513946	4.97565	Coding region	SMb20494	SMb20494	2505	Downstream	881	RR	SMb20495	SMb20495	728	Inside	4.42126	4.90641e-06					5.53004	1.60081e-08
Chr	1960502	4.9701	Coding region	SMc00466	SMc00466	1385	Downstream	135	RR	SMc00548	SMc00548	171	Inside					4.9701	3.34595e-07
Chr	1477248	4.96837	IR consecutive	SMc01312	fusA1	2144	Downstream	72	RR	SMc01311	tufA	-27	Upstream							4.96837	3.37586e-07
Chr	3461771	4.96585	IR consecutive	SMc03796	SMc03796	576	Downstream	264	RR	SMc03797	metA	-68	Upstream	6.81004	4.87845e-12	4.0304	2.78408e-05	4.05711	2.48414e-05
Chr	1481284	4.95847	Coding region	SMc01306	rplB	607	Inside	16	RR	SMc01305	rpsS	-245	Upstream					4.97452	3.27049e-07	4.94242	3.85801e-07
Chr	3292788	4.94723	Coding region	SMc02501	atpD	-132	Upstream	25	LL	SMc02500	atpG	777	Inside	4.15369	1.63581e-05			5.83837	2.63564e-09	4.84964	6.18426e-07
Chr	1483069	4.94219	Coding region	SMc01302	rplP	118	Inside	13	RR	SMc01301	rpmC	-308	Upstream	5.54951	1.43232e-08			5.48998	2.00995e-08	3.78707	7.62183e-05
pSymA	880365	4.93217	IR divergent	SMa1586	syrB2	-51	Upstream	306	DIV	SMa1587	eglC	-255	Upstream	4.83659	6.60441e-07	5.02775	2.48134e-07
Chr	910317	4.92857	IR consecutive	SMc00877	SMc00877	1184	Downstream	462	RR	SMc00876	SMc00876	-111	Upstream	4.98728	3.06174e-07	4.86985	5.58415e-07
Chr	1836423	4.92529	IR consecutive	SMc00266	SMc00266	-140	Upstream	290	LL	SMc00267	SMc00267	974	Downstream	4.92529	4.21171e-07
Chr	2520802	4.92488	IR consecutive	SMc01584	SMc01584	1382	Downstream	670	RR	SMc01585	cspA3	-190	Upstream	5.77038	3.95466e-09	4.07937	2.25788e-05
Chr	995150	4.92387	Coding region	SMc00450	ctaB	523	Inside	0	RR	SMc00130	SMc00130	-529	Upstream					4.92387	4.24243e-07
Chr	1745071	4.92146	rRNA or tRNA	SMc01243	tRNA-SER_TGA	35	Inside	470	RR	SMc01185	SMc01185	-524	Upstream	4.07051	2.34551e-05	4.0102	3.03335e-05	6.68366	1.16522e-11
Chr	1727078	4.92001	Coding region	SMc01204	SMc01204	-1256	Upstream	792	LL	SMc01203	SMc01203	123	Inside			4.43651	4.57155e-06	5.32271	5.11172e-08	5.00082	2.85433e-07
pSymB	615665	4.91784	Coding region	SMb20824	SMb20824	193	Inside	165	DIV	SMb20825	SMb20825	-358	Upstream					4.91784	4.37531e-07
pSymA	469320	4.9051	IR divergent	SMa0851	nodH	-378	Upstream	689	DIV	SMa0852	nodF	-311	Upstream	4.9051	4.66903e-07
pSymB	668300	4.89353	IR consecutive	SMb21698	SMb21698	-684	Upstream	1718	LL	SMb21662	exoI2	1543	Downstream	4.89353	4.95221e-07
pSymA	834	4.89316	IR divergent	SMa2395	repA2	-1525	Upstream	2044	DIV	SMa0002	fdoG	-519	Upstream					4.89316	4.96156e-07
Chr	1858332	4.89116	IR consecutive	SMc00287	SMc00287	-13	Upstream	53	LL	SMc00307	tRNA-PRO_TGG	116	Downstream	4.52179	3.06595e-06	5.8457	2.52228e-09	4.66324	1.55637e-06	4.53393	2.89476e-06
Chr	2659340	4.87396	Coding region	SMc01834	SMc01834	70	Inside	290	DIV	SMc01995	SMc01995	-360	Upstream					4.87396	5.46904e-07			2659378
Chr	1466946	4.87354	Coding region	SMc01317	rpoB	2634	Inside	186	RR	SMc01316	rpoC	-1694	Upstream					4.87354	5.48092e-07
Chr	2951377	4.86919	IR divergent	SMc03958	tolQ	-100	Upstream	350	DIV	SMc03959	SMc03959	-250	Upstream	5.32274	5.1108e-08	4.17413	1.49561e-05	5.11069	1.60495e-07
pSymB	949915	4.86235	Coding region	SMb21198	SMb21198	2331	Downstream	2	RR	SMb21199	SMb21199	1199	Inside							4.86235	5.79991e-07
Chr	1301160	4.85952	Coding region	SMc01755	SMc01755	-318	Upstream	305	DIV	SMc01756	aspS	13	Inside	3.84401	6.05192e-05	4.40014	5.40898e-06	4.62293	1.89177e-06	6.57097	2.49936e-11
Chr	1242649	4.85504	IR consecutive	SMc00572	fabG	1010	Downstream	337	RR	SMc00573	acpP	-64	Upstream	4.90658	4.6339e-07	3.93492	4.1613e-05	6.32154	1.29486e-10	4.25711	1.03542e-05
Chr	482572	4.83767	Coding region	SMc01721	SMc01721	-303	Upstream	-3	LL	SMc01720	rnpA	80	Inside	5.70623	5.77538e-09	3.96912	3.60697e-05
Chr	3294247	4.83574	Coding region	SMc02500	atpG	-682	Upstream	28	LL	SMc02499	atpA	875	Inside			4.55336	2.63982e-06	5.11812	1.54294e-07
pSymA	1006811	4.83311	Coding region	SMa1770	SMa1770	-711	Upstream	686	DIV	SMa1776	SMa1776	25	Inside	4.30991	8.16597e-06	5.35631	4.24702e-08
Chr	1414709	4.82829	Coding region	SMc01366	SMc01366	-121	Upstream	37	LL	SMc01365	rnr	2285	Inside					5.01626	2.63433e-07	4.64032	1.73932e-06
Chr	573692	4.82575	IR divergent	SMc02139	SMc02139	-10	Upstream	411	DIV	SMc02138	argD	-401	Upstream	5.00183	2.83948e-07	4.64967	1.6623e-06
Chr	2845063	4.81175	IR consecutive	SMc00737	SMc00737	-21	Upstream	106	LL	SMc00736	SMc00736	732	Downstream	5.50722	1.82275e-08	4.11628	1.92519e-05
Chr	1577446	4.80975	Coding region	SMc01048	nrfA/hfq	319	Downstream	7	RR	SMc01049	hflX	70	Inside					5.39159	3.49182e-08	4.22791	1.17937e-05
Chr	916452	4.80954	Coding region	SMc00872	atpI	21	Inside	61	RR	SMc00871	atpB	-486	Upstream	5.41757	3.02075e-08	4.20151	1.3257e-05
Chr	1685121	4.80505	IR consecutive	SMc01237	nrdJ	-325	Upstream	896	LL	SMc01236	SMc01236	1374	Downstream					4.80505	7.73579e-07
Chr	987630	4.80244	Coding region	SMc00005	fabI1	1141	Downstream	145	RR	SMc00006	gpmB	178	Inside					4.80244	7.83716e-07
Chr	1121345	4.79375	IR consecutive	SMc02369	SMc02369	-8	Upstream	363	LL	SMc02370	pepN	3009	Downstream			5.23538	8.23224e-08	4.35211	6.74154e-06
Chr	3294993	4.79247	Coding region	SMc02500	atpG	-1428	Upstream	28	LL	SMc02499	atpA	129	Inside					4.67457	1.47283e-06	4.91036	4.54536e-07
pSymA	962199	4.79087	Coding region	SMa1704	SMa1704	-477	Upstream	77	DIV	SMa1705	SMa1705	400	Inside	4.79087	8.3028e-07
Chr	1209149	4.78914	IR divergent	SMc02552	SMc02552	-355	Upstream	415	DIV	SMc02551	cysS	-60	Upstream	4.51612	3.14912e-06					5.06216	2.07262e-07
Chr	1475521	4.78895	Coding region	SMc01312	fusA1	417	Inside	72	RR	SMc01311	tufA	-1754	Upstream							4.78895	8.38271e-07
Chr	807315	4.78563	IR consecutive	SMc00785	rirA	770	Downstream	478	RR	SMc00786	dppA1	-172	Upstream	4.78563	8.52263e-07
pSymB	1243832	4.78399	IR divergent	SMb21009	glpK	-24	Upstream	300	DIV	SMb21010	bdhA	-276	Upstream	4.78399	8.59231e-07
pSymB	1409712	4.78314	Coding region	SMb21488	cyoB	223	Inside	-3	RR	SMb21489	cyoC	-1783	Upstream					4.78314	8.62898e-07
Chr	1588308	4.78005	IR convergent	SMc02122	fpr	910	Downstream	241	CON	SMc04436	relE	421	Downstream	5.80946	3.13368e-09			3.75064	8.81919e-05
pSymB	597814	4.76868	Coding region	SMb20810	SMb20810	2204	Downstream	146	RR	SMb20811	SMb20811	25	Inside	4.76868	9.27206e-07
Chr	1491379	4.76759	Coding region	SMc01286	rpsK	49	Inside	104	RR	SMc01285	rpoA	-444	Upstream			4.76759	9.32195e-07
Chr	958922	4.76618	Coding region	SMc00980	SMc00980	-477	Upstream	296	DIV	SMc00979	SMc00979	181	Inside					4.76618	9.38756e-07
Chr	2013867	4.76424	IR consecutive	SMc00155	SMc00155	-89	Upstream	233	LL	SMc00154	gor	1535	Downstream					5.23036	8.45894e-08	4.29812	8.61266e-06
Chr	2542266	4.76288	IR consecutive	SMc02691	SMc02691	377	Downstream	167	RR	SMc02692	rplY	-23	Upstream			4.21151	1.26833e-05	5.31426	5.35471e-08
pSymA	475959	4.75922	IR consecutive	SMa0857	nodQ1	2296	Downstream	371	RR	SMa0861	SMa0861	0	Upstream	4.91559	4.42584e-07	4.20547	1.3027e-05	4.78917	8.37345e-07	5.12665	1.47473e-07
Chr	1457351	4.75608	Coding region	SMc01326	tufB	399	Inside	348	RR	SMc01325	SMc01325	-1124	Upstream					4.75608	9.86931e-07
Chr	632867	4.74767	IR consecutive	SMc02265	secD2	2757	Downstream	549	RR	SMc02266	SMc02266	-326	Upstream	5.34733	4.4631e-08	4.14801	1.6769e-05
Chr	2078555	4.73787	IR consecutive	SMc04251	smoM	-83	Upstream	292	LL	SMc04252	SMc04252	1237	Downstream	3.73029	9.56287e-05					5.74544	4.58414e-09
Chr	1379532	4.73776	Coding region	SMc01914	nuoC1	321	Inside	57	RR	SMc01915	nuoD1	-341	Upstream					5.4716	2.22998e-08	4.00392	3.11506e-05
Chr	778224	4.73387	Coding region	SMc00765	mcpZ	2510	Inside	349	RR	SMc00766	SMc00766	-364	Upstream	4.73387	1.10139e-06
Chr	1485079	4.73023	Coding region	SMc01297	rplE	386	Inside	35	RR	SMc01296	rpsN	-206	Upstream					5.5398	1.51413e-08	3.92066	4.41541e-05
Chr	3501715	4.72369	Coding region	SMc03834	pcbD	-688	Upstream	131	LL	SMc03835	ligT	30	Inside	3.90912	4.63169e-05	4.46291	4.04276e-06	5.79906	3.33442e-09
Chr	2363289	4.72084	Coding region	SMc01851	SMc01851	786	Downstream	133	RR	SMc01850	SMc01850	18	Inside	3.80309	7.1451e-05			6.22435	2.41774e-10	4.13509	1.77407e-05
pSymB	766601	4.7154	Coding region	SMb21127	SMb21127	106	Inside	7	RR	SMb21128	SMb21128	-272	Upstream	4.7154	1.20618e-06
Chr	1712392	4.71461	IR consecutive	SMc01215	carB	-42	Upstream	203	LL	SMc01214	SMc01214	1204	Downstream			4.06099	2.44322e-05	4.46425	4.01752e-06	5.61858	9.62657e-09
Chr	3374114	4.71083	IR divergent	SMc03258	SMc03258	-46	Upstream	169	DIV	SMc03259	SMc03259	-123	Upstream			4.71083	1.23353e-06
Chr	1651621	4.70574	Coding region	SMc02066	tatB	114	Inside	-3	RR	SMc02065	tatC	-530	Upstream					4.70574	1.26476e-06
Chr	1475206	4.69772	Coding region	SMc01312	fusA1	102	Inside	72	RR	SMc01311	tufA	-2069	Upstream			4.22486	1.19542e-05	5.17057	1.16693e-07
Chr	388358	4.68643	IR divergent	SMc01163	SMc01163	-140	Upstream	252	DIV	SMc01162	SMc01162	-112	Upstream			4.68643	1.39003e-06
Chr	1243055	4.68303	IR consecutive	SMc00573	acpP	342	Downstream	306	RR	SMc00574	fabF	-200	Upstream	5.04231	2.29977e-07	4.14365	1.70909e-05	5.32913	4.93419e-08	4.21704	1.23767e-05
Chr	992483	4.67857	Coding region	SMc00009	ctaC	445	Inside	20	RR	SMc00010	ctaD	-459	Upstream	3.96228	3.71183e-05			5.13108	1.4404e-07	4.94234	3.8595e-07
Chr	1979889	4.67367	IR divergent	SMc00185	SMc00185	-158	Upstream	475	DIV	SMc00184	SMc00184	-317	Upstream			4.67367	1.47936e-06
Chr	1433539	4.67048	Coding region	SMc01348	SMc01348	183	Inside	119	RR	SMc01347	SMc01347	-337	Upstream					4.67048	1.50249e-06
Chr	3398481	4.66963	Coding region	SMc03283	TRm18	774	Inside	260	RR	SMc03284	SMc03284	-1009	Upstream	5.2883	6.17305e-08	4.05096	2.55037e-05
Chr	2595169	4.66421	Coding region	SMc05009	nolR-	150	Inside	146	RR	SMc01535	SMc01535	-365	Upstream			3.89319	4.94664e-05	5.43522	2.73646e-08
Chr	1164483	4.66162	Coding region	SMc02659	relA	64	Inside	50	RR	SMc02658	SMc02658	-2211	Upstream	4.66162	1.56863e-06
pSymB	830942	4.65987	IR consecutive	SMb21259	SMb21259	1130	Downstream	310	RR	SMb21260	SMb21260	-160	Upstream					4.65987	1.58202e-06
Chr	482884	4.65567	IR divergent	SMc04434	rpmH	-64	Upstream	308	DIV	SMc01719	mcpT	-244	Upstream					4.65567	1.61462e-06
Chr	3000300	4.64952	Coding region	SMc04004	SMc04004	1143	Downstream	238	CON	SMc04005	pykA	1148	Inside					4.64952	1.66353e-06
Chr	1478744	4.64438	Coding region	SMc01310	rpsJ	151	Inside	123	RR	SMc01309	rplC	-280	Upstream					4.81825	7.24121e-07	4.47052	3.90151e-06
pSymB	1375785	4.64262	Coding region	SMb21446	glgX2	925	Inside	143	DIV	SMb21447	glgB2	-1068	Upstream	5.33726	4.71807e-08			3.94797	3.9408e-05
Chr	1467554	4.64116	Coding region	SMc01317	rpoB	3242	Inside	186	RR	SMc01316	rpoC	-1086	Upstream	4.64116	1.73232e-06
Chr	580176	4.64044	IR divergent	SMc02217	metZ	-109	Upstream	198	DIV	SMc02218	SMc02218	-89	Upstream			3.99769	3.19812e-05	5.28318	6.34791e-08
Chr	1771879	4.63875	IR consecutive	SMc00944	SMc00944	880	Downstream	170	RR	SMc00945	gpt	-51	Upstream					4.63875	1.75262e-06
Chr	1477938	4.63865	Coding region	SMc01311	tufA	663	Inside	143	RR	SMc01310	rpsJ	-655	Upstream							4.63865	1.75344e-06
Chr	1469035	4.63793	Coding region	SMc01317	rpoB	4723	Downstream	186	RR	SMc01316	rpoC	395	Inside					4.63793	1.75961e-06
Chr	1463401	4.63432	Coding region	SMc01319	rplJ	312	Inside	59	RR	SMc01318	rplL	-265	Upstream							4.63432	1.79057e-06
Chr	2253068	4.62691	IR consecutive	SMc01409	SMc01409	1326	Downstream	331	RR	SMc01410	SMc01410	-111	Upstream			4.62691	1.85577e-06
Chr	2364166	4.6258	Coding region	SMc01851	SMc01851	1663	Downstream	133	RR	SMc01850	SMc01850	895	Inside							4.6258	1.86575e-06
Chr	1012358	4.61842	Coding region	SMc00020	SMc00020	1573	Downstream	206	CON	SMc00078	SMc00078	284	Inside					4.61842	1.93333e-06
Chr	1577171	4.61748	Coding region	SMc01048	nrfA/hfq	44	Inside	7	RR	SMc01049	hflX	-205	Upstream	4.61748	1.94216e-06
pSymA	1189846	4.61376	Coding region	SMa2107	SMa2107	112	Inside	95	DIV	SMa2109	SMa2109	-207	Upstream	3.90865	4.64073e-05	5.85302	2.41361e-09	4.07961	2.25558e-05
Chr	1477548	4.61288	Coding region	SMc01311	tufA	273	Inside	143	RR	SMc01310	rpsJ	-1045	Upstream					4.61288	1.98564e-06
Chr	1107547	4.61187	Coding region	SMc00067	lppA/lipA	312	Inside	175	RR	SMc02361	cycH	-273	Upstream					4.61187	1.9953e-06
Chr	360301	4.60415	Coding region	SMc00409	SMc00409	26	Inside	249	LL	SMc00410	SMc00410	1255	Downstream	5.21766	9.06009e-08	3.99064	3.29476e-05
Chr	2924482	4.5982	IR divergent	SMc00652	chpT	-50	Upstream	365	DIV	SMc00651	SMc00651	-315	Upstream	4.5982	2.13082e-06
Chr	2480000	4.59571	IR divergent	SMc01543	SMc01543	-131	Upstream	559	DIV	SMc02813	aacC	-428	Upstream					4.59571	2.15639e-06
Chr	1517658	4.59036	Coding region	SMc01259	SMc01259	-946	Upstream	4	LL	SMc01258	SMc01258	80	Inside					4.59036	2.21236e-06
pSymB	1215146	4.58587	Coding region	SMb20983	SMb20983	174	Inside	-15	DIV	SMb20984	nirB	-159	Upstream	4.58587	2.26054e-06
pSymB	515134	4.57911	IR convergent	SMb20495	SMb20495	1916	Downstream	433	CON	SMb20496	SMb20496	1830	Downstream			4.9115	4.5191e-07	4.24673	1.08458e-05
Chr	1962579	4.57323	Coding region	SMc00462	folP	91	Inside	167	DIV	SMc00194	SMc00194	-258	Upstream					4.57323	2.40128e-06
Chr	2359667	4.57058	Coding region	SMc01855	SMc01855	-553	Upstream	199	LL	SMc01854	SMc01854	437	Inside					4.57058	2.43183e-06
Chr	412931	4.57038	IR consecutive	SMc01139	rpoN	-123	Upstream	176	LL	SMc01138	SMc01138	865	Downstream			4.57038	2.43424e-06
Chr	648340	4.57021	IR divergent	SMc02273	rkpA	-254	Upstream	368	DIV	SMc02274	rkpU	-114	Upstream			4.12877	1.82356e-05	4.79735	8.03912e-07	4.7845	8.57055e-07
Chr	918978	4.56503	Coding region	SMc00869	atpF2	902	Downstream	14	RR	SMc00868	atpF	274	Inside					3.86725	5.50347e-05	5.2628	7.0938e-08
pSymA	317792	4.56101	IR convergent	SMa0594	SMa0594	1364	Downstream	619	CON	SMa0599	SMa0599	1617	Downstream	5.27595	6.60366e-08	3.84608	6.00119e-05
Chr	842916	4.56073	IR divergent	SMc00820	SMc00820	-87	Upstream	211	DIV	SMc00821	SMc00821	-124	Upstream			4.03306	2.75276e-05	5.0884	1.80548e-07
Chr	525035	4.5484	IR consecutive	SMc02171	frcB	1143	Downstream	282	RR	SMc02170	frcC	-164	Upstream	4.64038	1.73882e-06	4.45642	4.16706e-06
pSymB	1230931	4.54801	IR consecutive	SMb20994	SMb20994	-101	Upstream	245	LL	SMb20995	engA	1574	Downstream	4.55803	2.5818e-06	4.05894	2.46483e-05	5.02707	2.49017e-07
Chr	224374	4.54662	IR consecutive	SMc02868	SMc02868	-87	Upstream	477	LL	SMc02869	SMc02869	1448	Downstream			5.10447	1.65865e-07	3.98877	3.3209e-05
Chr	231231	4.53698	IR divergent	SMc02874	SMc02874	-100	Upstream	200	DIV	SMc02875	SMc02875	-100	Upstream	4.53698	2.85324e-06
Chr	2398174	4.53391	IR consecutive	SMc01608	SMc01608	1177	Downstream	316	RR	SMc01609	ribH2	-200	Upstream					4.18085	1.45213e-05	4.88698	5.11965e-07
Chr	1630252	4.53347	Coding region	SMc02082	tolC	580	Inside	225	RR	SMc02081	SMc02081	-1015	Upstream					4.53347	2.90111e-06
Chr	2024526	4.52587	Coding region	SMc00144	moaA	68	Inside	247	RR	SMc00197	SMc00197	-1228	Upstream					4.52587	3.00732e-06
Chr	986490	4.52418	Coding region	SMc00005	fabI1	1	Inside	145	RR	SMc00006	gpmB	-962	Upstream			3.74948	8.85992e-05	5.29888	5.82571e-08
pSymA	447579	4.52397	IR consecutive	SMa0815	nifA	-59	Upstream	220	LL	SMa0816	fixX	457	Downstream	5.10663	1.63974e-07	3.9413	4.05204e-05
Chr	2049874	4.52333	IR convergent	SMc04224	SMc04224	521	Downstream	230	CON	SMc04225	SMc04225	1255	Downstream	4.34436	6.98424e-06	4.70231	1.28618e-06
Chr	2833762	4.51927	IR divergent	SMc02451	SMc02451	-124	Upstream	246	DIV	SMc04458	secA	-122	Upstream							4.51927	3.1026e-06
Chr	2862863	4.51702	IR consecutive	SMc00719	hpt	-55	Upstream	64	LL	SMc00718	SMc00718	449	Downstream					4.51702	3.13579e-06
Chr	1292097	4.50942	Coding region	SMc00618	ppk	1982	Inside	12	RR	SMc00619	ppx	-240	Upstream					4.50942	3.2503e-06
Chr	46130	4.50002	IR consecutive	SMc02756	SMc02756	-152	Upstream	302	LL	SMc02755	ahcY	1550	Downstream	4.50218	3.36296e-06	4.49786	3.43211e-06
Chr	1973098	4.49752	Coding region	SMc00190	SMc00190	7398	Downstream	831	CON	SMc00189	fbcC	577	Inside					4.49752	3.43758e-06
pSymB	1193192	4.49677	Coding region	SMb20964	SMb20964	830	Downstream	118	CON	SMb20965	SMb20965	945	Inside	4.27331	9.62974e-06			4.37174	6.1629e-06	4.84527	6.32206e-07
pSymB	717818	4.49159	Coding region	SMb21080	SMb21080	273	Inside	37	RR	SMb21081	manB	-588	Upstream	3.72164	9.89673e-05	5.26153	7.14298e-08
Chr	3374895	4.48884	Coding region	SMc03258	SMc03258	-827	Upstream	169	DIV	SMc03259	SMc03259	658	Inside			4.48884	3.58068e-06
pSymA	1231046	4.48827	Coding region	SMa2195	SMa2195	-136	Upstream	2	LL	SMa2197	SMa2197	780	Inside			4.48827	3.59015e-06
pSymB	1167622	4.48653	IR divergent	SMb20941	exsA	-5	Upstream	533	DIV	SMb20942	exoB	-528	Upstream					4.77064	9.18218e-07	4.20242	1.32036e-05
Chr	1329701	4.48448	Coding region	SMc01784	plsX	402	Inside	19	RR	SMc01785	fabH	-660	Upstream					4.48448	3.65457e-06
Chr	1430904	4.4834	IR divergent	SMc01351	SMc01351	-47	Upstream	287	DIV	SMc01350	gatB	-240	Upstream	5.36048	4.1501e-08	4.16214	1.57638e-05			3.92757	4.29035e-05
pSymA	911276	4.46863	IR divergent	SMa1635	SMa1635	-637	Upstream	1150	DIV	SMa1636	SMa1636	-513	Upstream	4.69623	1.32505e-06	4.24103	1.11247e-05
pSymA	484852	4.4681	Coding region	SMa0872	SMa0872	1428	Downstream	0	RR	SMa0873	nifN	1096	Inside	4.4681	3.94582e-06
pSymB	815413	4.46665	Coding region	SMb21246	SMb21246	479	Inside	41	RR	SMb21247	SMb21247	-254	Upstream	4.46665	3.97275e-06
Chr	1386590	4.46421	Coding region	SMc01921	nuoH	156	Inside	62	RR	SMc01922	nuoI	-949	Upstream							4.46421	4.01821e-06
Chr	1518852	4.45954	IR divergent	SMc01257	SMc01257	-285	Upstream	645	DIV	SMc01256	sda	-360	Upstream			4.23852	1.125e-05	4.95675	3.58409e-07	4.18334	1.4363e-05
Chr	1057559	4.45161	IR divergent	SMc00098	SMc00098	-90	Upstream	109	DIV	SMc00040	SMc00040	-19	Upstream					4.45161	4.26154e-06
Chr	2271197	4.45136	IR divergent	SMc01425	SMc01425	-414	Upstream	586	DIV	SMc01426	SMc01426	-172	Upstream	4.70451	1.2724e-06			4.33275	7.36283e-06	4.31683	7.91442e-06
pSymA	938512	4.45111	Coding region	SMa1670	arcA2	1933	Downstream	564	RR	SMa1672	SMa1672	110	Inside	4.45111	4.27131e-06
Chr	2632980	4.44855	IR consecutive	SMc01497	smoF	-94	Upstream	190	LL	SMc01496	smoE	1406	Downstream	4.44855	4.3225e-06
pSymB	585473	4.44682	IR consecutive	SMb20560	SMb20560	-570	Upstream	694	LL	SMb20561	SMb20561	582	Downstream	4.21981	1.22255e-05	4.67383	1.47817e-06
pSymB	65375	4.44537	IR consecutive	SMb20055	SMb20055	1380	Downstream	1660	RR	SMb20056	btuF	-1269	Upstream					4.44537	4.38695e-06
pSymA	750553	4.44431	IR consecutive	SMa5008	SMa5008	-94	Upstream	193	LL	SMa1365	SMa1365	473	Downstream	3.88104	5.20064e-05					5.00758	2.75593e-07
pSymA	540925	4.44296	IR divergent	SMa0967	SMa0967	-174	Upstream	246	DIV	SMa0969	SMa0969	-72	Upstream			4.44296	4.43658e-06
pSymB	1178341	4.43953	Coding region	SMb20950	exoT	431	Inside	29	RR	SMb21673	SMb21673	-1082	Upstream							4.43953	4.50769e-06
Chr	2338661	4.43941	Coding region	SMc01872	ftsQ	-147	Upstream	-12	LL	SMc01871	ddlB	767	Inside							4.43941	4.51037e-06
pSymA	127900	4.43512	IR consecutive	SMa0228	gdhA	1480	Downstream	319	RR	SMa0229	SMa0229	-185	Upstream							4.43512	4.60112e-06
pSymA	591118	4.42492	Coding region	SMa1082	SMa1082	-148	Upstream	95	LL	SMa1084	SMa1084	2322	Inside					4.42492	4.82382e-06
Chr	416444	4.42418	IR consecutive	SMc01135	SMc01135	1033	Downstream	104	RR	SMc01134	ihfB	-30	Upstream			4.18295	1.43874e-05	4.66541	1.54001e-06
Chr	2822566	4.42357	IR consecutive	SMc02437	ptsP	-146	Upstream	191	LL	SMc02438	lysC	1319	Downstream					4.42357	4.85416e-06
Chr	1491087	4.41838	Coding region	SMc01287	rpsM	352	Inside	227	RR	SMc01286	rpsK	-243	Upstream			4.41838	4.97225e-06
Chr	2550589	4.41786	Coding region	SMc02702	SMc02702	20	Inside	299	DIV	SMc02703	SMc02703	-319	Upstream					4.41786	4.98412e-06
pSymB	452490	4.4175	IR consecutive	SMb20436	SMb20436	1512	Downstream	255	RR	SMb20441	SMb20441	-17	Upstream							4.4175	4.99251e-06
pSymA	480256	4.41687	Coding region	SMa0864	nodI	-1255	Upstream	8	LL	SMa0866	nodC	33	Inside	4.41687	5.00698e-06
pSymA	1255636	4.41604	Coding region	SMa2239	SMa2239	1377	Downstream	36	RR	SMa2241	SMa2241	562	Inside	4.46903	3.92877e-06	4.36305	6.41297e-06
Chr	1163576	4.41091	IR divergent	SMc02407	SMc02407	-140	Upstream	473	DIV	SMc02408	rpoZ	-333	Upstream							4.41091	5.14674e-06
pSymA	355373	4.40824	IR divergent	SMa0665	SMa0665	-343	Upstream	498	DIV	SMa0667	SMa0667	-155	Upstream	3.80569	7.07038e-05	5.01078	2.71043e-07
Chr	889894	4.40664	Coding region	SMc00893	SMc00893	229	Inside	143	RR	SMc00892	lpxK	-624	Upstream					4.40664	5.24936e-06
pSymB	734284	4.40638	Coding region	SMb21091	lysM	387	Inside	5	RR	SMb21092	SMb21092	-628	Upstream	3.96937	3.60312e-05					4.84339	6.38221e-07
Chr	1493124	4.40318	Coding region	SMc01285	rpoA	1301	Downstream	46	RR	SMc01283	rplQ	245	Inside					4.40318	5.33373e-06
Chr	1462620	4.40293	Coding region	SMc01320	rplA	562	Inside	333	RR	SMc01319	rplJ	-469	Upstream					4.40293	5.33985e-06
Chr	1437325	4.39915	Coding region	SMc01344	accB	-446	Upstream	24	LL	SMc01343	aroQ	24	Inside							4.39915	5.43388e-06
Chr	1388210	4.39516	Coding region	SMc01923	nuoJ	25	Inside	30	RR	SMc01924	nuoK1	-619	Upstream					4.39516	5.53455e-06
Chr	1532611	4.39467	IR divergent	SMc01005	folE	-160	Upstream	339	DIV	SMc01006	SMc01006	-179	Upstream			3.76667	8.27189e-05	5.02267	2.54789e-07
pSymB	216906	4.39311	Coding region	SMb20207	pqqD	1402	Downstream	-3	RR	SMb20208	pqqE	1109	Inside					4.39311	5.5871e-06
Chr	1379936	4.39147	Coding region	SMc01915	nuoD1	63	Inside	0	RR	SMc01916	SMc01916	-1127	Upstream					4.39147	5.62922e-06
Chr	1965582	4.39044	IR divergent	SMc00191	SMc00191	-499	Upstream	617	DIV	SMc00190	SMc00190	-118	Upstream	3.80677	7.03978e-05			4.97412	3.27721e-07
Chr	1474861	4.38436	Coding region	SMc01313	rpsG	257	Inside	30	RR	SMc01312	fusA1	-243	Upstream					4.38436	5.81626e-06
Chr	1238058	4.383	Coding region	SMc00566	SMc00566	-386	Upstream	194	LL	SMc00567	rpsR	56	Inside	4.383	5.85269e-06
pSymA	2219	4.37995	Coding region	SMa0002	fdoG	866	Inside	-3	RR	SMa0005	fdoH	-2235	Upstream	4.37995	5.93545e-06
pSymA	727794	4.37955	Coding region	SMa1329	SMa1329	-88	Upstream	35	LL	SMa1331	SMa1331	360	Inside					4.37955	5.94616e-06
Chr	2285279	4.37868	Coding region	SMc01439	SMc01439	-789	Upstream	199	LL	SMc01440	hflC	342	Inside					4.37868	5.97005e-06
pSymA	569878	4.3779	Coding region	SMa1033	SMa1033	68	Inside	53	RR	SMa1036	SMa1036	-365	Upstream	4.3779	5.99154e-06
Chr	1270760	4.37749	Coding region	SMc00598	SMc00598	1031	Downstream	133	CON	SMc00599	moaE	465	Inside	4.37749	6.00268e-06
Chr	2974956	4.36962	Coding region	SMc03978	tkt2	1561	Inside	70	RR	SMc03979	gap	-491	Upstream							4.36962	6.22302e-06
Chr	3617188	4.36098	Coding region	SMc04409	SMc04409	159	Inside	114	RR	SMc04410	asd	-125	Upstream	5.34275	4.57736e-08	3.76365	8.37272e-05	3.97655	3.49608e-05
pSymB	1274774	4.36022	Coding region	SMb20868	SMb20868	2457	Inside	95	RR	SMb22014	SMb22014	-1327	Upstream					4.36022	6.49672e-06
Chr	996493	4.35833	Coding region	SMc00013	ctaE	4	Inside	195	RR	SMc00014	SMc00014	-1069	Upstream					4.35833	6.55293e-06
pSymA	460558	4.35545	IR consecutive	SMa0831	nifX	895	Downstream	543	RR	SMa0833	SMa0833	-148	Upstream	4.35545	6.63962e-06
Chr	1019112	4.35202	Coding region	SMc00023	SMc00023	807	Inside	81	RR	SMc05003	SMc05003	-83	Upstream	4.70175	1.2897e-06	4.22473	1.19612e-05	4.12959	1.81708e-05
Chr	3092351	4.35008	IR consecutive	SMc03941	SMc03941	-7	Upstream	203	LL	SMc03942	SMc03942	2517	Downstream					4.35008	6.80442e-06
Chr	2559759	4.34819	Coding region	SMc02709	SMc02709	42	Inside	63	RR	SMc02710	fic	-227	Upstream	4.34819	6.86319e-06
Chr	1127514	4.34719	Coding region	SMc02373	SMc02373	-77	Upstream	38	LL	SMc02374	SMc02374	137	Inside					4.34719	6.89463e-06
Chr	3509699	4.34709	IR consecutive	SMc03844	SMc03844	-187	Upstream	329	LL	SMc03845	SMc03845	960	Downstream	4.47633	3.79687e-06	4.21785	1.23319e-05
pSymA	442308	4.34044	IR consecutive	SMa0806	syrB3	677	Downstream	243	RR	SMa0809	SMa0809	-21	Upstream	4.34044	7.10989e-06
Chr	2476721	4.3387	Coding region	SMc01540	SMc01540	-259	Upstream	137	LL	SMc01541	SMc01541	1059	Inside	4.3387	7.16627e-06
Chr	1529789	4.33284	IR convergent	SMc01002	SMc01002	723	Downstream	477	CON	SMc01003	SMc01003	1147	Downstream							4.33284	7.36004e-06
pSymA	409948	4.3316	Coding region	SMa0757	nodD2	694	Inside	921	RR	SMa0758	SMa0758	-1159	Upstream	4.3316	7.40144e-06
pSymB	1411466	4.3314	Coding region	SMb21488	cyoB	1977	Inside	-3	RR	SMb21489	cyoC	-29	Upstream					4.3314	7.40822e-06
Chr	1486060	4.32565	Coding region	SMc01294	rplF	18	Inside	13	RR	SMc01293	rplR	-528	Upstream	4.32565	7.60403e-06
Chr	2968881	4.32471	IR consecutive	SMc03972	mexE2	-47	Upstream	352	LL	SMc03973	SMc03973	1102	Downstream					4.32471	7.6365e-06
Chr	1315283	4.3214	IR consecutive	SMc01768	SMc01768	833	Downstream	425	RR	SMc01769	SMc01769	-104	Upstream							4.3214	7.75218e-06
pSymB	499766	4.31468	IR divergent	SMb20483	SMb20483	-205	Upstream	274	DIV	SMb20484	SMb20484	-69	Upstream			4.31468	7.9916e-06
Chr	3372385	4.31177	Coding region	SMc03256	SMc03256	-1003	Upstream	260	LL	SMc03257	TRm18	780	Inside	4.18543	1.42312e-05	4.43811	4.53768e-06
Chr	1387471	4.30768	Coding region	SMc01921	nuoH	1037	Inside	62	RR	SMc01922	nuoI	-68	Upstream					4.30768	8.24881e-06
Chr	524395	4.30569	Coding region	SMc02171	frcB	503	Inside	282	RR	SMc02170	frcC	-804	Upstream	4.13743	1.75605e-05	4.47394	3.8396e-06
pSymB	1545184	4.30548	IR divergent	SMb20754	SMb20754	-85	Upstream	97	DIV	SMb20755	pccB	-12	Upstream					4.30548	8.33139e-06
pSymA	541872	4.30254	IR consecutive	SMa0969	SMa0969	875	Downstream	183	RR	SMa0972	SMa0972	-57	Upstream	3.83021	6.40178e-05	5.22375	8.76657e-08	3.85366	5.81828e-05
Chr	1329352	4.30057	Coding region	SMc01784	plsX	53	Inside	19	RR	SMc01785	fabH	-1009	Upstream					4.10612	2.01182e-05	4.49503	3.47799e-06
Chr	1532331	4.29476	Coding region	SMc01005	folE	120	Inside	339	DIV	SMc01006	SMc01006	-459	Upstream							4.29476	8.74431e-06
pSymA	912878	4.29434	Coding region	SMa1637	SMa1637	258	Inside	599	RR	SMa1639	SMa1639	-847	Upstream					4.29434	8.76054e-06
Chr	3005528	4.29313	IR consecutive	SMc04010	SMc04010	-156	Upstream	310	LL	SMc04011	tacA	1695	Downstream			4.29313	8.80866e-06
pSymB	574517	4.28545	IR consecutive	SMb20548	SMb20548	587	Downstream	1624	RR	SMb20549	SMb20549	-1531	Upstream	4.43631	4.57565e-06	4.13458	1.77799e-05
Chr	3083252	4.28417	Coding region	SMc03931	soxA2	-19	Upstream	-3	LL	SMc03932	soxD2	319	Inside					4.28417	9.17129e-06
pSymA	243929	4.28169	IR consecutive	SMa0453	SMa0453	774	Downstream	1554	RR	SMa0461	SMa0461	-1187	Upstream	3.77051	8.14561e-05	4.79286	8.22082e-07
Chr	2944465	4.26753	Coding region	SMc04459	ftsH	-346	Upstream	100	LL	SMc02940	SMc02940	1115	Inside					4.26753	9.88228e-06
Chr	3401871	4.26379	Coding region	SMc03285	SMc03285	-885	Upstream	382	LL	SMc03286	SMc03286	942	Inside	4.26379	1.00495e-05
Chr	1657462	4.25888	Coding region	SMc02061	bioS	1429	Downstream	324	RR	SMc02060	lppB	452	Inside					4.25888	1.02726e-05
Chr	984701	4.25606	Coding region	SMc00002	SMc00002	129	Inside	206	RR	SMc00003	SMc00003	-532	Upstream					4.25606	1.04032e-05
Chr	1481715	4.25332	Coding region	SMc01305	rpsS	186	Inside	3	RR	SMc01304	rplV	-95	Upstream					4.25332	1.05311e-05
pSymB	1165686	4.24084	IR consecutive	SMb20940	exsB	-28	Upstream	145	LL	SMb20941	exsA	1931	Downstream					4.24084	1.11342e-05
Chr	1974955	4.23675	Coding region	SMc00189	fbcC	-1280	Upstream	33	LL	SMc00188	fbcB	33	Inside					4.23675	1.13391e-05
pSymA	295286	4.23257	IR convergent	SMa0554	SMa0554	1215	Downstream	719	CON	SMa0557	SMa0557	1188	Downstream					4.23257	1.1552e-05
Chr	1015343	4.23159	Coding region	SMc00080	SMc00080	-1009	Upstream	170	DIV	SMc00021	ccrM	839	Inside	4.23159	1.16021e-05
Chr	1893323	4.23113	Coding region	SMc00522	rhlE1	1486	Inside	10	RR	SMc00521	SMc00521	-23	Upstream							4.23113	1.1626e-05
pSymA	420120	4.22964	Coding region	SMa0773	noeA	836	Inside	7	RR	SMa0774	noeB	-601	Upstream	3.73532	9.37388e-05	4.72396	1.1565e-06
Chr	417388	4.22825	Coding region	SMc01132	SMc01132	408	Inside	173	DIV	SMc01131	SMc01131	-581	Upstream					4.22825	1.17761e-05
Chr	1534750	4.22534	Coding region	SMc01009	SMc01009	705	Downstream	109	RR	SMc01010	thrS	57	Inside	4.18325	1.43683e-05			4.26742	9.88733e-06
Chr	2204333	4.2247	IR consecutive	SMc04276	SMc04276	-339	Upstream	788	LL	SMc04280	SMc04280	1783	Downstream	4.70208	1.2876e-06	3.92705	4.29967e-05	4.04498	2.61639e-05
Chr	1131612	4.22462	Coding region	SMc02377	etf	1330	Inside	489	RR	SMc02378	SMc02378	-823	Upstream					4.22462	1.19673e-05
pSymB	612214	4.22425	Coding region	SMb20822	rkpT2	1168	Downstream	10	CON	SMb20823	rkpZ2	697	Inside	4.22425	1.19867e-05
Chr	1995951	4.21369	IR consecutive	SMc00169	dme	2500	Downstream	206	RR	SMc00170	sinR	-18	Upstream	4.21369	1.25616e-05
pSymA	1220301	4.21365	Coding region	SMa2165	SMa2165	686	Inside	1125	RR	SMa2167	SMa2167	-1179	Upstream			4.21365	1.25636e-05
pSymA	446927	4.21156	Coding region	SMa0814	nifB	-1249	Upstream	217	LL	SMa0815	nifA	593	Inside	4.21156	1.26809e-05
Chr	2116705	4.21119	Coding region	SMc04301	SMc04301	-675	Upstream	197	LL	SMc04302	cobO	166	Inside					4.21119	1.27012e-05
pSymA	759403	4.20398	Coding region	SMa1375	SMa1375	-1326	Upstream	30	LL	SMa1377	SMa1377	119	Inside					4.20398	1.3113e-05
Chr	914921	4.2021	IR consecutive	SMc00873	kup1	2014	Downstream	291	RR	SMc00928	SMc00928	-145	Upstream			4.2021	1.32228e-05
Chr	2842741	4.20018	Coding region	SMc00740	SMc00740	28	Inside	0	RR	SMc00739	SMc00739	-256	Upstream					4.20018	1.33354e-05
Chr	3383151	4.19759	IR consecutive	SMc03265	SMc03265	2629	Downstream	1593	RR	SMc03267	SMc03267	-253	Upstream	4.40901	5.19211e-06	3.98618	3.35734e-05
pSymA	462202	4.19641	IR consecutive	SMa0835	SMa0835	432	Downstream	151	RR	SMa0838	syrA	-9	Upstream	3.9972	3.20475e-05	4.39562	5.52292e-06
Chr	3650872	4.19516	IR consecutive	SMc02797	thdF	-62	Upstream	352	LL	SMc02796	rho	1555	Downstream			4.19516	1.3634e-05
Chr	96155	4.19325	Coding region	SMc02600	SMc02600	-388	Upstream	282	DIV	SMc02602	SMc02602	106	Inside	4.19325	1.3749e-05
Chr	988326	4.19182	IR divergent	SMc00070	SMc00070	-19	Upstream	441	DIV	SMc00007	aroC	-422	Upstream	4.19182	1.38361e-05
Chr	1387895	4.18266	Coding region	SMc01922	nuoI	356	Inside	152	RR	SMc01923	nuoJ	-290	Upstream							4.18266	1.4406e-05
Chr	411089	4.17965	IR consecutive	SMc01140	SMc01140	-104	Upstream	279	LL	SMc01139	rpoN	1719	Downstream					4.17965	1.45981e-05
Chr	1392271	4.17671	Coding region	SMc01926	nuoM	1132	Inside	20	RR	SMc01927	nuoN	-399	Upstream	4.17671	1.47876e-05
pSymA	460855	4.17524	Coding region	SMa0834	fdxB	12	Inside	-28	RR	SMa5036	SMa5036	-277	Upstream	4.17524	1.48837e-05
pSymB	802130	4.17383	IR divergent	SMb21235	SMb21235	-322	Upstream	445	DIV	SMb21236	SMb21236	-123	Upstream	4.3293	7.4793e-06	4.39217	5.61121e-06	3.80001	7.23444e-05
Chr	2971912	4.17284	Coding region	SMc03974	SMc03974	-1211	Upstream	477	DIV	SMc03975	SMc03975	734	Inside					3.72828	9.63969e-05	4.61741	1.94283e-06
Chr	1743797	4.17148	IR divergent	SMc01187	rlpA	-2	Upstream	727	DIV	SMc01186	SMc01186	-725	Upstream	4.52032	3.08727e-06	4.29732	8.64381e-06	3.8961	4.88776e-05	3.97218	3.56095e-05
pSymA	481689	4.16598	IR divergent	SMa0869	nodA	-145	Upstream	266	DIV	SMa0870	nodD1	-121	Upstream			4.56149	2.53963e-06	3.77047	8.1469e-05
Chr	516819	4.16208	Coding region	SMc02180	SMc02180	-797	Upstream	59	LL	SMc02179	SMc02179	68	Inside					4.16208	1.5768e-05
Chr	909507	4.15962	Coding region	SMc00877	SMc00877	374	Inside	462	RR	SMc00876	SMc00876	-921	Upstream					4.15962	1.59386e-05
Chr	2874037	4.15934	Coding region	SMc00707	SMc00707	1274	Downstream	4	CON	SMc00706	SMc00706	57	Inside					4.15934	1.59586e-05
Chr	1764072	4.15665	Coding region	SMc04449	cpdB	2463	Downstream	310	CON	SMc00935	SMc00935	140	Inside							4.15665	1.61476e-05
Chr	1363249	4.15595	Coding region	SMc01904	clpX	249	Inside	474	RR	SMc01905	lon	-1502	Upstream							4.15595	1.61971e-05
Chr	2672915	4.15473	Coding region	SMc01950	livM	71	Inside	5	LL	SMc01951	livH	978	Downstream	3.83875	6.18323e-05	4.47072	3.89785e-06
Chr	3646217	4.15326	Coding region	SMc02801	parB	-213	Upstream	33	LL	SMc02800	parA	614	Inside			4.15326	1.63888e-05
Chr	2922179	4.15154	Coding region	SMc00655	SMc00655	-650	Upstream	551	DIV	SMc00654	ctrA	99	Inside					4.15154	1.65126e-05
pSymA	1114817	4.1475	IR divergent	SMa1959	SMa1959	-66	Upstream	93	DIV	SMa1960	SMa1960	-27	Upstream							4.1475	1.68063e-05
pSymA	369981	4.14739	Coding region	SMa0683	SMa0683	-176	Upstream	146	LL	SMa0684	SMa0684	1295	Inside							4.14739	1.68144e-05
pSymB	577735	4.14228	IR divergent	SMb20551	SMb20551	-337	Upstream	752	DIV	SMb20552	SMb20552	-415	Upstream	4.14228	1.71933e-05
Chr	1479982	4.14006	Coding region	SMc01308	rplD	259	Inside	-3	RR	SMc01307	rplW	-358	Upstream							4.14006	1.73611e-05
Chr	1487089	4.13811	Coding region	SMc01293	rplR	501	Downstream	134	RR	SMc01292	rpsE	5	Inside	4.07893	2.26222e-05			4.1973	1.35059e-05
pSymB	1414067	4.13774	IR consecutive	SMb21491	SMb21491	-100	Upstream	243	LL	SMb21492	SMb21492	805	Downstream	3.79777	7.30007e-05	4.47771	3.77238e-06
Chr	942693	4.1373	Coding region	SMc00992	SMc00992	-229	Upstream	-3	LL	SMc00991	SMc00991	808	Inside			4.1373	1.75709e-05
Chr	1923350	4.13456	IR consecutive	SMc00488	purL	2305	Downstream	126	RR	SMc00487	SMc00487	-52	Upstream							4.13456	1.77819e-05
Chr	2673313	4.1307	Coding region	SMc01951	livH	580	Inside	395	DIV	SMc01952	cysQ	-975	Upstream			4.1307	1.80829e-05
Chr	534584	4.12728	IR divergent	SMc02162	fadD	-198	Upstream	338	DIV	SMc02161	SMc02161	-140	Upstream	4.12728	1.83538e-05
Chr	276861	4.12435	Coding region	SMc00323	rpsO	175	Inside	368	RR	SMc00324	pnp	-462	Upstream	4.38595	5.77415e-06					3.86275	5.60587e-05
pSymB	1335833	4.12321	IR consecutive	SMb21403	SMb21403	475	Downstream	82	RR	SMb21404	SMb21404	-62	Upstream	4.12321	1.8681e-05
Chr	3127093	4.11995	IR consecutive	SMc03166	SMc03166	-108	Upstream	170	LL	SMc03167	SMc03167	1651	Downstream	4.11995	1.89474e-05
Chr	316439	4.11592	IR consecutive	SMc00360	SMc00360	-55	Upstream	284	LL	SMc00361	SMc00361	1071	Downstream			4.11592	1.92816e-05
Chr	2332782	4.11276	IR consecutive	SMc01876	SMc01876	-32	Upstream	267	LL	SMc01875	lpxC	1203	Downstream			4.11276	1.95477e-05
Chr	3513644	4.11092	IR divergent	SMc03846	acnA	-52	Upstream	271	DIV	SMc03847	ccmA	-219	Upstream			3.76961	8.17515e-05	4.45223	4.24923e-06
pSymA	1105685	4.10823	IR consecutive	SMa1945	SMa1945	1505	Downstream	775	RR	SMa1948	SMa1948	-130	Upstream	4.10823	1.99351e-05
pSymB	591777	4.10402	IR divergent	SMb20806	SMb20806	-28	Upstream	133	DIV	SMb20807	SMb20807	-105	Upstream			4.10402	2.0302e-05
pSymB	816480	4.09948	Coding region	SMb21247	SMb21247	813	Downstream	69	RR	SMb21248	SMb21248	58	Inside	4.09948	2.07044e-05
Chr	1461764	4.07983	Coding region	SMc01321	rplK	139	Inside	5	RR	SMc01320	rplA	-294	Upstream			3.73778	9.28262e-05	4.42188	4.89237e-06
Chr	1492559	4.07611	Coding region	SMc01285	rpoA	736	Inside	46	RR	SMc01283	rplQ	-320	Upstream					4.07611	2.28979e-05
Chr	111689	4.07567	IR divergent	SMc02619	SMc02619	-192	Upstream	305	DIV	SMc02620	SMc02620	-113	Upstream	4.36964	6.22249e-06	3.78171	7.78785e-05
Chr	1526961	4.07303	IR consecutive	SMc00999	SMc00999	-34	Upstream	68	LL	SMc01000	SMc01000	696	Downstream	4.07303	2.32032e-05
Chr	2568552	4.07178	Coding region	SMc02720	clpP2	512	Inside	414	DIV	SMc02721	SMc02721	-926	Upstream					4.07178	2.33274e-05
Chr	1632191	4.06189	IR consecutive	SMc02081	SMc02081	924	Downstream	314	RR	SMc02080	valS	-145	Upstream			4.06189	2.43383e-05
Chr	1482594	4.05957	Coding region	SMc01303	rpsC	395	Inside	39	RR	SMc01302	rplP	-357	Upstream							4.05957	2.45813e-05
Chr	1948465	4.05778	Coding region	SMc00760	recA	798	Inside	334	DIV	SMc00473	SMc00473	-1132	Upstream					4.05778	2.47712e-05
Chr	1653039	4.05182	IR consecutive	SMc02065	tatC	888	Downstream	137	RR	SMc02064	serS	-91	Upstream					3.98853	3.32413e-05	4.1151	1.93504e-05
pSymA	104884	4.0509	Coding region	SMa0189	SMa0189	856	Downstream	89	RR	SMa0190	SMa0190	324	Inside	4.0509	2.5511e-05
pSymB	1414744	4.04969	Coding region	SMb21491	SMb21491	-777	Upstream	243	LL	SMb21492	SMb21492	128	Inside					4.04969	2.56424e-05
Chr	1570989	4.04649	IR consecutive	SMc01043	ntrC	1572	Downstream	234	RR	SMc01044	ntrY	-116	Upstream			4.04649	2.59954e-05
Chr	1443881	4.04429	Coding region	SMc01336	rne	527	Inside	711	DIV	SMc01335	amiC	-1238	Upstream							4.04429	2.62405e-05
pSymA	458807	4.04422	Coding region	SMa0830	nifE	1070	Inside	496	RR	SMa0831	nifX	-856	Upstream	4.25849	1.02908e-05	3.82996	6.40813e-05
Chr	2929321	4.0434	IR consecutive	SMc00647	rluD	1215	Downstream	198	RR	SMc00646	rpoH1	-14	Upstream	4.0434	2.63407e-05
Chr	2272518	4.04317	IR consecutive	SMc01427	SMc01427	-94	Upstream	157	LL	SMc01428	cspA2	272	Downstream			4.04317	2.63669e-05
pSymA	1090907	4.04183	Coding region	SMa1913	SMa1913	3025	Downstream	160	CON	SMa1916	SMa1916	301	Inside					4.04183	2.65174e-05
Chr	1011552	4.04158	Coding region	SMc00020	SMc00020	767	Downstream	206	CON	SMc00078	SMc00078	1090	Inside							4.04158	2.65466e-05
Chr	943497	4.03377	Coding region	SMc00992	SMc00992	-1033	Upstream	-3	LL	SMc00991	SMc00991	4	Inside	4.03377	2.7445e-05
pSymA	198194	4.02988	IR convergent	SMa0369	SMa0369	288	Downstream	933	CON	SMa0372	SMa0372	1810	Downstream			4.02988	2.79028e-05
pSymB	1220274	4.02846	Coding region	SMb20986	narB	2162	Inside	23	RR	SMb20987	SMb20987	-518	Upstream	4.02846	2.80718e-05
pSymB	598318	4.02308	Coding region	SMb20812	SMb20812	903	Inside	631	DIV	SMb20813	SMb20813	-1534	Upstream					4.02308	2.87215e-05
Chr	3506142	4.02215	Coding region	SMc03838	SMc03838	2854	Downstream	247	RR	SMc03839	SMc03839	16	Inside	3.88424	5.13251e-05	4.16005	1.59089e-05
Chr	1474560	4.02067	IR consecutive	SMc01314	rpsL	385	Downstream	58	RR	SMc01313	rpsG	-44	Upstream	4.02067	2.90166e-05
Chr	2287139	4.01793	Coding region	SMc01441	hflK	-433	Upstream	195	LL	SMc01442	folA	304	Inside							4.01793	2.93561e-05
pSymB	692908	4.0149	Coding region	SMb21058	SMb21058	210	Inside	24	RR	SMb21059	SMb21059	-35	Upstream					4.0149	2.97361e-05
Chr	3321944	4.01241	Coding region	SMc02476	SMc02476	-553	Upstream	218	LL	SMc02475	SMc02475	204	Inside					4.01241	3.00508e-05
Chr	2785719	4.01133	IR divergent	SMc02414	SMc02414	-106	Upstream	189	DIV	SMc02415	SMc02415	-83	Upstream			4.01133	3.01891e-05
pSymA	1095854	4.0105	IR divergent	SMa1924	SMa1924	-164	Upstream	337	DIV	SMa1927	SMa1927	-173	Upstream					4.0105	3.02946e-05
Chr	2522344	4.01026	Coding region	SMc01586	SMc01586	993	Downstream	71	CON	SMc01587	SMc01587	144	Inside					4.01026	3.03264e-05
Chr	991640	4.00856	IR divergent	SMc00071	ialB	-4	Upstream	402	DIV	SMc00009	ctaC	-398	Upstream					4.00856	3.05451e-05
Chr	1473343	4.00829	Coding region	SMc01315	SMc01315	146	Inside	686	DIV	SMc01314	rpsL	-832	Upstream					4.00829	3.05801e-05
Chr	3177674	4.00783	IR divergent	SMc03150	SMc03150	-216	Upstream	1085	DIV	SMc03149	SMc03149	-869	Upstream	3.98586	3.36182e-05	4.0298	2.79116e-05
pSymA	459317	4.00619	IR consecutive	SMa0830	nifE	1580	Downstream	496	RR	SMa0831	nifX	-346	Upstream			4.00619	3.08535e-05
Chr	1667930	4.0026	IR divergent	SMc02051	SMc02051	-1052	Upstream	1479	DIV	SMc02125	tRNA-LEU_TAG	-427	Upstream			4.0026	3.1325e-05
pSymB	1573753	3.99996	Coding region	SMb20776	gabD1	2866	Downstream	230	RR	SMb20777	TRm19	687	Inside			3.99996	3.1676e-05
Chr	2542873	3.99991	Coding region	SMc02692	rplY	584	Inside	362	RR	SMc02693	pth	-392	Upstream					3.99991	3.16836e-05
Chr	1631200	3.9996	IR consecutive	SMc02082	tolC	1528	Downstream	225	RR	SMc02081	SMc02081	-67	Upstream			3.9996	3.17249e-05
pSymA	489072	3.99844	Coding region	SMa0875	nolG	-214	Upstream	4	LL	SMa0876	nolF	893	Inside	3.99844	3.18801e-05
Chr	1156048	3.99619	IR divergent	SMc02403	SMc02403	-165	Upstream	297	DIV	SMc02404	dapA1	-132	Upstream	3.99619	3.21856e-05
pSymA	913276	3.99487	IR consecutive	SMa1637	SMa1637	656	Downstream	599	RR	SMa1639	SMa1639	-449	Upstream			3.99487	3.23646e-05
Chr	3349645	3.99429	IR consecutive	SMc03241	SMc03241	-65	Upstream	344	LL	SMc03242	typA	2105	Downstream			3.99429	3.24448e-05
Chr	2888511	3.98339	IR consecutive	SMc00690	accA	1163	Downstream	245	RR	SMc00689	SMc00689	-35	Upstream	3.72802	9.64946e-05	4.17554	1.48641e-05	4.04662	2.59817e-05
Chr	1362911	3.98176	IR consecutive	SMc01903	clpP1	831	Downstream	294	RR	SMc01904	clpX	-89	Upstream					3.98176	3.42033e-05
pSymA	419056	3.9809	IR consecutive	SMa0772	nodL	711	Downstream	388	RR	SMa0773	noeA	-228	Upstream	3.81294	6.86618e-05	4.14886	1.67065e-05
Chr	1857691	3.9772	IR convergent	SMc00286	SMc00286	1191	Downstream	329	CON	SMc00308	tRNA-ARG_TCT	305	Downstream							3.9772	3.48659e-05
Chr	1225774	3.97538	Coding region	SMc00554	purF	-621	Upstream	147	LL	SMc00555	cvpA	125	Inside					3.97538	3.51336e-05
pSymB	153624	3.97432	Coding region	SMb20138	SMb20138	-522	Upstream	312	DIV	SMb20139	SMb20139	210	Inside					3.97432	3.529e-05
pSymA	452427	3.97179	IR divergent	SMa0822	fixA	-1088	Upstream	1519	DIV	SMa0824	SMa0824	-431	Upstream	3.97179	3.5667e-05
pSymA	579108	3.96718	Coding region	SMa1057	SMa1057	2	Inside	122	DIV	SMa1058	SMa1058	-124	Upstream	3.96718	3.63645e-05
pSymA	452761	3.967	IR divergent	SMa0822	fixA	-1422	Upstream	1519	DIV	SMa0824	SMa0824	-97	Upstream			3.967	3.63914e-05
pSymB	1318468	3.9659	Coding region	SMb21680	SMb21680	-156	Upstream	95	DIV	SMb21681	SMb21681	61	Inside					3.9659	3.65602e-05
Chr	2286698	3.96532	Coding region	SMc01440	hflC	-1077	Upstream	-3	LL	SMc01441	hflK	8	Inside	3.96532	3.66481e-05
Chr	2017978	3.96512	Coding region	SMc00150	SMc00150	1809	Inside	468	DIV	SMc00149	fumC	-2277	Upstream					3.96512	3.66802e-05
Chr	1008923	3.96482	Coding region	SMc00075	rimJ	-1476	Upstream	272	LL	SMc00451	SMc00451	94	Inside					3.96482	3.67256e-05
pSymB	58838	3.96471	IR divergent	SMb20046	repA1	-78	Upstream	367	DIV	SMb20047	SMb20047	-289	Upstream			3.96471	3.67419e-05
pSymA	467862	3.96402	Coding region	SMa0849	syrM	1444	Downstream	302	CON	SMa0850	SMa0850	203	Inside			3.96402	3.68498e-05
Chr	649664	3.96315	Coding region	SMc02274	rkpU	1210	Inside	310	RR	SMc02275	pncA	-323	Upstream					3.96315	3.69835e-05
Chr	877670	3.96151	IR consecutive	SMc00908	ileS	2988	Downstream	140	RR	SMc00907	SMc00907	-61	Upstream	3.96151	3.72394e-05
Chr	365367	3.96148	IR divergent	SMc00415	dnaN	-65	Upstream	278	DIV	SMc00416	SMc00416	-213	Upstream	3.96148	3.72439e-05
Chr	1275746	3.95882	Coding region	SMc00603	SMc00603	-652	Upstream	363	DIV	SMc00604	ropB1	289	Inside							3.95882	3.76604e-05
Chr	997172	3.9556	Coding region	SMc00013	ctaE	683	Inside	195	RR	SMc00014	SMc00014	-390	Upstream			3.9556	3.81716e-05
pSymB	812647	3.95522	Coding region	SMb21244	SMb21244	484	Inside	490	DIV	SMb21245	exoF3	-974	Upstream					3.95522	3.82325e-05
Chr	1482066	3.95204	Coding region	SMc01304	rplV	256	Inside	0	RR	SMc01303	rpsC	-133	Upstream	3.7197	9.97293e-05	4.18437	1.42977e-05
Chr	1659856	3.94757	IR divergent	SMc02059	SMc02059	-328	Upstream	339	DIV	SMc02058	SMc02058	-11	Upstream					3.94757	3.94747e-05
Chr	991361	3.94595	Coding region	SMc00071	ialB	275	Inside	402	DIV	SMc00009	ctaC	-677	Upstream	3.93971	4.07893e-05					3.9522	3.87188e-05
pSymA	336696	3.93995	IR consecutive	SMa0626	SMa0626	1579	Downstream	387	RR	SMa0627	aqpZ2	-70	Upstream			3.93995	4.07493e-05
Chr	992038	3.93867	Coding region	SMc00009	ctaC	0	Inside	20	RR	SMc00010	ctaD	-904	Upstream					3.93867	4.09674e-05
Chr	1256258	3.93818	Coding region	SMc00585	pepA	90	Inside	20	RR	SMc00586	SMc00586	-1423	Upstream					3.93818	4.10508e-05
Chr	1890297	3.93818	IR consecutive	SMc00540	SMc00540	426	Downstream	124	RR	SMc00539	SMc00539	-15	Upstream					3.93818	4.10511e-05
Chr	3389502	3.93577	Coding region	SMc03272	SMc03272	557	Inside	157	RR	SMc05012	SMc05012	-442	Upstream			3.93577	4.14651e-05
Chr	2187133	3.93289	IR consecutive	SMc04201	SMc04201	-23	Upstream	225	LL	SMc04202	SMc04202	1032	Downstream							3.93289	4.19656e-05
pSymB	593535	3.93065	Coding region	SMb20808	SMb20808	736	Inside	237	DIV	SMb20809	kpsF1	-973	Upstream					3.93065	4.23591e-05
Chr	1954647	3.9305	Coding region	SMc00471	SMc00471	17	Inside	367	DIV	SMc00470	SMc00470	-384	Upstream							3.9305	4.23843e-05
Chr	948324	3.92673	Coding region	SMc00987	SMc00987	260	Inside	375	DIV	SMc00986	SMc00986	-635	Upstream	3.92673	4.30537e-05
pSymB	1184010	3.92595	Coding region	SMb20956	exoL	749	Inside	-3	RR	SMb20957	exoA	-459	Upstream	3.92595	4.31941e-05
Chr	1808735	3.92249	Coding region	SMc00240	SMc00240	-807	Upstream	133	LL	SMc00241	SMc00241	75	Inside					3.92249	4.38193e-05
Chr	1122666	3.91883	Coding region	SMc02370	pepN	1688	Inside	426	DIV	SMc02371	SMc02371	-2114	Upstream					3.91883	4.44902e-05
Chr	2889332	3.91725	Coding region	SMc00689	SMc00689	786	Inside	0	RR	SMc00688	SMc00688	-656	Upstream	3.91725	4.47824e-05
Chr	1684360	3.91608	Coding region	SMc01238	gst5	4147	Downstream	154	CON	SMc01237	nrdJ	436	Inside					3.91608	4.50007e-05
Chr	453105	3.91089	IR consecutive	SMc01104	mcpX	-271	Upstream	355	LL	SMc01103	rbsK	983	Downstream	3.91089	4.59783e-05
Chr	1634138	3.91048	Coding region	SMc02080	valS	1802	Inside	471	RR	SMc02079	fadL	-1512	Upstream					3.91048	4.60572e-05
pSymB	1410040	3.90507	Coding region	SMb21488	cyoB	551	Inside	-3	RR	SMb21489	cyoC	-1455	Upstream					3.90507	4.70987e-05
Chr	286781	3.90466	IR divergent	SMc00332	SMc00332	-88	Upstream	285	DIV	SMc00333	aroA	-197	Upstream	3.78325	7.73978e-05			4.02608	2.83574e-05
Chr	2004015	3.90107	Coding region	SMc00163	SMc00163	1724	Downstream	11	CON	SMc00162	tolB2	136	Inside					3.90107	4.7885e-05
pSymB	343500	3.89777	Coding region	SMb20338	SMb20338	15	Inside	89	RR	SMb20339	SMb20339	-1297	Upstream	3.89777	4.85419e-05
pSymA	1079435	3.89357	IR consecutive	SMa1898	SMa1898	1399	Downstream	346	RR	SMa1900	SMa1900	-173	Upstream					3.89357	4.93908e-05
Chr	1674913	3.8905	IR divergent	SMc02047	gcvT	-152	Upstream	875	DIV	SMc01242	SMc01242	-723	Upstream			3.8905	5.00191e-05
Chr	928545	3.8901	IR divergent	SMc00860	ispB	-24	Upstream	108	DIV	SMc00859	SMc00859	-84	Upstream			3.8901	5.01013e-05
pSymA	939268	3.88674	Coding region	SMa1674	SMa1674	36	Inside	-1	DIV	SMa1675	SMa1675	-35	Upstream	3.88674	5.07996e-05
pSymB	1289939	3.88619	Coding region	SMb20883	SMb20883	-298	Upstream	43	LL	SMb20884	SMb20884	179	Inside					3.97511	3.51731e-05	3.79727	7.31497e-05
pSymB	66315	3.88588	IR consecutive	SMb20055	SMb20055	2320	Downstream	1660	RR	SMb20056	btuF	-329	Upstream			3.88588	5.09809e-05
pSymA	352032	3.8854	IR divergent	SMa0663	SMa0663	-88	Upstream	141	DIV	SMa0664	SMa0664	-53	Upstream			3.8854	5.10816e-05
Chr	1244635	3.88271	IR consecutive	SMc00574	fabF	1380	Downstream	325	RR	SMc00575	SMc00575	-210	Upstream							3.88271	5.16488e-05
Chr	3541192	3.87907	IR consecutive	SMc03875	SMc03875	-78	Upstream	385	LL	SMc03876	SMc03876	738	Downstream			3.83197	6.35613e-05	3.92616	4.31558e-05
Chr	1330289	3.87758	Coding region	SMc01784	plsX	990	Inside	19	RR	SMc01785	fabH	-72	Upstream					3.87758	5.27507e-05
Chr	518335	3.87705	IR convergent	SMc02177	SMc02177	676	Downstream	228	CON	SMc02176	cyaD1	2037	Downstream					3.87705	5.28652e-05
pSymB	634273	3.87578	Coding region	SMb22007	SMb22007	-896	Upstream	61	LL	SMb20842	SMb20842	394	Inside					3.87578	5.31427e-05
Chr	103283	3.87519	Coding region	SMc02609	glxA	766	Inside	51	RR	SMc02610	glxB	-259	Upstream	3.87519	5.32707e-05
Chr	3439474	3.87409	Coding region	SMc03772	rpmA	81	Inside	131	RR	SMc03773	SMc03773	-319	Upstream	3.80052	7.21971e-05			3.94767	3.94586e-05
Chr	1463038	3.86872	IR consecutive	SMc01320	rplA	980	Downstream	333	RR	SMc01319	rplJ	-51	Upstream	3.88681	5.07846e-05			3.85063	5.89065e-05
pSymA	804084	3.86705	Coding region	SMa1456	SMa1456	-856	Upstream	108	LL	SMa1459	SMa1459	256	Inside					3.86705	5.50804e-05
pSymA	879628	3.86645	IR consecutive	SMa1585	SMa1585	-667	Upstream	898	LL	SMa1586	syrB2	686	Downstream	3.86645	5.5215e-05
Chr	1536814	3.86305	IR convergent	SMc01010	thrS	2121	Downstream	205	CON	SMc01011	SMc01011	1064	Downstream					3.86305	5.59901e-05
Chr	1450474	3.86106	IR convergent	SMc01333	prfB	1055	Downstream	500	CON	SMc01332	SMc01332	973	Downstream					3.86106	5.64481e-05
Chr	1955735	3.85765	Coding region	SMc00471	SMc00471	-1071	Upstream	367	DIV	SMc00470	SMc00470	704	Inside	3.85765	5.72423e-05
pSymA	983693	3.85763	IR convergent	SMa1737	SMa1737	1223	Downstream	468	CON	SMa1740	SMa1740	1373	Downstream			3.85763	5.72455e-05
Chr	702077	3.85717	IR consecutive	SMc03003	rhaK	2000	Downstream	707	RR	SMc03004	mcpE/icpA	-95	Upstream					3.85717	5.73546e-05
Chr	3498983	3.85596	IR consecutive	SMc03831	SMc03831	-90	Upstream	256	LL	SMc03832	SMc03832	669	Downstream					3.85596	5.76372e-05
pSymA	1085342	3.85515	IR convergent	SMa1905	mrcB	2536	Downstream	659	CON	SMa1907	SMa1907	848	Downstream	3.85515	5.78302e-05
Chr	3001904	3.85324	IR divergent	SMc04006	SMc04006	-19	Upstream	230	DIV	SMc04007	SMc04007	-211	Upstream	3.85324	5.82823e-05
pSymB	1317436	3.85261	Coding region	SMb20906	SMb20906	476	Downstream	-7	RR	SMb20907	SMb20907	178	Inside			3.85261	5.84326e-05
Chr	1749699	3.84849	rRNA or tRNA	SMc01183	lexA	247	Inside	221	RR	SMc01251	tRNA-CYS_GCA	-690	Upstream	3.73893	9.24041e-05			3.95805	3.77827e-05
Chr	2334741	3.84655	Coding region	SMc01875	lpxC	-756	Upstream	409	LL	SMc01874	ftsZ1	1425	Inside					3.84655	5.98972e-05
pSymA	483367	3.84434	IR consecutive	SMa0870	nodD1	1557	Downstream	688	RR	SMa0872	SMa0872	-57	Upstream	3.80776	7.01163e-05	3.88093	5.20298e-05
pSymB	1403539	3.84018	Coding region	SMb21479	SMb21479	512	Downstream	45	CON	SMb21480	SMb21480	95	Inside					3.84018	6.14718e-05
pSymA	444813	3.83872	Coding region	SMa0811	fdxN	-638	Upstream	31	LL	SMa0814	nifB	865	Inside			3.83872	6.18386e-05
pSymA	1085691	3.83653	IR convergent	SMa1905	mrcB	2885	Downstream	659	CON	SMa1907	SMa1907	499	Downstream			3.83653	6.23926e-05
Chr	1974409	3.8353	Coding region	SMc00189	fbcC	-734	Upstream	33	LL	SMc00188	fbcB	579	Inside							3.8353	6.27049e-05
pSymA	402926	3.835	Coding region	SMa0748	SMa0748	788	Downstream	233	CON	SMa5003	SMa5003	181	Inside	3.835	6.27815e-05
Chr	2831240	3.83383	Coding region	SMc02448	mutT	-759	Upstream	6	LL	SMc02449	SMc02449	173	Inside	3.83383	6.30812e-05
pSymB	932832	3.8335	Coding region	SMb21183	htpG	-390	Upstream	105	DIV	SMb21184	ackA2	285	Inside					3.8335	6.31664e-05
pSymB	930609	3.83349	Coding region	SMb21183	htpG	1833	Inside	105	DIV	SMb21184	ackA2	-1938	Upstream							3.83349	6.31695e-05
Chr	2101549	3.8323	Coding region	SMc04275	fabF2	-438	Upstream	3	LL	SMc04277	SMc04277	41	Inside					3.8323	6.3476e-05
Chr	2643614	3.82927	IR divergent	SMc01819	SMc01819	-223	Upstream	279	DIV	SMc01820	SMc01820	-56	Upstream							3.82927	6.42622e-05
pSymB	752013	3.82795	Coding region	SMb21110	SMb21110	252	Inside	-3	RR	SMb21111	SMb21111	-206	Upstream	3.82795	6.46077e-05
pSymA	952487	3.82745	IR consecutive	SMa1688	SMa1688	918	Downstream	543	RR	SMa1691	SMa1691	-41	Upstream	3.82745	6.47377e-05
Chr	1450085	3.82651	Coding region	SMc01334	mrcA1	3321	Downstream	202	RR	SMc01333	prfB	666	Inside							3.82651	6.49858e-05
pSymA	183486	3.82386	IR consecutive	SMa0333	SMa0333	-91	Upstream	181	LL	SMa0335	SMa0335	866	Downstream					3.82386	6.5689e-05
pSymA	1231629	3.823	Coding region	SMa2195	SMa2195	-719	Upstream	2	LL	SMa2197	SMa2197	197	Inside			3.823	6.59191e-05
Chr	2881615	3.82226	IR divergent	SMc00699	SMc00699	-161	Upstream	227	DIV	SMc00698	SMc00698	-66	Upstream					3.82226	6.61165e-05
pSymB	1232493	3.82188	Coding region	SMb20994	SMb20994	-1663	Upstream	245	LL	SMb20995	engA	12	Inside							3.82188	6.62193e-05
Chr	1193486	3.82158	IR consecutive	SMc02603	SMc02603	1297	Downstream	183	RR	SMc02601	nadA	-124	Upstream	3.82158	6.63004e-05
Chr	2072049	3.81509	Coding region	SMc04247	SMc04247	926	Inside	351	DIV	SMc04248	SMc04248	-1277	Upstream					3.81509	6.80679e-05
Chr	466456	3.8121	Coding region	SMc01093	SMc01093	36	Inside	158	DIV	SMc01092	SMc01092	-194	Upstream					3.8121	6.88947e-05
Chr	1544320	3.81093	IR divergent	SMc01018	parE	-9	Upstream	244	DIV	SMc01019	SMc01019	-235	Upstream	3.81093	6.92235e-05
pSymB	810630	3.81027	IR consecutive	SMb21242	SMb21242	-121	Upstream	176	LL	SMb21243	SMb21243	981	Downstream					3.81027	6.94083e-05
pSymA	304514	3.8095	IR divergent	SMa0570	cyaF4	-748	Upstream	791	DIV	SMa0572	SMa0572	-43	Upstream					3.8095	6.96235e-05
Chr	1593258	3.80845	IR divergent	SMc02118	aapJ	-150	Upstream	338	DIV	SMc02117	metC	-188	Upstream	3.80845	6.99192e-05
Chr	1443528	3.80743	Coding region	SMc01336	rne	880	Inside	711	DIV	SMc01335	amiC	-1591	Upstream					3.80743	7.02088e-05
Chr	1700098	3.80685	IR consecutive	SMc01225	lsrB	-46	Upstream	107	LL	SMc01224	trxB	1035	Downstream	3.88566	5.10266e-05	3.72804	9.64875e-05
pSymB	844416	3.80607	Coding region	SMb21269	SMb21269	2071	Inside	97	RR	SMb21270	SMb21270	-116	Upstream					3.83845	6.19073e-05	3.77369	8.04254e-05
Chr	1516553	3.80457	Coding region	SMc01260	SMc01260	926	Downstream	226	CON	SMc01259	SMc01259	159	Inside					3.80457	7.10263e-05
Chr	267104	3.80084	IR divergent	SMc02910	SMc02910	-186	Upstream	223	DIV	SMc02911	SMc02911	-37	Upstream			3.80084	7.21031e-05
pSymA	487774	3.80062	Coding region	SMa0874	nodN	-2120	Upstream	7	LL	SMa0875	nolG	1084	Inside	3.80062	7.21664e-05
Chr	3019040	3.79847	Coding region	SMc04021	SMc04021	39	Inside	105	RR	SMc04022	SMc04022	-521	Upstream					3.79847	7.27948e-05
pSymB	1358835	3.79591	Coding region	SMb21427	SMb21427	279	Inside	156	DIV	SMb21428	rmlC	-435	Upstream					3.79591	7.35511e-05
pSymA	253224	3.79457	Coding region	SMa0466	SMa0466	1203	Inside	238	RR	SMa0467	SMa0467	-639	Upstream	3.79457	7.39493e-05
pSymB	36013	3.79345	IR consecutive	SMb20024	SMb20024	1078	Downstream	250	RR	SMb20025	SMb20025	-134	Upstream	3.79345	7.42844e-05
Chr	2263434	3.79309	Coding region	SMc01414	SMc01414	1146	Inside	146	DIV	SMc01415	abrB	-1292	Upstream					3.79309	7.43914e-05
pSymB	1017448	3.7908	Coding region	SMb21350	SMb21350	-910	Upstream	9	LL	SMb21351	SMb21351	382	Inside					3.82588	6.5153e-05	3.75572	8.64215e-05
Chr	1485767	3.78746	Coding region	SMc01295	rpsH	164	Inside	41	RR	SMc01294	rplF	-275	Upstream							3.78746	7.60972e-05
Chr	254641	3.78387	Coding region	SMc02897	SMc02897	409	Inside	154	DIV	SMc02898	kdsB	-563	Upstream							3.78387	7.72052e-05
Chr	2116010	3.78189	Coding region	SMc04297	SMc04297	-1143	Upstream	-3	LL	SMc04301	SMc04301	20	Inside	3.78189	7.78217e-05
Chr	255158	3.77829	IR divergent	SMc02897	SMc02897	-108	Upstream	154	DIV	SMc02898	kdsB	-46	Upstream			3.77829	7.89544e-05
Chr	2993185	3.77728	IR consecutive	SMc03994	suhB	-78	Upstream	241	LL	SMc03995	SMc03995	1308	Downstream			3.77728	7.92743e-05
Chr	2996819	3.77708	IR divergent	SMc03999	SMc03999	-113	Upstream	213	DIV	SMc04000	SMc04000	-100	Upstream			3.77708	7.93383e-05
pSymA	223746	3.774	IR convergent	SMa0407	SMa0407	1668	Downstream	995	CON	SMa0412	SMa0412	429	Downstream					3.774	8.03264e-05
Chr	1434837	3.7717	Coding region	SMc01347	SMc01347	961	Downstream	95	CON	SMc01346	aat	200	Inside			3.7717	8.10708e-05
Chr	1658292	3.77162	Coding region	SMc02061	bioS	2259	Downstream	324	RR	SMc02060	lppB	1282	Inside							3.77162	8.10961e-05
Chr	815597	3.77104	IR consecutive	SMc00794	SMc00794	-20	Upstream	525	LL	SMc00795	SMc00795	753	Downstream					3.77104	8.12833e-05
pSymA	1062412	3.76935	IR consecutive	SMa1869	SMa1869	1489	Downstream	235	RR	SMa1871	SMa1871	-71	Upstream			3.76935	8.18355e-05
Chr	732841	3.76347	Coding region	SMc03038	flaB	29	Inside	266	RR	SMc03039	flaD	-1421	Upstream			3.76347	8.37854e-05
pSymB	590860	3.76282	Coding region	SMb20804	SMb20804	1627	Downstream	63	RR	SMb20805	SMb20805	833	Inside							3.76282	8.40024e-05
Chr	1331907	3.76089	Coding region	SMc01787	SMc01787	0	Inside	64	CON	SMc01788	SMc01788	809	Downstream					3.76089	8.46554e-05
Chr	1407579	3.76056	Coding region	SMc01375	dnaE1	4932	Downstream	280	CON	SMc01374	SMc01374	83	Inside	3.76056	8.47667e-05
Chr	1038213	3.76009	IR divergent	SMc00092	cysH	-67	Upstream	280	DIV	SMc00030	SMc00030	-213	Upstream			3.76009	8.49276e-05
Chr	3413069	3.75605	IR consecutive	SMc03297	SMc03297	-557	Upstream	1105	LL	SMc03298	TRm26.3	2161	Downstream			3.75605	8.63095e-05
Chr	1244112	3.75595	Coding region	SMc00574	fabF	857	Inside	325	RR	SMc00575	SMc00575	-733	Upstream					3.75595	8.63426e-05
Chr	2511080	3.75586	Coding region	SMc01568	SMc01568	423	Inside	326	DIV	SMc01569	carA	-749	Upstream					3.75586	8.63752e-05
Chr	1693312	3.75293	Coding region	SMc01232	SMc01232	-2300	Upstream	286	DIV	SMc01231	gyrA	2014	Inside					3.75293	8.73907e-05
pSymB	1166871	3.75166	Coding region	SMb20941	exsA	746	Inside	533	DIV	SMb20942	exoB	-1279	Upstream					3.75166	8.78349e-05
Chr	1256946	3.75148	Coding region	SMc00585	pepA	778	Inside	20	RR	SMc00586	SMc00586	-735	Upstream					3.75148	8.78971e-05
pSymB	430285	3.74999	Coding region	SMb20416	ugpB	612	Inside	118	RR	SMb20417	ugpA	-798	Upstream					3.74999	8.84213e-05
Chr	1307166	3.74979	Coding region	SMc01760	SMc01760	15	Inside	184	DIV	SMc01761	parC	-199	Upstream					3.74979	8.84903e-05
Chr	260202	3.74782	Coding region	SMc02905	dnaX	78	Inside	109	RR	SMc02906	SMc02906	-1911	Upstream					3.74782	8.91875e-05
pSymA	639789	3.74521	IR consecutive	SMa1163	SMa1163	2401	Downstream	115	RR	SMa1166	SMa1166	-113	Upstream					3.74521	9.01215e-05
pSymA	510475	3.74482	IR consecutive	SMa0917	SMa0917	590	Downstream	567	RR	SMa5006	SMa5006	-303	Upstream			3.74482	9.02614e-05
pSymA	59327	3.74267	IR divergent	SMa0112	SMa0112	-93	Upstream	469	DIV	SMa0113	SMa0113	-376	Upstream			3.74267	9.10391e-05
Chr	2527136	3.74047	Coding region	SMc01593	SMc01593	1971	Downstream	35	RR	SMc01595	SMc01595	1232	Inside					3.74047	9.18389e-05
pSymA	447202	3.73888	Coding region	SMa0814	nifB	-1524	Upstream	217	LL	SMa0815	nifA	318	Inside							3.73888	9.24202e-05
pSymB	231509	3.73877	IR convergent	SMb22001	SMb22001	637	Downstream	282	CON	SMb20225	smC22-1	834	Downstream					3.73877	9.24631e-05
Chr	410231	3.73872	Coding region	SMc01142	grpE	1423	Downstream	340	CON	SMc01141	ptsN	7	Inside			3.73872	9.24813e-05
Chr	1380364	3.73858	Coding region	SMc01915	nuoD1	491	Inside	0	RR	SMc01916	SMc01916	-699	Upstream					3.73858	9.25327e-05
Chr	1478304	3.73826	Coding region	SMc01311	tufA	1029	Inside	143	RR	SMc01310	rpsJ	-289	Upstream							3.73826	9.26507e-05
Chr	2952828	3.73736	Coding region	SMc03958	tolQ	-1551	Upstream	350	DIV	SMc03959	SMc03959	1201	Inside					3.73736	9.29807e-05
pSymB	842275	3.73505	Coding region	SMb21268	SMb21268	591	Inside	-52	RR	SMb21269	SMb21269	-70	Upstream					3.73505	9.38383e-05
Chr	2986730	3.7335	Coding region	SMc03988	SMc03988	586	Downstream	364	RR	SMc03989	SMc03989	34	Inside					3.7335	9.44173e-05
Chr	1030259	3.73324	Coding region	SMc00027	SMc00027	281	Inside	152	RR	SMc00028	SMc00028	-221	Upstream	3.73324	9.45147e-05
Chr	1559637	3.73244	Coding region	SMc01032	pdhC	1231	Inside	57	RR	SMc01033	SMc01033	-169	Upstream	3.73244	9.48159e-05
Chr	416807	3.73186	IR consecutive	SMc01134	ihfB	333	Downstream	181	RR	SMc01133	SMc01133	-159	Upstream					3.73186	9.50365e-05
Chr	775629	3.73138	IR consecutive	SMc00764	SMc00764	385	Downstream	330	RR	SMc00765	mcpZ	-85	Upstream					3.73138	9.52179e-05
Chr	935366	3.72935	Coding region	SMc00851	glyS	144	Inside	60	RR	SMc00850	SMc00850	-2081	Upstream	3.72935	9.59871e-05
Chr	2224854	3.72916	Coding region	SMc04321	gst10	1675	Downstream	37	RR	SMc04322	mocA	964	Inside					3.72916	9.60584e-05
Chr	3446274	3.72661	Coding region	SMc03781	SMc03781	368	Inside	133	RR	SMc03782	SMc03782	-310	Upstream			3.72661	9.70377e-05
Chr	1864109	3.72496	rRNA or tRNA	SMc00306	tRNA-GLU_TTC	1319	Downstream	74	CON	SMc00292	recJ	632	Inside					3.72496	9.76748e-05
Chr	1206179	3.72433	Coding region	SMc02558	SMc02558	-756	Upstream	115	LL	SMc02557	SMc02557	102	Inside	3.72433	9.79184e-05
Chr	2092508	3.72187	IR divergent	SMc04262	gnd	-71	Upstream	436	DIV	SMc04263	SMc04263	-365	Upstream					3.72187	9.88779e-05
Chr	1578177	3.71969	Coding region	SMc01048	nrfA/hfq	1050	Downstream	7	RR	SMc01049	hflX	801	Inside	3.71969	9.97325e-05
Chr	1465016	3.71967	Coding region	SMc01317	rpoB	704	Inside	186	RR	SMc01316	rpoC	-3624	Upstream							3.71967	9.97424e-05

## Sheet: Table S1G
Table S1G. Putative Clr binding sites matching the consensus sequence. The sequences on the top DNA strand are shown, independent of direction of transcription of associated genes. IR, intergenic region. ND, not determined. BS, Clr binding site. US, upstream of gene. DS, downstream of gene. Asterisk indicates that the binding site was confirmed by point mutations. Bold face indicates promoter act…
Replicon	Position of putative BS	Putative BS	BS relative to gene features	Binding in EMSA	Gene 1					Gene 2					Mean center of peak	Mean peak shape score
					ID	Name	Putative BS relative to ATG	Putative BS relative to TSS	Location of putative BS relative to gene	ID	Name	Putative BS relative to ATG	Putative BS relative to TSS	Location of putative BS relative to gene
Chr	984730	GGTCTC GACC GGAACC	Coding region	None	SMc00069	pdxH	-299	-158	US	SMc00002	SMc00002	157.5	288.5	inside	984701	4.25606
Chr	2223000	CGTTTC CTTC GACACT	IR divergent	None	SMc04321	gst10	-179	-153	US	SMc04322	mocA	-890	ND	US	2224854	3.72916
pSymA	1.09583e+06	TGTGCC TTCG GCGACC	IR divergent	None	SMa1924	SMa1924	-144	-129	US	SMa1927	SMa1927	-192.5	-143.5	US	1095854	4.0105
Chr	1.82357e+06	GGTCGC GCCG GCAACT	IR consecutive	None	SMc00253	SMc00253	1168.5	1171.5	DS	SMc00254	SMc00254	-138.5	-116.5	US	1823681	7.68361
Chr	2.27278e+06	CGTTCC AGAA GCCACG	Coding region	None	SMc01428	cspA2	7	135	inside	SMc01429	SMc01429	-316.5	-135	US	2272815	8.85807
Chr	3.08502e+06	CGTTTC TTTT GCGACG	IR divergent	None	SMc03933	soxB2	-77	-42	US	SMc03934	rpsU2	-187	-135	US	3085204	9.58442
Chr	415368	TGTTCC GTGG GAAACT	IR divergent	Strong*	SMc01136	SMc01136	-299	-41	US	SMc01135	SMc01135	-41	30	US	415344	16.9412
Chr	517520	TGTTCC GCGG GAAACA	IR divergent	Strong*	SMc02178	SMc02178	-60	-40	US	SMc02177	SMc02177	-138.5	-91.5	US	517498	16.6478
Chr	652674	TGTTCC CCGA GGAACC	IR divergent	Strong*	SMc02278	SMc02278	-84	-57	US	SMc02279	SMc02279	-246.5	-240.5	US	652656	16.6283
Chr	677164	TGTAGC AAAC GGAACT	IR consecutive	Strong*	SMc02208	tRNA-THR_GGT	ND	130	DS	SMc02304	SMc02304	-391.5	-390.5	US	677244	7.54648
Chr	858566	TGTATC TGAG GGAACA	IR consecutive	Strong*	SMc00925	SMc00925	-109	-74	US	SMc00924	SMc00924	821.5	950.5	DS	858537	8.37145
Chr	923932	TGTTCC AAAC GGAACA	IR consecutive	Strong*	SmelC181	SmelC181	-77	-42	US	SMc00863	moaB	558.5	593.5	DS	923887	39.9506
Chr	932372	CGTTAC CGGT GGAACA	IR divergent	Strong*	SMc00854	SMc00854	-72	-42	US	SMc00853	SMc00853	-155.5	-137.5	US	932340	11.284
Chr	1.20888e+06	TGTTCC TCGG GAAACA	IR divergent	Strong*	SMc02552	SMc02552	-84	-37	US	SMc02551	cysS	-330.5	-177.5	US	1208929	8.41763
Chr	1.53119e+06	CGTTAC CGCG GGAACC	IR consecutive	Strong*	SMc01003	SMc01003	-256	-42	US	SMc01004	hisI	542.5	ND	DS	1531155	23.8751
Chr	1.71923e+06	TGTTTC CCGG GGAACA	IR divergent	Strong*	SMc06520	SMc06520	-142	-42	US	SMc01209	coaD	-83.5	-63.5	US	1719194	31.4857
Chr	2.02002e+06	TGTTCC CTGC GACACA	IR divergent	Strong*	SMc00150	SMc00150	-230	-158	US	SMc00149	fumC	-237.5	-188.5	US	2020016	6.8024
Chr	2.52292e+06	TGTCAC GGGG GGAACA	IR divergent	Strong*	SMc01589	SMc01589	-163.5	ND	US	SMc01590	SMc01590	-54.5	-36.5	US	2522871	12.5252
Chr	2.65939e+06	GGTTAC AGCG GGAACT	Coding region	Strong*	SMc01834	SMc01834	23.5	89.5	inside	SMc01995	SMc01995	-313.5	-310.5	US	2659340	4.87396
Chr	2.9236e+06	AGTTAC CGCG GTGACG	IR consecutive	Strong*	SMc00653	SMc00653	-78	-41	US	SMc00652	chpT	829.5	952.5	DS	2923570	13.91
Chr	2.98447e+06	TGTTTC TCGG GGAACG	IR consecutive	Strong*	SMc03985	cyaF2	-94	-44	US	SMc03986	SMc03986	206.5	269.5	DS	2984422	10.6182
Chr	3.24282e+06	TGTAAC GCCG GAAACA	IR divergent	Strong*	SMc03101	SMc03101	-222	-84	US	SMc03100	SMc03100	-200.5	-52	US	3242776	10.7351
pSymA	882352	TGTTCC CTTA GGAACT	IR consecutive	Strong*	SMa1587	eglC	1732.5	1771.5	DS	SMa6349	SMa6349	-96.5	-40	US	882369	35.54
pSymA	1.23613e+06	AGTTCC GCCG GGAACG	IR consecutive	Strong*	SMa2207	SMa2207	-32	2	US	SMa2209	SMa2209	1100.5	ND	DS	1236124	8.73613
pSymB	512712	TGTTAC TTCC GGAACT	IR consecutive	Strong*	SMa2207	SMb20494	1271.5	1301.5	DS	SMb20495	SMb20495	-505.5	-41	US	512729	30.7794
pSymB	998400	AGTTCC CTGG GTAACA	IR divergent	Strong*	SMb21329	SMb21329	-79	-43	US	SMb21330	SMb21330	-136.5	-109.5	US	998393	18.1556
pSymB	1.31684e+06	AGTTCC GCGA GGAACA	IR divergent	Strong*	SMb20905	SMb20905	-367	-366	US	SMb20906	SMb20906	-123.5	-41	US	1316847	29.0123
Chr	2.15354e+06	TGTTAC CCGC GGAACA	IR divergent	Strong*	SMc04163	SMc04163	-386	-339	US	SMc04164	SMc04164	-163.5	-40.5	US	2153540	34.3139
Chr	2.17797e+06	TGTCAC ATCC GGAACA	IR divergent	Strong*	SMc04189	SMc04189	-244.5	ND	US	SMc04190	SMc04190	-94.5	-75.5	US	2177983	6.45865
Chr	910154	GGTTCC AACT GGCACG	IR consecutive	Weak	SMc00877	SMc00877	1021.5	1045.5	DS	SMc00876	SMc00876	-273.5	-191.5	US	910317	4.92857
Chr	2.06289e+06	CGTTGC CATT GCTACA	IR divergent	Weak	SMc04235	SMc04235	-127	-108	US	SMc04236	SMc04236	-319.5	-265.5	US	2063030	6.48952
Chr	3.30145e+06	CGTTCC AGGC GGGACG	IR divergent	Weak	SMc02494	SMc02494	-376	-285	US	SMc02493	SMc02493	-178.5	ND	US	3301281	7.86608
pSymA	962928	GGTGTC GGAA GTGACG	Coding region	Weak	SMa1706	SMa1706	307	324	inside	SMa1711	SMa1711	-718.5	ND	US	963045	5.28558
pSymB	1415232	GGTACC ACGC GCCACG	Coding region	Weak	SMb21493	SMb21493	135	169	inside	SMb21494	ocd	-262	-232	US	1415427	5.34902
pSymB	1.44875e+06	AGTAGC GGCT GAAACG	IR consecutive	Weak	SMb20647	SMb20647	-170	49	US	SMb20648	SMb20648	1306.5	ND	DS	1448670	7.77127
pSymA	481612	AGTTAC ACCG GGGACG	IR divergent	Weak	SMa0869	nodA	-68.5	ND	US	SMa0870	nodD1	-197.5	-137.5	US	481689	4.16598
Chr	1.47848e+06	CGTTTC GGCA GGGACA	IR consecutive	Weak*	SMc01311	tufA	1202.5	ND	DS	SMc01310	rpsJ	-115.5	-58.5	US	1478304	3.73826
pSymB	844472	TGTTCC CGCC GGCACG	IR consecutive	Weak*	SMb21269	SMb21269	2128.5	2379.5	DS	SMb21270	SMb21270	-58.5	22.5	US	844416	3.80607
Chr	242486	GGTTTC ACCG GTGACG	IR divergent	Weak*	SMc02886	SMc02886	-166	-142	US	SMc02915	tRNA-SER_GGA	ND	-64	US	242561	5.14431
Chr	388326	CGTGCC TGAT GGAACA	IR divergent	Weak*	SMc01163	SMc01163	-108	-107	US	SMc01162	SMc01162	-143.5	-75.5	US	388358	4.68643
Chr	516912	TGTCTC GCGG GTCACG	IR divergent	Weak*	SMc02180	SMc02180	-890.5	-889.5	US	SMc02179	SMc02179	-25	-3	US	516819	4.16208
Chr	816622	TGTTGC CGGA GGGACA	IR divergent	Weak*	SMc00795	SMc00795	-272	-69	US	SMc00796	SMc00796	-439	-414	US	816868	5.71461
Chr	1.30116e+06	CGTTAC CGCA GCCACA	Coding region	Weak*	SMc01755	SMc01755	-319	-268	US	SMc01756	aspS	14.5	83.5	inside	1301160	4.85952
Chr	1.97307e+06	CGTGCC CTCG GCCACT	Coding region	Weak*	SMc00190	SMc00190	7369.5	7610.5	DS	SMc00189	fbcC	605.5	ND	inside	1973098	4.49752
pSymB	1.17393e+06	AGTTGC TGAG GCTACC	IR divergent	Weak*	SMb20946	exoY	-391	-335	US	SMb20947	exoX	-381.5	-316.5	US	1173775	5.49113
Chr	276980	GGTTGC CTCG GCAACC	IR consecutive		SMc00323	rpsO	293.5	387.5	DS	SMc00324	pnp	-343.5	-254.5	US	276861	4.12435
Chr	524844	CGTTTC GCTC GTCACC	Coding region		SMc02171	frcB	952.5	1036.5	inside	SMc02170	frcC	-354.5	-313.5	US	525035	4.5484
Chr	958926	GGTCAC CGTG GTTACC	Coding region		SMc00980	SMc00980	-481.5	-433.5	US	SMc00979	SMc00979	185.5	234.5	inside	958922	4.76618
Chr	984730	GGTCTC GACC GGAACC	Coding region		SMc00002	SMc00002	157.5	288.5	inside	SMc00003	SMc00003	-503.5	-461.5	US	984701	4.25606
Chr	993984	TGTCGC TCCA GACACA	Coding region		SMc00010	ctaD	1041.5	ND	inside	SMc00450	ctaB	-643.5	ND	US	993881	5.23695
Chr	1.37781e+06	CGTCAC TCGC GCCACT	rRNA or tRNA		SMc01936	tRNA-ASP_GTC	ND	72	inside	SMc01937	tRNA-ASP_GTC	ND	-75	US	1377841	11.3074
Chr	1.37951e+06	CGTCCC GTCG GCGACG	Coding region		SMc01914	nuoC1	301.5	ND	inside	SMc01915	nuoD1	-360.5	ND	US	1379532	4.73776
Chr	1.39209e+06	TGTGAC GATG GGAACC	Coding region		SMc01926	nuoM	949.5	ND	inside	SMc01927	nuoN	-581.5	ND	US	1392271	4.17671
Chr	1.45014e+06	AGTGCC AGCA GGAACG	Coding region		SMc01334	mrcA1	3372.5	3507.5	DS	SMc01333	prfB	717.5	852.5	inside	1450085	3.82651
Chr	1.47811e+06	GGTGTC GACC GCAACG	Coding region		SMc01311	tufA	839.5	ND	inside	SMc01310	rpsJ	-478.5	-421.5	US	1477938	4.63865
Chr	1.51644e+06	GGTTGC GGGT GAAACG	Coding region		SMc01260	SMc01260	814.5	836.5	DS	SMc01259	SMc01259	270.5	313.5	inside	1516553	3.80457
Chr	1.51758e+06	GGTGCC GGCC GCGACA	Coding region		SMc01259	SMc01259	-864.5	-821.5	US	SMc01258	SMc01258	161.5	ND	inside	1517658	4.59036
Chr	1.55859e+06	CGTTCC CGCC GGCACT	Coding region		SMc01032	pdhC	187.5	ND	inside	SMc01033	SMc01033	-1212.5	ND	US	1558543	5.29539
Chr	1.6144e+06	GGTCGC CACG GGTACC	Coding region		SMc02094	omp	68	147	inside	SMc02093	lpxD	-2307.5	ND	US	1614347	6.83927
Chr	1.65827e+06	GGTGCC GGAG GGGACC	Coding region		SMc02061	bioS	2241.5	2337.5	DS	SMc02060	lppB	1264.5	1297.5	inside	1658292	3.77162
Chr	1.7271e+06	GGTGGC TGAC GACACG	Coding region		SMc01204	SMc01204	-1276.5	ND	US	SMc01203	SMc01203	102.5	ND	inside	1727078	4.92001
Chr	1.86225e+06	CGTCAC CATA GGAACG	IR consecutive		SMc00304	tRNA-GLU_TTC	ND	145.5	DS	SMc00305	tRNA-GLU_CTC	ND	-280.5	US	1862196	8.50975
Chr	1.86299e+06	CGTGTC CCCT GCCACA	IR convergent		SMc00305	tRNA-GLU_CTC	ND	456.5	DS	SMc00306	tRNA-GLU_TTC	ND	200.5	DS	1862801	6.7061
Chr	1.86398e+06	GGTCGC AAGC GCCACC	rRNA or tRNA		SMc00306	tRNA-GLU_TTC	ND	1192.5	DS	SMc00292	recJ	758.5	777.5	inside	1864109	3.72496
Chr	1.89325e+06	CGTCGC CAGC GCAACC	Coding region		SMc00522	rhlE1	1409.5	1476.5	inside	SMc00521	SMc00521	-99.5	ND	US	1893323	4.23113
Chr	1.96564e+06	TGTTCC GCTG GGCACC	IR divergent		SMc00191	SMc00191	-556.5	-396.5	US	SMc00190	SMc00190	-60.5	180.5	US	1965582	4.39044
Chr	2.0178e+06	CGTATC ATCG GGCACT	IR consecutive		SMc00150	SMc00150	1990.5	2062.5	DS	SMc00149	fumC	-2458.5	-2409.5	US	2017978	3.96512
Chr	2.07204e+06	GGTCAC CCCG GGAACC	Coding region		SMc04247	SMc04247	935.5	1070.5	inside	SMc04248	SMc04248	-1286.5	-1246.5	US	2072049	3.81509
Chr	2.1778e+06	AGTTTC TGCA GCGACT	IR divergent		SMc04189	SMc04189	-67.5	ND	US	SMc04190	SMc04190	-271.5	-252.5	US	2177983	6.45865
Chr	2.86297e+06	CGTCGC CGCC GAAACC	Coding region		SMc00719	hpt	-164.5	-148.5	US	SMc00718	SMc00718	339.5	441.5	inside	2862863	4.51702
Chr	2.89921e+06	GGTCAC CTCG GTGACA	Coding region		SMc00677	SMc00677	871.5	ND	inside	SMc00676	SMc00676	-2295.5	ND	US	2899193	18.6842
Chr	2.97176e+06	GGTACC GATC GCGACC	Coding region		SMc03974	SMc03974	-1057.5	-1010.5	US	SMc03975	SMc03975	580.5	ND	inside	2971912	4.17284
Chr	2.98673e+06	AGTTTC GCCG GTCACG	Coding region		SMc03988	SMc03988	587.5	ND	DS	SMc03989	SMc03989	35.5	123.5	inside	2986730	3.7335
Chr	3.01898e+06	CGTTCC CTCG GAAACG	IR divergent		SMc04021	SMc04021	-22.5	ND	US	SMc04022	SMc04022	-582.5	-551.5	US	3019040	3.79847
Chr	3.03496e+06	AGTTCC CCGA GGAACA	Coding region		SMc04030	SMc04030	1671.5	1779.5	DS	SMc04031	pip2	265.5	ND	inside	3034952	18.2088
Chr	3.1889e+06	GGTCGC CTTC GGAACC	Coding region		SMc03142	SMc03142	538.5	775.5	inside	SMc03141	SMc03141	-406.5	-296.5	US	3188760	5.72494
Chr	3.32191e+06	GGTGGC TGCG GCCACT	Coding region		SMc02476	SMc02476	-514.5	ND	US	SMc02475	SMc02475	242.5	289.5	inside	3321944	4.01241
Chr	3.40302e+06	TGTGAC AACG GTAACA	Coding region		SMc03287	SMc03287	2298.5	2579.5	inside	SMc03288	SMc03288	-3031.5	-2911.5	US	3402989	8.38094
Chr	3.61734e+06	TGTCGC AGGC GCCACC	Coding region		SMc04409	SMc04409	309.5	325.5	DS	SMc04410	asd	25.5	ND	inside	3617188	4.36098
pSymA	295258	TGTATC GCCT GGAACA	IR convergent		SMa0554	SMa0554	1187.5	ND	DS	SMa0557	SMa0557	1215.5	1244.5	DS	295286	4.23257
pSymA	391936	AGTTAC CGCC GGAACA	Coding region		SMa0722	SMa0722	85.5	97.5	inside	SMa0723	SMa0723	-563.5	ND	US	391953	11.0218
pSymA	408542	TGTTCC TGTT GTGACA	IR consecutive		SMa0754	SMa0754	762.5	ND	DS	SMa0757	nodD2	-711.5	-662.5	US	408600	5.8223
pSymA	409800	AGTTGC TAGG GGAACT	Coding region		SMa0757	nodD2	546.5	595.5	inside	SMa0758	SMa0758	-1306.5	-1127.5	US	409948	4.3316
pSymA	422190	CGTGGC GACG GGTACG	Coding region		SMa0773	noeA	2905.5	3045.5	DS	SMa0774	noeB	1468.5	ND	inside	422205	6.18941
pSymA	466842	TGTTGC CGCG GTTACA	Coding region		SMa0848	SMa0848	897.5	ND	DS	SMa0849	syrM	423.5	ND	inside	466838	5.85961
pSymA	482684	GGTTGC GGGA GATACT	Coding region		SMa0870	nodD1	873.5	933.5	inside	SMa0872	SMa0872	-740.5	-678.5	US	482529	6.42088
pSymA	484778	TGTGGC AGCC GTTACC	Coding region		SMa0872	SMa0872	1353.5	1415.5	DS	SMa0873	nifN	1021.5	ND	inside	484852	4.4681
pSymA	621512	TGTCAC TCAA GGAACG	Coding region		SMa1141	SMa1141	267.5	348.5	inside	SMa1142	SMa1142	-496.5	ND	US	621503	7.92308
pSymA	691316	TGTATC TCTT GCAACA	IR convergent		SMa1262	SMa1262	1006.5	1031.5	DS	SMa1264	SMa1264	712.5	803.5	DS	691347	7.89394
pSymA	804130	CGTCAC CTCG GGAACG	Coding region		SMa1456	SMa1456	-902.5	-873.5	US	SMa1459	SMa1459	209.5	ND	inside	804084	3.86705
pSymA	983626	CGTCTC CGCG GCCACG	IR convergent		SMa1737	SMa1737	1155.5	ND	DS	SMa1740	SMa1740	1440.5	ND	DS	983693	3.85763
pSymA	1.09084e+06	CGTGCC ATCT GGAACG	Coding region		SMa1913	SMa1913	2958.5	ND	DS	SMa1916	SMa1916	367.5	397.5	inside	1090907	4.04183
pSymA	1.09091e+06	CGTGAC CGCC GCCACG	Coding region		SMa1913	SMa1913	3029.5	ND	DS	SMa1916	SMa1916	296.5	326.5	inside	1090907	4.04183
pSymA	1.35408e+06	GGTTGC CGGA GATACA	IR divergent		SMa2395	repA2	-544.5	-437.5	US	SMa0002	fdoG	-1519.5	ND	US	1353904	9.06497
pSymB	65361.5	TGTGCC TCAG GGTACA	IR consecutive		SMb20055	SMb20055	1366.5	1540.5	DS	SMb20056	btuF	-1282.5	ND	US	65375	4.44537
pSymB	430292	CGTGCC CTAC GGAACC	Coding region		SMb20416	ugpB	619.5	861.5	inside	SMb20417	ugpA	-790.5	ND	US	430285	3.74999
pSymB	436112	TGTGCC CGAT GGAACT	Coding region		SMb20421	TRm21	1341.5	ND	DS	SMb20422	SMb20422	1015.5	ND	inside	436105	5.30674
pSymB	587496	CGTCGC CGTA GGAACG	Coding region		SMb20563	SMb20563	633.5	764.5	inside	SMb20803	kdsB2	-864.5	-784.5	US	587311	7.87031
pSymB	598396	CGTTAC AGAG GAGACT	Coding region		SMb20812	SMb20812	825.5	1010.5	inside	SMb20813	SMb20813	-1456.5	-1403.5	US	598318	4.02308
pSymB	636328	TGTGTC TTGC GCTACC	IR consecutive		SMb20843	algI	-131	105.5	US	SMb21013	SMb21013	761.5	798.5	DS	636364	10.4032
pSymB	655788	CGTTAC CCCG GTGACG	Coding region		SMb21037	SMb21037	1139.5	ND	inside	SMb21038	SMb21038	-462.5	ND	US	655789	7.0044
pSymB	949918	CGTGCC GATC GCGACC	Coding region		SMb21198	SMb21198	2334.5	ND	DS	SMb21199	SMb21199	1202.5	ND	inside	949915	4.86235
pSymB	984106	TGTTGC GTGC GGAACT	Coding region		SMb21317	wggR	204.5	400.5	inside	SMb21318	wgcA	-517.5	ND	US	984120	8.79462
pSymB	991964	AGTTCC TGAG GGAACA	Coding region		SMb21322	wgaE	507.5	ND	inside	SMb21323	wgaF	-651.5	ND	US	991967	19.2813
pSymB	1.22014e+06	GGTGGC GCCG GTCACC	Coding region		SMb20986	narB	2029.5	ND	inside	SMb20987	SMb20987	-650.5	ND	US	1220274	4.02846
pSymB	1.2203e+06	GGTGGC GGGT GGAACT	Coding region		SMb20986	narB	2190.5	ND	inside	SMb20987	SMb20987	-489.5	ND	US	1220274	4.02846
pSymB	1.66571e+06	AGTTCC TCGC GGAACA	Coding region		SMb21635	paaZ	-654.5	ND	US	SMb21636	paaE	472.5	ND	inside	1665736	6.09614

## Sheet: Table S1H
Table S1H. Putative Clr binding sites with one mismatch in the consensus sequence. The sequences on the top DNA strand are shown, independent of direction of transcription of associated genes. IR, intergenic region. BS, Clr binding site. US, upstream of gene. DS, downstream of gene. Asterisk indicates that the binding site was verified by point mutations. Bold face indicates promoter activation b…
Replicon	Position of putative BS	Putative BS	BS relative to gene features	Binding in EMSA	Gene 1					Gene 2					Mean center of peak	Mean peak shape score
					ID	Name	Putative BS relative to ATG	Putative BS relative to TSS	Location of putative BS relative to gene	ID	Name	Putative BS relative to ATG	Putative BS relative to TSS	Location of putative BS relative to gene
Chr	523734	CGTGCA GAAT GCCACA	Coding region	None	SMc02172	frcR	-407.5	-223.5	US	SMc02171	frcB	-158	-74	US	523867	9.3541
Chr	1071435	GGTGCC GTGA AAAACA	IR consecutive	None	SMc00108	SMc00108	-11	106	US	SMc00109	SMc00109	557.5	583.5	DS	1071492	7.77432
Chr	1198797	TGTGGT GGGG GATACT	Coding region	None	SMc02661	SMc02661	-14	28	US	SMc02571	SMc02571	-1639.5	ND	US	1198732	6.6652
Chr	1460599	GGTCCA AACA GACACG	rRNA or tRNA	None	SMc01381	tRNA-TRP_CCA	198	305.5	DS	SMc01323	secE	-62	4	US	1460607	12.1794
Chr	1.61427e+06	GGTTAA AACG GCAACC	IR consecutive	None	SMc02095	SMc02095	1309	ND	DS	SMc02094	omp	-64.5	14.5	US	1614347	6.83927
Chr	2356646	GGTTAC GATC CGAACC	IR consecutive	None	SMc01857	SMc01857	-280	-109	US	SMc01856	SMc01856	1790.5	ND	DS	2356454	8.17831
Chr	141563	CGTATT ATCG GCTACC	IR divergent	None	SMb20128	SMb20128	-208	-200	US	SMb20129	SMb20129	-243	-220	US	141646	10.9048
Chr	786564	GATTGC GTCT GCAACA	IR consecutive	None	SMb21222	SMb21222	1363.5	1382.5	DS	SMb21223	nodP2	-73.5	46.5	US	786527	8.0583
Chr	2.31325e+06	GGATGC TGCG GTTACC	IR divergent	Strong	SMc05008	SMc05008	-22	-1	US	SMc01466	TRm21	-199.5	ND	US	2313226	14.149
Chr	2.31327e+06	GATAAC ACCC GGCACC	IR divergent	Strong	SMc05008	SMc05008	-40	-18	US	SMc01466	TRm21	-190.5	ND	US	2313226	14.149
pSymA	2.31326e+06	GGTTAC CAAG ATAACA	IR divergent	Strong*	SMc05008	SMc05008	-31	-9	US	SMc01466	TRm21	-190.5	ND	US	2313226	14.149
pSymB	1860549	TGTGCC GTTC CGGACA	IR consecutive	Weak	SMc00290	gloA	756	784	DS	SMc00291	SMc00291	-80	111	US	1860497	8.45123
pSymB	980330	AATTAC GAAC GCAACA	IR consecutive	Weak	SMb21314	wgeA	-88	-31	US	SMb21315	wgdB	1607.5	ND	DS	980416	6.88707
Chr	1161335	TGTTAC AACG ATGACA	IR divergent	Weak	SMb20935	exsI	-191	-20	US	SMb20936	SMb20936	-30	-7	US	1161262	7.13807
Chr	1.14689e+06	TCTTGC ATTG GAAACG	IR divergent	Weak	SMc02393	hisC4	-255	-225	US	SMc02409	tRNA-SER_GCT	-32	-31.5	US	1147018	6.33851
Chr	1275287	TGTCTG CGCT GCAACA	IR divergent	Weak	SMc00603	SMc00603	-193	-158	US	SMc00604	ropB1	-170	-89	US	1275314	7.39463
Chr	910826	GATTCC GTGG GTGACT	IR divergent	Weak	SMa1635	SMa1635	-188	-109	US	SMa1636	SMa1636	-961.5	ND	US	910678	9.27401
pSymB	1092109	AGTTAC AGAG AGGACG	IR divergent	Weak*	SMa1917	SMa1917	-138	ND	US	SMa1918	SMa1918	-169	-151	US	1092073	8.74176
Chr	807786	TGTTAC TTTA GTAAAA	IR consecutive	Weak*	SMb21240	SMb21240	-44	-11	US	SMb21241	SMb21241	1561.5	ND	DS	807880	6.6389
Chr	46301.5	TGTTCG GCCT TGAACG	Coding region		SMc02756	SMc02756	-323.5	-135.5	US	SMc02755	ahcY	1378.5	1463.5	inside	46130	4.50002
Chr	46065.5	AGTTCC GATT GCATCT	IR consecutive		SMc02756	SMc02756	-87.5	100.5	US	SMc02755	ahcY	1614.5	1699.5	DS	46130	4.50002
Chr	46271.5	GATTGC CCGG GTAAGG	IR consecutive		SMc02756	SMc02756	-293.5	-105.5	US	SMc02755	ahcY	1408.5	1493.5	DS	46130	4.50002
Chr	82566.5	GGTGGC GCAG CTAACG	rRNA or tRNA		SMc02676	rRNA-16S		799.5	inside	SMc02621	tRNA-ILE_GAT		-940.5	US	82426	10.3338
Chr	82816.5	CGCAAC GAGC GCAACC	rRNA or tRNA		SMc02676	rRNA-16S		1049.5	inside	SMc02621	tRNA-ILE_GAT		-690.5	US	82644	8.00692
Chr	82566.5	GGTGGC GCAG CTAACG	rRNA or tRNA		SMc02676	rRNA-16S		799.5	inside	SMc02621	tRNA-ILE_GAT		-940.5	US	82644	8.00692
Chr	82816.5	CGCAAC GAGC GCAACC	rRNA or tRNA		SMc02676	rRNA-16S		1049.5	inside	SMc02621	tRNA-ILE_GAT		-690.5	US	82975	7.93168
Chr	84072.5	GGTGTT CTTC GGAACG	IR consecutive		SMc02622	tRNA-ALA_TGC		349.5	DS	SMc02668	rRNA-23S		-333.5	US	83984	10.0814
Chr	86338.5	AGTTCC GACC TGCACG	rRNA or tRNA		SMc02668	rRNA-23S		1932.5	inside	SMc02669	rRNA-5S		-1146.5	US	86475	7.50519
Chr	86424.5	GGTTCC TGCG GTCAGA	rRNA or tRNA		SMc02668	rRNA-23S		2018.5	inside	SMc02669	rRNA-5S		-1060.5	US	86475	7.50519
Chr	86305.5	CGGTCC TAAG GTAGCG	rRNA or tRNA		SMc02668	rRNA-23S		1899.5	inside	SMc02669	rRNA-5S		-1179.5	US	86475	7.50519
Chr	86784.5	GGTCCC GCGT GGAAGG	rRNA or tRNA		SMc02668	rRNA-23S		2378.5	inside	SMc02669	rRNA-5S		-700.5	US	86928	7.38806
Chr	87883.5	TCCTGC CCCC GCAACC	rRNA or tRNA		SMc02669	rRNA-5S		398.5	DS	SMc02623	tRNA-MET_CAT		68.5	inside	87729	7.04043
Chr	96233.5	CGTTCT TGCT GCAGCG	Coding region		SMc02600	SMc02600	-466.5	-435.5	US	SMc02602	SMc02602	184.5	407.5	inside	96155	4.19325
Chr	96191.5	GGTTTT CGTC GGAGCG	Coding region		SMc02600	SMc02600	-424.5	-393.5	US	SMc02602	SMc02602	142.5	365.5	inside	96155	4.19325
Chr	96042.5	GGGTAC GGGT GCAACT	IR divergent		SMc02600	SMc02600	-275.5	-244.5	US	SMc02602	SMc02602	-6.5	216.5	US	96155	4.19325
Chr	103292	TTTTCC GGGA GCATCG	Coding region		SMc02609	glxA	774.5	ND	inside	SMc02610	glxB	-250.5	-225.5	US	103283	3.87519
Chr	103164	CGGTTC GGTA CCAACC	Coding region		SMc02609	glxA	647.5	ND	inside	SMc02610	glxB	-377.5	-352.5	US	103283	3.87519
Chr	206774	CTTTGC GGCC GCAGCC	Coding region		SMc02855	SMc02855	8.5	201.5	inside	SMc02856	SMc02856	-469.5	-402.5	US	206944	8.33301
Chr	224270	CGGTTC ATGC GCATCG	Coding region		SMc02868	SMc02868	16.5	126.5	inside	SMc02869	SMc02869	1551.5	ND	DS	224374	4.54662
Chr	231362	TGATGG CGGC GGAACG	Coding region		SMc02874	SMc02874	-231.5	-215.5	US	SMc02875	SMc02875	31.5	43.5	inside	231231	4.53698
Chr	254584	TGATGC CGGC GAAGCC	Coding region		SMc02897	SMc02897	465.5	519.5	inside	SMc02898	kdsB	-619.5	-546.5	US	254641	3.78387
Chr	255066	CGCTCC CTTA GCCACC	IR divergent		SMc02897	SMc02897	-16.5	37.5	US	SMc02898	kdsB	-137.5	-64.5	US	255158	3.77829
Chr	257264	CGTTTC TCAC GCGGCA	IR convergent		SMc02900	SMc02900	258.5	280.5	DS	SMc02901	SMc02901	378	ND	DS	257075	5.35576
Chr	276940	GGTGCC CTGG GCATCC	Coding region		SMc00323	rpsO	254.5	348.5	inside	SMc00324	pnp	-382.5	-293.5	US	276861	4.12435
Chr	276782	CTATCC TGAC GGAACG	Coding region		SMc00323	rpsO	96.5	190.5	inside	SMc00324	pnp	-540.5	-451.5	US	276861	4.12435
Chr	285874	CGCTTC GCAG GCACCA	Coding region		SMc00331	SMc00331	54.5	96.5	inside	SMc00435	tRNA-ALA_GGC		184.5	DS	286044	8.38166
Chr	286194	GGTTCC GGCC GGATGC	IR consecutive		SMc00435	tRNA-ALA_GGC		-136.5	US	SMc00332	SMc00332	498	582	DS	286044	8.38166
Chr	286912	CGGTCC GCCA ACAACG	IR divergent		SMc00332	SMc00332	-218.5	-134.5	US	SMc00333	aroA	-66.5	16.5	US	286781	3.90466
Chr	316420	CGTACC TTCC GGATCG	IR consecutive		SMc00360	SMc00360	-36.5	70.5	US	SMc00361	SMc00361	1089.5	1097.5	DS	316439	4.11592
Chr	316618	TGTGCC TTGC GAAGCG	IR consecutive		SMc00360	SMc00360	-233.5	-126.5	US	SMc00361	SMc00361	892.5	900.5	DS	316439	4.11592
Chr	388170	CCTTGC CCAT GAAACC	Coding region		SMc01163	SMc01163	48.5	49.5	inside	SMc01162	SMc01162	-300.5	-232.5	US	388358	4.68643
Chr	388230	CGTTTC TCCC GGGCCA	IR divergent		SMc01163	SMc01163	-11.5	-10.5	US	SMc01162	SMc01162	-240.5	-172.5	US	388358	4.68643
Chr	398194	CGTTCC GCAG TGAACA	Coding region		SMc01153	SMc01153	1021.5	ND	DS	SMc01152	rpsT	56.5	175.5	inside	398100	7.9028
Chr	399068	CGGTCA GCCG GCAACG	IR consecutive		SMc01152	rpsT	929.5	1048.5	DS	SMc01167	dnaA	-262.5	170.5	US	398898	5.26045
Chr	411210	GGTTCC GCCG GCCAGA	IR consecutive		SMc01140	SMc01140	-224.5	-196.5	US	SMc01139	rpoN	1598.5	1664.5	DS	411089	4.17965
Chr	416930	AGATTC CCGG GCGACA	IR consecutive		SMc01134	ihfB	455.5	487.5	DS	SMc01133	SMc01133	-36.5	44.5	US	416807	3.73186
Chr	416656	CGGTCA GGCC GCAACC	Coding region		SMc01134	ihfB	182.5	214.5	inside	SMc01133	SMc01133	-309.5	-228.5	US	416807	3.73186
Chr	417202	CGTCGG GCGC GCAACG	Coding region		SMc01133	SMc01133	237	318	inside	SMc01132	SMc01132	593.5	615.5	DS	417388	4.22825
Chr	445332	GATTTC GCCA TCAACC	IR consecutive		SMc01111	lnt	1630.5	1723.5	DS	SMc01110	phrR	-103.5	2.5	US	445161	5.42361
Chr	445058	GGTCGA GGCC GGAACT	Coding region		SMc01111	lnt	1357.5	1450.5	inside	SMc01110	phrR	-376.5	-270.5	US	445161	5.42361
Chr	453064	CGTTGC TGGC GGACGC	IR consecutive		SMc01104	mcpX	-230.5	-93.5	US	SMc01103	rbsK	1023.5	1107.5	DS	453105	3.91089
Chr	466354	CGCTGC GACC GAATCG	Coding region		SMc01093	SMc01093	137.5	188.5	inside	SMc01092	SMc01092	-295.5	-270.5	US	466456	3.8121
Chr	482410	GGTTTC ATTG CAAACC	Coding region		SMc01721	SMc01721	-141.5	ND	US	SMc01720	rnpA	241.5	ND	inside	482572	4.83767
Chr	482538	CGTTCC GGTC GAGAAC	Coding region		SMc01721	SMc01721	-268.5	ND	US	SMc01720	rnpA	114.5	ND	inside	482572	4.83767
Chr	482676	GGTTTC GGGC AGATCC	IR consecutive		SMc01720	rnpA	-23.5	ND	US	SMc04434	rpmH	144	245	DS	482572	4.83767
Chr	517584	TCTTGC ATCG GGCACG	IR divergent		SMc02178	SMc02178	-123.5	-103.5	US	SMc02177	SMc02177	-75.5	-28.5	US	517498	16.6478
Chr	520964	TGATGC GTCC GGAAAC	Coding region		SMc02175	SMc02175	174.5	203.5	inside	SMc02174	SMc02174	-410.5	-323.5	US	521059	8.16866
Chr	520912	TCGTGC TGCC GCAACA	Coding region		SMc02175	SMc02175	226.5	255.5	inside	SMc02174	SMc02174	-462.5	-375.5	US	521059	8.16866
Chr	524440	GGTTTC GGCA TCGACC	Coding region		SMc02171	frcB	548.5	632.5	inside	SMc02170	frcC	-758.5	-717.5	US	524395	4.30569
Chr	534596	TCTTGC AGGT GCAGCC	IR divergent		SMc02162	fadD	-209.5	-97.5	US	SMc02161	SMc02161	-128.5	-28.5	US	534584	4.12728
Chr	561280	GGCTAC GCCG GCGACT	IR consecutive		SMc02151	SMc02151	-701.5	-652.5	US	SMc02183	tRNA-THR_CGT		203.5	DS	561430	7.86572
Chr	573588	CGTTGC GGCT GACGCC	Coding region		SMc02139	SMc02139	93.5	215.5	inside	SMc02138	argD	-504.5	-453.5	US	573692	4.82575
Chr	580028	CGTTCC GCCG TGGACG	Coding region		SMc02217	metZ	38.5	155.5	inside	SMc02218	SMc02218	-236.5	-216.5	US	580176	4.64044
Chr	649728	GGTTGC CGGC GGAATG	IR consecutive		SMc02274	rkpU	1273.5	1478.5	DS	SMc02275	pncA	-259.5	-63.5	US	649664	3.96315
Chr	649638	AATTCC GGCG TGAACG	Coding region		SMc02274	rkpU	1184.5	1389.5	inside	SMc02275	pncA	-348.5	-152.5	US	649664	3.96315
Chr	652468	GATTTC GTGC GACACG	Coding region		SMc02278	SMc02278	122.5	149.5	inside	SMc02279	SMc02279	-453.5	-447.5	US	652656	16.6283
Chr	652820	GGTTGC AGCG GCGAAG	IR divergent		SMc02278	SMc02278	-229.5	-202.5	US	SMc02279	SMc02279	-101.5	-95.5	US	652656	16.6283
Chr	683658	GCTTCC GGGG CGAACG	IR consecutive		SMc02312	SMc02312	396.5	469.5	DS	SMc02207	tRNA-PHE_GAA		-55.5	US	683742	9.47612
Chr	683578	TTTTCC GCGG GCAGCT	IR consecutive		SMc02312	SMc02312	315.5	388.5	DS	SMc02207	tRNA-PHE_GAA		-136.5	US	683742	9.47612
Chr	693986	TCTGGC TGCC GCAACA	IR divergent		SMc02322	rhaD	-28.5	26.5	US	SMc02323	rhaR	-172.5	-159.5	US	694092	6.2861
Chr	713726	CGTCCG GCGA GCAACT	IR consecutive		SMc03014	fliF	2136.5	2273.5	DS	SMc03015	visN	-363.5	-244.5	US	713582	8.86395
Chr	732764	TTTCGC CGGT GGAACC	IR consecutive		SMc03037	flaA	1480	1609	DS	SMc03038	flaB	-47.5	69.5	US	732841	3.76347
Chr	778332	AGCTGC CGGC GCAACC	IR consecutive		SMc00765	mcpZ	2618.5	2836.5	DS	SMc00766	SMc00766	-255.5	-253.5	US	778224	4.73387
Chr	778196	AGTTCC GGCT CGAGCC	Coding region		SMc00765	mcpZ	2481.5	2699.5	inside	SMc00766	SMc00766	-392.5	-390.5	US	778224	4.73387
Chr	807288	GCTTGC CCCG GAACCG	IR consecutive		SMc00785	rirA	743.5	770.5	DS	SMc00786	dppA1	-198.5	-127.5	US	807315	4.78563
Chr	807148	AGTTGC CTCG GCGGCT	IR consecutive		SMc00785	rirA	602.5	629.5	DS	SMc00786	dppA1	-339.5	-268.5	US	807315	4.78563
Chr	807288	TGCTTG CCCC GGAACC	IR consecutive		SMc00785	rirA	742.5	769.5	DS	SMc00786	dppA1	-199.5	-128.5	US	807315	4.78563
Chr	815526	CGGCAC GGGC GTAACG	Coding region		SMc00794	SMc00794	51.5	116.5	inside	SMc00795	SMc00795	824.5	1027.5	DS	815597	3.77104
Chr	829756	GGTTCC GCGG GTGATG	IR consecutive		SMc00809	SMc00809	-578.5	-549.5	US	SMc00842	tRNA-GLN_CTG		489.5	DS	829661	8.41868
Chr	829768	TGATGG ATCC GCAACC	IR consecutive		SMc00809	SMc00809	-589.5	-560.5	US	SMc00842	tRNA-GLN_CTG		478.5	DS	829661	8.41868
Chr	830178	GGTTGG CTGG GGAACC	rRNA or tRNA		SMc00842	tRNA-GLN_CTG		67.5	inside	SMc00810	ppx	-657.5	-304.5	US	830223	7.40938
Chr	830694	AATTGC CAGC GGATCC	IR divergent		SMc00842	tRNA-GLN_CTG		-447.5	US	SMc00810	ppx	-142.5	210.5	US	830640	6.3663
Chr	858470	CGATTC CCTC TGAACC	IR consecutive		SMc00925	SMc00925	-12.5	22.5	US	SMc00924	SMc00924	918.5	1047.5	DS	858537	8.37145
Chr	858470	GATTCC CTCT GAACCC	IR consecutive		SMc00925	SMc00925	-13.5	21.5	US	SMc00924	SMc00924	917.5	1046.5	DS	858537	8.37145
Chr	871184	GGTCAC GGAT GGACCC	IR divergent		SMc00912	groES1	-39.5	48.5	US	SMc00911	SMc00911	-229.5	-154.5	US	871217	5.17855
Chr	877498	CGCTCC TGGC GAATCA	Coding region		SMc00908	ileS	2816.5	2998.5	inside	SMc00907	SMc00907	-232.5	-155.5	US	877670	3.96151
Chr	877800	CTTTCC GGCT GCATCG	Coding region		SMc00908	ileS	3117.5	3299.5	DS	SMc00907	SMc00907	68.5	145.5	inside	877670	3.96151
Chr	910444	CGTCAC CCGG GAAATG	Coding region		SMc00877	SMc00877	1311.5	1335.5	DS	SMc00876	SMc00876	16.5	98.5	inside	910317	4.92857
Chr	916300	GATTCC CTCT GCACCT	IR consecutive		SMc00928	SMc00928	1235	1357	DS	SMc00872	atpI	-130.5	-122.5	US	916452	4.80954
Chr	916886	GGTGTC GCCG GGAAGA	IR consecutive		SMc00872	atpI	455.5	463.5	DS	SMc00871	atpB	-51.5	-12.5	US	916696	6.25493
Chr	916886	GGTGTC GCCG GGAAGA	IR consecutive		SMc00872	atpI	456	464	DS	SMc00871	atpB	-51.5	-12.5	US	916910	9.50525
Chr	917436	CGTTCC TTTC CCGACC	Coding region		SMc00871	atpB	498.5	537.5	inside	SMc00870	atpE	-338.5	-264.5	US	917372	5.33351
Chr	917728	GCTTGC CGCC GGAAGC	IR consecutive		SMc00871	atpB	790	829	DS	SMc00870	atpE	-47.5	26.5	US	917807	6.37621
Chr	918180	TGTGGC CCAC GAAGCC	Coding region		SMc00869	atpF2	103.5	ND	inside	SMc00868	atpF	-524.5	ND	US	918203	6.2235
Chr	918162	GGTGCA CACC GAAACG	Coding region		SMc00869	atpF2	85.5	ND	inside	SMc00868	atpF	-542.5	ND	US	918203	6.2235
Chr	928548	CGTTGC GGGT TCGACA	IR divergent		SMc00860	ispB	-26.5	-3.5	US	SMc00859	SMc00859	-81.5	27.5	US	928545	3.8901
Chr	932226	CCTTTC GATC GGACCC	Coding region		SMc00854	SMc00854	74.5	ND	inside	SMc00853	SMc00853	-302.5	-284.5	US	932340	11.284
Chr	942724	GGATGC GGCC GTGACG	Coding region		SMc00992	SMc00992	-260.5	ND	US	SMc00991	SMc00991	776.5	799.5	inside	942693	4.1373
Chr	942652	GATTGC ATTG GCAGCG	Coding region		SMc00992	SMc00992	-188.5	ND	US	SMc00991	SMc00991	848.5	871.5	inside	942693	4.1373
Chr	946152	TCTTGC AGCT GGAGCC	Coding region		SMc00994	SMc00994	1235.5	1253.5	DS	SMc00989	SMc00989	49.5	120.5	inside	946060	7.25156
Chr	948178	TGTTCC TCGA GCGGCC	Coding region		SMc00987	SMc00987	406.5	474.5	inside	SMc00986	SMc00986	-781.5	-714.5	US	948324	3.92673
Chr	958842	GGTTGC CGCC GAGAGC	Coding region		SMc00980	SMc00980	-396.5	-348.5	US	SMc00979	SMc00979	100.5	149.5	inside	958922	4.76618
Chr	958992	GGCTGC TTTC GGAATC	Coding region		SMc00980	SMc00980	-546.5	-498.5	US	SMc00979	SMc00979	250.5	299.5	inside	958922	4.76618
Chr	987642	CCGTAC GCGC GAAACC	Coding region		SMc00005	fabI1	1153.5	1257.5	DS	SMc00006	gpmB	190.5	330.5	inside	987630	4.80244
Chr	987620	GATTTC GTCA GCAGCC	Coding region		SMc00005	fabI1	1130.5	1234.5	DS	SMc00006	gpmB	167.5	307.5	inside	987630	4.80244
Chr	987990	CGATAC CGCA GGACCG	Coding region		SMc00005	fabI1	1500.5	1604.5	DS	SMc00006	gpmB	537.5	677.5	inside	987997	5.02874
Chr	991172	CCTTCC TCGG GCGACT	Coding region		SMc00071	ialB	463.5	489.5	inside	SMc00009	ctaC	-865.5	-802.5	US	991361	3.94595
Chr	992380	TTTTGA CCGC GCAACT	Coding region		SMc00009	ctaC	342.5	405.5	inside	SMc00010	ctaD	-561.5	ND	US	992483	4.67857
Chr	993720	TGCTGC TGAC GGACCG	Coding region		SMc00010	ctaD	777.5	ND	inside	SMc00450	ctaB	-907.5	ND	US	993546	6.40363
Chr	994534	CGTTGC GGGG GATAAC	Coding region		SMc00010	ctaD	1591.5	ND	inside	SMc00450	ctaB	-93.5	ND	US	994521	6.16513
Chr	994706	TGTTTC TGCC GCAGCA	Coding region		SMc00010	ctaD	1763.5	ND	DS	SMc00450	ctaB	78.5	ND	inside	994521	6.16513
Chr	994662	GGTTTC GGCG GCTTCT	Coding region		SMc00010	ctaD	1719.5	ND	DS	SMc00450	ctaB	34.5	ND	inside	994521	6.16513
Chr	994706	TGTTTC TGCC GCAGCA	Coding region		SMc00450	ctaB	78.5	ND	inside	SMc00130	SMc00130	-973.5	ND	US	994802	6.05039
Chr	994662	GGTTTC GGCG GCTTCT	Coding region		SMc00450	ctaB	34.5	ND	inside	SMc00130	SMc00130	-1017.5	ND	US	994802	6.05039
Chr	995726	CGCCGC GGCC GCAACA	Coding region		SMc00130	SMc00130	50	ND	inside	SMc00012	ctaG	-104.5	ND	US	995889	5.42626
Chr	1.00897e+06	CATTCG CTCG GTAACC	Coding region		SMc00075	rimJ	-1522.5	-1310.5	US	SMc00451	SMc00451	47.5	152.5	inside	1008923	3.96482
Chr	1.01167e+06	GATGGC GGTG GCAACG	Coding region		SMc00020	SMc00020	882.5	1047.5	DS	SMc00078	SMc00078	974.5	1032.5	inside	1011552	4.04158
Chr	1.01225e+06	CGTTCC ACAG GCCGCG	Coding region		SMc00020	SMc00020	1460.5	1625.5	DS	SMc00078	SMc00078	396.5	454.5	inside	1012358	4.61842
Chr	1.01925e+06	CGCCGC ATGC GCAACA	Coding region		SMc00023	SMc00023	940.5	977.5	DS	SMc05003	SMc05003	50.5	ND	inside	1019112	4.35202
Chr	1.0292e+06	CGTTGC GGCC CGAGCC	IR divergent		SMc00087	SMc00087	-41	37	US	SMc00125	tRNA-GLN_TTG		-113.5	US	1029318	5.60622
Chr	1.02919e+06	CGTTGC TCGA CCGACG	IR divergent		SMc00087	SMc00087	-127	-49	US	SMc00125	tRNA-GLN_TTG		-127.5	US	1029318	5.60622
Chr	1.02923e+06	ATCTGC GGGC GAAACG	IR divergent		SMc00087	SMc00087	-169	-91	US	SMc00125	tRNA-GLN_TTG		-85.5	US	1029318	5.60622
Chr	1.03018e+06	CGTTGC ATAT GGATCA	Coding region		SMc00027	SMc00027	199.5	243.5	inside	SMc00028	SMc00028	-302.5	-235.5	US	1030259	3.73324
Chr	1.0301e+06	GGTTCG CGCT GGAGCG	Coding region		SMc00027	SMc00027	122.5	166.5	inside	SMc00028	SMc00028	-379.5	-312.5	US	1030259	3.73324
Chr	1.0341e+06	TGTTCA CAGG GAAACG	IR consecutive		SMc00126	tRNA-PRO_CGG		226.5	DS	SMc00029	SMc00029	-86.5	-71.5	US	1033923	9.34647
Chr	1.03811e+06	TGCTTC GAGG GCCACC	Coding region		SMc00092	cysH	35.5	165.5	inside	SMc00030	SMc00030	-315.5	ND	US	1038213	3.76009
Chr	1.05766e+06	CGTTCT CGAC GTGACG	Coding region		SMc00098	SMc00098	-188.5	-185.5	US	SMc00040	SMc00040	79.5	103.5	inside	1057559	4.45161
Chr	1.07166e+06	GGTCGC CATG GCAAGC	Coding region		SMc00108	SMc00108	-236.5	-120.5	US	SMc00109	SMc00109	390.5	416.5	inside	1071492	7.77432
Chr	1.09124e+06	TGTCGC GGCA GAACCG	IR consecutive		SMc00057	phaG2	625.5	ND	DS	SMc00058	mucR	-130.5	140.5	US	1091070	7.69683
Chr	1.10752e+06	CGTCGC TGCC GCACCC	Coding region		SMc00067	lppA/lipA	280.5	335.5	inside	SMc02361	cycH	-304.5	-301.5	US	1107547	4.61187
Chr	1.12137e+06	CGTTCC GCAC TCGACA	IR consecutive		SMc02369	SMc02369	-36.5	106.5	US	SMc02370	pepN	2980.5	3003.5	DS	1121345	4.79375
Chr	1.12249e+06	ACTTGC GATC GGAACG	Coding region		SMc02370	pepN	1864.5	1887.5	inside	SMc02371	SMc02371	-2290.5	-2203.5	US	1122666	3.91883
Chr	1.12286e+06	GCTTCC GTCC GGAAGC	Coding region		SMc02370	pepN	1496.5	1519.5	inside	SMc02371	SMc02371	-1922.5	-1835.5	US	1122666	3.91883
Chr	1.12756e+06	CGTTGG CAGC CGAACC	Coding region		SMc02373	SMc02373	-120.5	ND	US	SMc02374	SMc02374	93.5	122.5	inside	1127514	4.34719
Chr	1.14865e+06	TGCTGC TCTC GCAGCA	Coding region		SMc02461	SMc02461	-721.5	-704.5	US	SMc02396	SMc02396	40.5	156.5	inside	1148631	9.7945
Chr	1.1488e+06	GGCTTC ATCC GTATCC	Coding region		SMc02461	SMc02461	-869.5	-852.5	US	SMc02396	SMc02396	188.5	304.5	inside	1148631	9.7945
Chr	1.14847e+06	CGTTGC GCGC CCCACC	IR divergent		SMc02461	SMc02461	-537.5	-520.5	US	SMc02396	SMc02396	-143.5	-27.5	US	1148631	9.7945
Chr	1.15604e+06	CGATTG CGCG GAAACG	IR divergent		SMc02403	SMc02403	-161.5	-126.5	US	SMc02404	dapA1	-135.5	-66.5	US	1156048	3.99619
Chr	1.15608e+06	GCTTGC CGCA GACACG	IR divergent		SMc02403	SMc02403	-200.5	-165.5	US	SMc02404	dapA1	-96.5	-27.5	US	1156048	3.99619
Chr	1.164e+06	GGTTTC CCAG GGTGCC	Coding region		SMc02408	rpoZ	94.5	206.5	inside	SMc02659	relA	-415.5	ND	US	1163881	5.21151
Chr	1.16388e+06	CGATGC CGCC GCATCT	IR divergent		SMc02407	SMc02407	-444	-233	US	SMc02408	rpoZ	-29.5	82.5	US	1163881	5.21151
Chr	1.16465e+06	GGATAC GACC GCGACG	Coding region		SMc02659	relA	235.5	ND	inside	SMc02658	SMc02658	-2039.5	ND	US	1164483	4.66162
Chr	1.16429e+06	CGTTCC TCCG GAAAAG	Coding region		SMc02408	rpoZ	386	498	inside	SMc02659	relA	-124.5	ND	US	1164483	4.66162
Chr	1.20637e+06	CATTGC CTCG GCACCT	Coding region		SMc02557	SMc02557	-87.5	ND	US	SMc02556	SMc02556	197	291	inside	1206179	3.72433
Chr	1.23783e+06	GGTTTC CGTC GAGTCA	IR consecutive		SMc00566	SMc00566	-161.5	-131.5	US	SMc00567	rpsR	280.5	ND	DS	1237672	4.9792
Chr	1.2426e+06	GGTTTC CGCG GTTTCG	IR consecutive		SMc00572	fabG	963.5	ND	DS	SMc00573	acpP	-110.5	62.5	US	1242649	4.85504
Chr	1.24456e+06	GGTTGC CAAG GTAAGC	IR consecutive		SMc00574	fabF	1301.5	1464.5	DS	SMc00575	SMc00575	-288.5	-155.5	US	1244635	3.88271
Chr	1.24476e+06	AGAGGC CGCC GTAACA	IR consecutive		SMc00574	fabF	1503.5	1666.5	DS	SMc00575	SMc00575	-86.5	46.5	US	1244635	3.88271
Chr	1.24448e+06	GGTTTC GGCG GCACCA	Coding region		SMc00574	fabF	1220.5	1383.5	inside	SMc00575	SMc00575	-369.5	-236.5	US	1244635	3.88271
Chr	1.24451e+06	CGTTAC ACCG GCCATT	Coding region		SMc00574	fabF	1256.5	1419.5	inside	SMc00575	SMc00575	-333.5	-200.5	US	1244635	3.88271
Chr	1.25353e+06	CATTCC GATG GCAAGC	Coding region		SMc00581	SMc00581	-2459.5	-2346.5	US	SMc00582	SMc00582	77.5	ND	inside	1253583	5.05966
Chr	1.25625e+06	GGTTGC AGGA GCCAAG	Coding region		SMc00585	pepA	79.5	175.5	inside	SMc00586	SMc00586	-1433.5	ND	US	1256258	3.93818
Chr	1.27066e+06	TTTTCC GCCC GCATCG	IR convergent		SMc00598	SMc00598	935.5	954.5	DS	SMc00599	moaE	560.5	ND	DS	1270760	4.37749
Chr	1.27094e+06	GGTTGC CACC AGGACG	Coding region		SMc00598	SMc00598	1208.5	1227.5	DS	SMc00599	moaE	287.5	ND	inside	1270760	4.37749
Chr	1.27583e+06	GGTGTC GACC TGAACC	Coding region		SMc00603	SMc00603	-737.5	-675.5	US	SMc00604	ropB1	374.5	455.5	inside	1275746	3.95882
Chr	1.29217e+06	TCTTCC GGAC GGCACC	Coding region		SMc00618	ppk	2053.5	2088.5	inside	SMc00619	ppx	-168.5	ND	US	1292097	4.50942
Chr	1.29197e+06	TTCTGC TTCG GCAACG	Coding region		SMc00618	ppk	1859.5	1894.5	inside	SMc00619	ppx	-362.5	ND	US	1292097	4.50942
Chr	1.30719e+06	AGTTCC TTGT GAAATC	IR divergent		SMc01760	SMc01760	-12.5	26.5	US	SMc01761	parC	-171.5	-156.5	US	1307166	3.74979
Chr	1.33034e+06	CGTTCC GCGG GCATGA	Coding region		SMc01784	plsX	1036.5	1168.5	inside	SMc01785	fabH	-25.5	ND	US	1330289	3.87758
Chr	1.33199e+06	CGTTTC TGGG AGACCC	Coding region		SMc01787	SMc01787	83.5	164.5	inside	SMc01788	SMc01788	725.5	745.5	DS	1331907	3.76089
Chr	1.33195e+06	GGTTGC GGAC GAACTC	Coding region		SMc01787	SMc01787	46.5	127.5	inside	SMc01788	SMc01788	762.5	782.5	DS	1331907	3.76089
Chr	1.37735e+06	CGTAAC CGGC GAAAAC	IR divergent		SMc01938	tRNA-VAL_TAC		-58.5	US	SMc01936	tRNA-ASP_GTC		-385.5	US	1377257	9.328
Chr	1.37935e+06	ACTTTC CTGC GCGACG	Coding region		SMc01914	nuoC1	137.5	ND	inside	SMc01915	nuoD1	-524.5	ND	US	1379532	4.73776
Chr	1.37938e+06	GGTTTC GTCA GCTTCA	Coding region		SMc01914	nuoC1	164.5	ND	inside	SMc01915	nuoD1	-497.5	ND	US	1379532	4.73776
Chr	1.37989e+06	CATAAC GTCC GCAACT	Coding region		SMc01915	nuoD1	17.5	ND	inside	SMc01916	SMc01916	-1172.5	ND	US	1379936	4.39147
Chr	1.38752e+06	GGTTTC TCCC AGACCG	IR consecutive		SMc01921	nuoH	1081.5	ND	DS	SMc01922	nuoI	-23.5	ND	US	1387471	4.30768
Chr	1.38758e+06	TGTTCC TCAA GGAATT	Coding region		SMc01921	nuoH	1147.5	ND	DS	SMc01922	nuoI	42.5	ND	inside	1387471	4.30768
Chr	1.39209e+06	CGGTGC GCTG GAAAAG	Coding region		SMc01926	nuoM	949.5	ND	inside	SMc01927	nuoN	-581.5	ND	US	1392271	4.17671
Chr	1.39834e+06	GTTTCC GGCG GCAGCG	IR divergent		SMc01933	SMc01933	-234.5	-211.5	US	SMc01934	proS	-476.5	-315.5	US	1398439	5.03405
Chr	1.39834e+06	CGTTTC CGGC GGCAGC	IR divergent		SMc01933	SMc01933	-233.5	-210.5	US	SMc01934	proS	-477.5	-316.5	US	1398439	5.03405
Chr	1.40745e+06	CGCTTC TCCA GGATCG	Coding region		SMc01375	dnaE1	4806.5	5064.5	DS	SMc01374	SMc01374	208.5	261.5	inside	1407579	3.76056
Chr	1.4123e+06	GATTGC CCAG GCAAAG	Coding region		SMc01369	rpmG	-172.5	-108.5	US	SMc01368	SMc01368	1106.5	ND	inside	1412166	6.05786
Chr	1.4374e+06	GGTTCC CCGA GGAAAA	IR consecutive		SMc01343	aroQ	-52.5	-28.5	US	SMc01342	SMc01342	854	955	DS	1437325	4.39915
Chr	1.43743e+06	GGTTCC CGCG GGATTT	IR consecutive		SMc01343	aroQ	-76.5	-52.5	US	SMc01342	SMc01342	830	931	DS	1437325	4.39915
Chr	1.44391e+06	GCTTTC AGGC GCCACG	Coding region		SMc01336	rne	497.5	502.5	inside	SMc01335	amiC	-1208.5	-1163.5	US	1443881	4.04429
Chr	1.44479e+06	TGATAC GGTT GCAACC	IR divergent		SMc01336	rne	-384.5	-379.5	US	SMc01335	amiC	-326.5	-281.5	US	1444819	6.87287
Chr	1.44481e+06	TGTTCC GGCT CGATCA	IR divergent		SMc01336	rne	-403.5	-398.5	US	SMc01335	amiC	-307.5	-262.5	US	1444819	6.87287
Chr	1.45066e+06	CGGTTG AGGG GCAACC	IR convergent		SMc01333	prfB	1245.5	1380.5	DS	SMc01332	SMc01332	782.5	ND	DS	1450474	3.86106
Chr	1.46151e+06	CGGTTC ATCC GCACCA	IR consecutive		SMc01322	nusG	635.5	ND	DS	SMc01321	rplK	-111.5	84.5	US	1461440	5.1556
Chr	1.46128e+06	CGTTTC CGAC GGCCCC	Coding region		SMc01322	nusG	397.5	ND	inside	SMc01321	rplK	-349.5	-153.5	US	1461440	5.1556
Chr	1.46278e+06	GCTTCG GCCC GTAACC	IR consecutive		SMc01320	rplA	722.5	ND	DS	SMc01319	rplJ	-308.5	-78.5	US	1462620	4.40293
Chr	1.46273e+06	GGTCGA CCCG GCAACG	Coding region		SMc01320	rplA	676.5	ND	inside	SMc01319	rplJ	-354.5	-124.5	US	1462620	4.40293
Chr	1.46267e+06	GGCGCC AAGG GCAACT	Coding region		SMc01320	rplA	614.5	ND	inside	SMc01319	rplJ	-416.5	-186.5	US	1462620	4.40293
Chr	1.46297e+06	CGGCTC CCCG GGAACG	IR consecutive		SMc01320	rplA	915.5	ND	DS	SMc01319	rplJ	-115.5	114.5	US	1463038	3.86872
Chr	1.46323e+06	CGCTGC TGGC GGCACC	Coding region		SMc01320	rplA	1170.5	ND	DS	SMc01319	rplJ	139.5	369.5	inside	1463038	3.86872
Chr	1.46323e+06	CGCTGC TGGC GGCACC	Coding region		SMc01319	rplJ	139.5	369.5	inside	SMc01318	rplL	-437.5	ND	US	1463401	4.63432
Chr	1.46354e+06	GGTTGT CGCA GCACCG	Coding region		SMc01319	rplJ	454.5	684.5	inside	SMc01318	rplL	-122.5	ND	US	1463401	4.63432
Chr	1.46349e+06	AGCTGC GCGC GAAGCT	Coding region		SMc01319	rplJ	399.5	629.5	inside	SMc01318	rplL	-177.5	ND	US	1463401	4.63432
Chr	1.46506e+06	CGTTCC AGCC GGATGC	Coding region		SMc01317	rpoB	750.5	917.5	inside	SMc01316	rpoC	-3577.5	-3516.5	US	1465016	3.71967
Chr	1.46564e+06	AGATGC TCGT GGAACT	Coding region		SMc01317	rpoB	1326.5	1493.5	inside	SMc01316	rpoC	-3001.5	-2940.5	US	1465744	5.19404
Chr	1.46581e+06	TGATGC CGCA GGACCT	Coding region		SMc01317	rpoB	1497.5	1664.5	inside	SMc01316	rpoC	-2830.5	-2769.5	US	1465744	5.19404
Chr	1.46691e+06	CGTTTC GGAA GAAGCG	Coding region		SMc01317	rpoB	2602.5	2769.5	inside	SMc01316	rpoC	-1725.5	-1664.5	US	1466946	4.87354
Chr	1.47446e+06	CGTTAC CACA TCATCC	Coding region		SMc01314	rpsL	287.5	547.5	inside	SMc01313	rpsG	-141.5	ND	US	1474560	4.02067
Chr	1.47476e+06	CGGTCC AGTC GAAGCT	Coding region		SMc01313	rpsG	153.5	ND	inside	SMc01312	fusA1	-346.5	ND	US	1474861	4.38436
Chr	1.47717e+06	CGTCGC GCAG GAAATC	Coding region		SMc01312	fusA1	2065.5	ND	inside	SMc01311	tufA	-105.5	ND	US	1477248	4.96837
Chr	1.47795e+06	CGGTAC GGTC GTGACC	Coding region		SMc01311	tufA	670.5	ND	inside	SMc01310	rpsJ	-647.5	-590.5	US	1477938	4.63865
Chr	1.47806e+06	TGTTCC GCAA GCTGCT	Coding region		SMc01311	tufA	780.5	ND	inside	SMc01310	rpsJ	-537.5	-480.5	US	1477938	4.63865
Chr	1.4783e+06	GCTTCC GGAA GGCACG	Coding region		SMc01311	tufA	1027.5	ND	inside	SMc01310	rpsJ	-290.5	-233.5	US	1478304	3.73826
Chr	1.47936e+06	CGTTAC CGGC ACCACC	Coding region		SMc01309	rplC	334.5	ND	inside	SMc01308	rplD	-364.5	ND	US	1479479	5.27784
Chr	1.47947e+06	GGTTCC AACC AGGACC	Coding region		SMc01309	rplC	449.5	ND	inside	SMc01308	rplD	-249.5	ND	US	1479479	5.27784
Chr	1.48047e+06	GGCTGC CGTC GAAGCG	Coding region		SMc01307	rplW	133.5	ND	inside	SMc01306	rplB	-203.5	ND	US	1480474	5.5973
Chr	1.4805e+06	GGTTAC GGCC GTGAAC	Coding region		SMc01307	rplW	163.5	ND	inside	SMc01306	rplB	-173.5	ND	US	1480474	5.5973
Chr	1.48056e+06	GGCTTC GCCG GAAAGC	Coding region		SMc01307	rplW	215.5	ND	inside	SMc01306	rplB	-121.5	ND	US	1480474	5.5973
Chr	1.48132e+06	CGTTGG CGCG GAAAGC	Coding region		SMc01306	rplB	644.5	ND	inside	SMc01305	rpsS	-207.5	ND	US	1481284	4.95847
Chr	1.48224e+06	CGTCTC GGCA TCAACC	Coding region		SMc01304	rplV	427.5	ND	DS	SMc01303	rpsC	38.5	ND	inside	1482066	3.95204
Chr	1.48276e+06	CGGTAC GGCC GAAGCC	Coding region		SMc01303	rpsC	559.5	ND	inside	SMc01302	rplP	-192.5	ND	US	1482594	4.05957
Chr	1.48272e+06	CGTTCC GCTG CATACG	Coding region		SMc01303	rpsC	523.5	ND	inside	SMc01302	rplP	-228.5	ND	US	1482594	4.05957
Chr	1.4829e+06	CGTCGC CGCG AGAACG	Coding region		SMc01303	rpsC	702	ND	inside	SMc01302	rplP	-50.5	ND	US	1483069	4.94219
Chr	1.48525e+06	CGTTCC GTCA GTAATC	Coding region		SMc01297	rplE	552.5	ND	inside	SMc01296	rpsN	-39.5	ND	US	1485079	4.73023
Chr	1.48497e+06	TGGTGC CAAG GTTACC	Coding region		SMc01297	rplE	280.5	ND	inside	SMc01296	rpsN	-311.5	ND	US	1485079	4.73023
Chr	1.48548e+06	CGTTGC GAAG TCACCG	Coding region		SMc01296	rpsN	194.5	ND	inside	SMc01295	rpsH	-123.5	ND	US	1485464	5.73881
Chr	1.48623e+06	GGATGC TCGC GCAAAG	Coding region		SMc01294	rplF	184.5	ND	inside	SMc01293	rplR	-361.5	ND	US	1486060	4.32565
Chr	1.48696e+06	CGTCGC CCGG GCAGCA	IR consecutive		SMc01293	rplR	375.5	ND	DS	SMc01292	rpsE	-120.5	ND	US	1487089	4.13811
Chr	1.48778e+06	AGATGC ACCG GGTACG	Coding region		SMc01291	rpmD	117.5	ND	inside	SMc01290	rplO	-99.5	ND	US	1487790	5.38073
Chr	1.49048e+06	GGTTAC CGCC GAGATC	Coding region		SMc01288	adk	553.5	ND	inside	SMc01287	rpsM	-255.5	-95.5	US	1490668	9.96004
Chr	1.49128e+06	TTTTCC CGGT GGAGCC	IR consecutive		SMc01287	rpsM	546.5	706.5	DS	SMc01286	rpsK	-48.5	33.5	US	1491198	6.60479
Chr	1.49137e+06	CGTCGC GAGC GCAAGA	Coding region		SMc01287	rpsM	630.5	790.5	DS	SMc01286	rpsK	35.5	117.5	inside	1491198	6.60479
Chr	1.49137e+06	CGTCGC GAGC GCAAGA	Coding region		SMc01286	rpsK	35.5	117.5	inside	SMc01285	rpoA	-457.5	-362.5	US	1491379	4.76759
Chr	1.49139e+06	CGTTGC ACAC GTCAAC	Coding region		SMc01286	rpsK	64.5	146.5	inside	SMc01285	rpoA	-428.5	-333.5	US	1491379	4.76759
Chr	1.49128e+06	TTTTCC CGGT GGAGCC	IR consecutive		SMc01287	rpsM	547	707	DS	SMc01286	rpsK	-48.5	33.5	US	1491379	4.76759
Chr	1.49199e+06	CGGTGC TGCC GTAACC	Coding region		SMc01285	rpoA	166.5	261.5	inside	SMc01283	rplQ	-889.5	-850.5	US	1492040	6.84757
Chr	1.49191e+06	CGTTGG TCGC GGAGCC	Coding region		SMc01285	rpoA	84.5	179.5	inside	SMc01283	rplQ	-971.5	-932.5	US	1492040	6.84757
Chr	1.49328e+06	CGTTTC TGCC GAAGCT	Coding region		SMc01285	rpoA	1453.5	1548.5	DS	SMc01283	rplQ	397.5	436.5	inside	1493124	4.40318
Chr	1.4931e+06	CGTTGC CGTC GTCTCG	Coding region		SMc01285	rpoA	1279.5	1374.5	DS	SMc01283	rplQ	223.5	262.5	inside	1493124	4.40318
Chr	1.49316e+06	GGCTAC CTGC GCATCA	Coding region		SMc01285	rpoA	1340.5	1435.5	DS	SMc01283	rplQ	284.5	323.5	inside	1493124	4.40318
Chr	1.50685e+06	AGAAGC CCCC GTAACC	IR consecutive		SMc01380	tRNA-LEU_GAG		103.5	DS	SMc01267	SMc01267	-565.5	-301.5	US	1506803	11.7718
Chr	1.50663e+06	TGGTTC GCGG GGAGCC	IR divergent		SMc01268	lipB	-44	ND	US	SMc01380	tRNA-LEU_GAG		-115.5	US	1506803	11.7718
Chr	1.50662e+06	CGTTTC CAGT GGTTCG	IR divergent		SMc01268	lipB	-35	ND	US	SMc01380	tRNA-LEU_GAG		-124.5	US	1506803	11.7718
Chr	1.50761e+06	CGTTTA GGTC GGATCT	Coding region		SMc01267	SMc01267	197.5	461.5	inside	SMc01266	SMc01266	-1776.5	ND	US	1507466	5.2981
Chr	1.50729e+06	TGCTGC TTCG GTATCC	IR consecutive		SMc01380	tRNA-LEU_GAG		547	DS	SMc01267	SMc01267	-122.5	141.5	US	1507466	5.2981
Chr	1.51768e+06	GGTTCC GGTC GCCTCC	Coding region		SMc01259	SMc01259	-972.5	-929.5	US	SMc01258	SMc01258	53.5	ND	inside	1517658	4.59036
Chr	1.52701e+06	AGTTTC GCCT TCCACC	Coding region		SMc00999	SMc00999	-78.5	-51.5	US	SMc01000	SMc01000	651.5	ND	inside	1526961	4.07303
Chr	1.53129e+06	AGTTGC CGGC GTAGAT	Coding region		SMc01003	SMc01003	-357.5	-84.5	US	SMc01004	hisI	441.5	ND	inside	1531155	23.8751
Chr	1.53236e+06	CCTGCC CAGC GCAACA	Coding region		SMc01005	folE	91.5	297.5	inside	SMc01006	SMc01006	-430.5	-320.5	US	1532331	4.29476
Chr	1.53228e+06	CGTAGC CGCC GAAAAT	Coding region		SMc01005	folE	171.5	377.5	inside	SMc01006	SMc01006	-510.5	-400.5	US	1532331	4.29476
Chr	1.53261e+06	GGTTTC CCAA ACAACA	IR divergent		SMc01005	folE	-161.5	44.5	US	SMc01006	SMc01006	-177.5	-67.5	US	1532611	4.39467
Chr	1.54925e+06	CGTTCC GAAG GCGGCG	Coding region		SMc01024	SMc01024	77.5	152.5	inside	SMc01025	pyrG	-551.5	-548.5	US	1549162	5.18855
Chr	1.54988e+06	CGTTGC TGCA GGCGCG	Coding region		SMc01025	pyrG	84.5	87.5	inside	SMc01026	SMc01026	-1696.5	-1672.5	US	1549848	5.57185
Chr	1.55004e+06	CGTTTC ACGG GGCGCT	Coding region		SMc01025	pyrG	236.5	239.5	inside	SMc01026	SMc01026	-1544.5	-1520.5	US	1549848	5.57185
Chr	1.55602e+06	TTTTGC CGGC GGCACG	Coding region		SMc01030	pdhAa	73.5	98.5	inside	SMc01031	pdhAb	-990.5	ND	US	1556093	6.23513
Chr	1.55869e+06	CGGTGC AGCG GGAGCA	Coding region		SMc01032	pdhC	283.5	ND	inside	SMc01033	SMc01033	-1116.5	ND	US	1558543	5.29539
Chr	1.55873e+06	GGAAAC GGCC GAAACG	Coding region		SMc01032	pdhC	319.5	ND	inside	SMc01033	SMc01033	-1080.5	ND	US	1558543	5.29539
Chr	1.58834e+06	GGCTGC CATA GTCACC	IR convergent		SMc02122	fpr	946.5	1029.5	DS	SMc04436	relE	384.5	ND	DS	1588308	4.78005
Chr	1.58849e+06	CTTTCC AACT GCCACG	Coding region		SMc02122	fpr	1088.5	1171.5	DS	SMc04436	relE	242.5	ND	inside	1588308	4.78005
Chr	1.59882e+06	AGTTCC TAGC CGAGCC	IR consecutive		SMc02112	SMc02112	461.5	487.5	DS	SMc02111	SMc02111	-25.5	8.5	US	1598722	5.85047
Chr	1.60769e+06	CGTTCC GCCG GTGAGC	IR consecutive		SMc02102	SMc02102	940.5	1031.5	DS	SMc02101	rpsB	-63.5	51.5	US	1607711	5.97925
Chr	1.6145e+06	CGTCAG CGCG GAAACC	Coding region		SMc02094	omp	160.5	239.5	inside	SMc02093	lpxD	-2214.5	ND	US	1614347	6.83927
Chr	1.61448e+06	AGTGCG TGGG GCAACG	Coding region		SMc02094	omp	142.5	221.5	inside	SMc02093	lpxD	-2232.5	ND	US	1614347	6.83927
Chr	1.61472e+06	GGTGTC GTTC GCACCC	Coding region		SMc02094	omp	386.5	465.5	inside	SMc02093	lpxD	-1988.5	ND	US	1614866	5.84476
Chr	1.61476e+06	GGCGAC CGTC GAAACC	Coding region		SMc02094	omp	424.5	503.5	inside	SMc02093	lpxD	-1950.5	ND	US	1614866	5.84476
Chr	1.61534e+06	CTTTGC GCGC GTCACG	Coding region		SMc02094	omp	1000.5	1079.5	inside	SMc02093	lpxD	-1374.5	ND	US	1615295	6.56153
Chr	1.62975e+06	CGTTCT CGCG GAGACG	Coding region		SMc02083	SMc02083	1015.5	1192.5	DS	SMc02082	tolC	79.5	120.5	inside	1629626	5.67879
Chr	1.63016e+06	CCTTCC TTCG GGAACA	Coding region		SMc02082	tolC	486.5	527.5	inside	SMc02081	SMc02081	-1108.5	-1001.5	US	1630252	4.53347
Chr	1.63041e+06	GGCTGC GGGA GAACCC	Coding region		SMc02082	tolC	735.5	776.5	inside	SMc02081	SMc02081	-859.5	-752.5	US	1630252	4.53347
Chr	1.63119e+06	TGTTTC GTCG GCGAAC	IR consecutive		SMc02082	tolC	1514.5	1555.5	DS	SMc02081	SMc02081	-80.5	26.5	US	1631200	3.9996
Chr	1.63136e+06	TGGTCC GGCC GGAACC	Coding region		SMc02082	tolC	1686.5	1727.5	DS	SMc02081	SMc02081	91.5	198.5	inside	1631200	3.9996
Chr	1.63129e+06	CGTCGC ACGT GAACCT	Coding region		SMc02082	tolC	1617.5	1658.5	DS	SMc02081	SMc02081	22.5	129.5	inside	1631200	3.9996
Chr	1.63201e+06	CGTTGC GCGC GGGCCC	Coding region		SMc02081	SMc02081	739.5	846.5	inside	SMc02080	valS	-329.5	-300.5	US	1632191	4.06189
Chr	1.63404e+06	GGATGC GGAC GGCACG	Coding region		SMc02080	valS	1702.5	1731.5	inside	SMc02079	fadL	-1611.5	-1556.5	US	1634138	3.91048
Chr	1.63396e+06	CGATGT GCTG GTAACC	Coding region		SMc02080	valS	1624.5	1653.5	inside	SMc02079	fadL	-1689.5	-1634.5	US	1634138	3.91048
Chr	1.65146e+06	GGGTGC GACA GGCACC	IR consecutive		SMc02067	tatA	394	420	DS	SMc02066	tatB	-43.5	ND	US	1651621	4.70574
Chr	1.65302e+06	CGTTAC TGCA GCGCCC	IR consecutive		SMc02065	tatC	868.5	ND	DS	SMc02064	serS	-110.5	136.5	US	1653039	4.05182
Chr	1.65308e+06	GATTTC GTCG TCAACG	IR consecutive		SMc02065	tatC	933.5	ND	DS	SMc02064	serS	-45.5	201.5	US	1653039	4.05182
Chr	1.65765e+06	GGTACC GCAG GCAGCG	Coding region		SMc02061	bioS	1618.5	1714.5	DS	SMc02060	lppB	641.5	674.5	inside	1657462	4.25888
Chr	1.6574e+06	CGCTTC CCTC GAATCG	Coding region		SMc02061	bioS	1371.5	1467.5	DS	SMc02060	lppB	394.5	427.5	inside	1657462	4.25888
Chr	1.66683e+06	CGTTGC AGGT CTGACG	rRNA or tRNA		SMc02051	SMc02051	45.5	107.5	inside	SMc02125	tRNA-LEU_TAG		-1524.5	US	1666869	5.26166
Chr	1.67495e+06	TGCTCC TTCG GCACCG	IR divergent		SMc02047	gcvT	-193.5	34.5	US	SMc01242	SMc01242	-681.5	ND	US	1674913	3.8905
Chr	1.68451e+06	TCTTCC TTCG GCAGCG	Coding region		SMc01238	gst5	4299.5	ND	DS	SMc01237	nrdJ	283.5	429.5	inside	1684360	3.91608
Chr	1.68512e+06	CGCCGC CGTC GCAACG	IR consecutive		SMc01237	nrdJ	-322.5	-176.5	US	SMc01236	SMc01236	1376.5	ND	DS	1685121	4.80505
Chr	1.69317e+06	TGCTGC CGCT GGAACC	Coding region		SMc01232	SMc01232	-2155.5	-2110.5	US	SMc01231	gyrA	1869.5	1900.5	inside	1693312	3.75293
Chr	1.69312e+06	GCTTCC GATC GGCACG	Coding region		SMc01232	SMc01232	-2108.5	-2063.5	US	SMc01231	gyrA	1822.5	1853.5	inside	1693312	3.75293
Chr	1.70022e+06	CGCTTC GAGC GCAGCC	Coding region		SMc01225	lsrB	-163.5	ND	US	SMc01224	trxB	917.5	985.5	inside	1700098	3.80685
Chr	1.70009e+06	CTTTTC TCCG GAGACG	IR consecutive		SMc01225	lsrB	-35.5	ND	US	SMc01224	trxB	1045.5	1113.5	DS	1700098	3.80685
Chr	1.71224e+06	CCTTCC TCCT TCAACG	Coding region		SMc01215	carB	112.5	201.5	inside	SMc01214	SMc01214	1358.5	1376.5	DS	1712392	4.71461
Chr	1.71247e+06	TTTCGC CAGC GGAACC	IR consecutive		SMc01215	carB	-119.5	-30.5	US	SMc01214	SMc01214	1126.5	1144.5	DS	1712392	4.71461
Chr	1.72351e+06	CGTTGA GCCG GTAACG	IR consecutive		SMc01206	tgt	1309.5	ND	DS	SMc01205	SMc01205	-269.5	ND	US	1723678	7.27498
Chr	1.72355e+06	CGCTTC CTGA GCCACG	IR consecutive		SMc01206	tgt	1350.5	ND	DS	SMc01205	SMc01205	-228.5	ND	US	1723678	7.27498
Chr	1.72375e+06	TGTTGA CCGT TCAACG	IR consecutive		SMc01206	tgt	1556.5	ND	DS	SMc01205	SMc01205	-22.5	ND	US	1723678	7.27498
Chr	1.72725e+06	CGATCG GGCG GGAACC	IR consecutive		SMc01203	SMc01203	-48.5	ND	US	SMc01202	SMc01202	669	734	DS	1727078	4.92001
Chr	1.72787e+06	TGCTGC CAGT GCGACC	Coding region		SMc01202	SMc01202	44.5	109.5	inside	SMc01200	SMc01200	1117.5	1149.5	DS	1727954	7.47586
Chr	1.72812e+06	CGTATC GACG GCAGCA	IR consecutive		SMc01202	SMc01202	-197.5	-132.5	US	SMc01200	SMc01200	875.5	907.5	DS	1727954	7.47586
Chr	1.72811e+06	CGGTTC TACC GTATCG	IR consecutive		SMc01202	SMc01202	-188.5	-123.5	US	SMc01200	SMc01200	884.5	916.5	DS	1727954	7.47586
Chr	1.72812e+06	CGTATC GACG GCAGCA	IR consecutive		SMc01202	SMc01202	-197.5	-132.5	US	SMc01200	SMc01200	875.5	907.5	DS	1728239	8.49075
Chr	1.72811e+06	CGGTTC TACC GTATCG	IR consecutive		SMc01202	SMc01202	-188.5	-123.5	US	SMc01200	SMc01200	884.5	916.5	DS	1728239	8.49075
Chr	1.72818e+06	GGTGAG GCCG GCAACA	IR consecutive		SMc01202	SMc01202	-257.5	-192.5	US	SMc01200	SMc01200	815.5	847.5	DS	1728239	8.49075
Chr	1.74362e+06	GTTTCC GGTA GCGACC	Coding region		SMc01187	rlpA	179.5	320.5	inside	SMc01186	SMc01186	-906.5	ND	US	1743797	4.17148
Chr	1.7717e+06	TGGCGC CGCC GAAACC	Coding region		SMc00944	SMc00944	697.5	790.5	inside	SMc00945	gpt	-233.5	-155.5	US	1771879	4.63875
Chr	1.77207e+06	TGTTCC GGCC GCTATC	Coding region		SMc00944	SMc00944	1070.5	1163.5	DS	SMc00945	gpt	139.5	217.5	inside	1771879	4.63875
Chr	1.82382e+06	CGTTAC CGGC GCTATC	Coding region		SMc00253	SMc00253	1425.5	1428.5	DS	SMc00254	SMc00254	118.5	140.5	inside	1823681	7.68361
Chr	1.83661e+06	CCTGGC AGCC GCAACG	Coding region		SMc00266	SMc00266	-328.5	-157.5	US	SMc00267	SMc00267	785.5	ND	inside	1836423	4.92529
Chr	1.83632e+06	CGTTGC GCGC GCAATT	IR consecutive		SMc00266	SMc00266	-40.5	130.5	US	SMc00267	SMc00267	1073.5	ND	DS	1836423	4.92529
Chr	1.83639e+06	GGCGTC GACC GAAACC	IR consecutive		SMc00266	SMc00266	-102.5	68.5	US	SMc00267	SMc00267	1011.5	ND	DS	1836423	4.92529
Chr	1.85833e+06	TGTTTC GAAC GGCTCC	rRNA or tRNA		SMc00307	tRNA Pro_TGG		119	Inside	SMc00288	SMc00288	691	ND	DS	1858332	4.89116
Chr	1.85849e+06	CCCTGC TGCT GCAACA	IR consecutive		SMc00307	tRNA Pro_TGG		-38	US	SMc00288	SMc00288	534	ND	DS	1858332	4.89116
Chr	1.86218e+06	CGTTGG GCGT GCCACT	rRNA or tRNA		SMc00304	tRNA-GLU_TTC		70.5	inside	SMc00305	tRNA-GLU_CTC		-355.5	US	1862196	8.50975
Chr	1.8621e+06	GGTTGC TGCA GCAGGC	IR consecutive		SMc00291	SMc00291	1476	1666	DS	SMc00304	tRNA-GLU_TTC		-5.5	US	1862196	8.50975
Chr	1.86291e+06	GATTCG GCTG GGAACC	IR convergent		SMc00306	tRNA-GLU_TTC		123.5	DS	SMc00292	recJ	1827	1846	DS	1862801	6.7061
Chr	1.89329e+06	GGTTTC GGCG ACGACA	Coding region		SMc00522	rhlE1	1457.5	1524.5	inside	SMc00521	SMc00521	-51.5	ND	US	1893323	4.23113
Chr	1.92345e+06	GATTCC CGGC GCAAGG	Coding region		SMc00488	purL	2409.5	2495.5	DS	SMc00487	SMc00487	52.5	110.5	inside	1923350	4.13456
Chr	1.93109e+06	CGGTTC ACCG GGGACT	Coding region		SMc00485	rpsD	76.5	240.5	inside	SMc00484	SMc00484	1842.5	1894.5	DS	1931275	8.12804
Chr	1.93128e+06	CGCTGC CGGA GAAACC	IR consecutive		SMc00485	rpsD	-113.5	50.5	US	SMc00484	SMc00484	1652.5	1704.5	DS	1931275	8.12804
Chr	1.94495e+06	CGGTTC GGCC GCAACC	Coding region		SMc00477	SMc00477	3134.5	ND	DS	SMc00476	sulP	1378.5	1428.5	inside	1945067	6.63355
Chr	1.94862e+06	CGTTTC CGGC GAGCCG	Coding region		SMc00760	recA	647.5	648.5	inside	SMc00473	SMc00473	-981.5	-910.5	US	1948465	4.05778
Chr	1.9546e+06	GGTTCC CGGA CGAACG	Coding region		SMc00471	SMc00471	59.5	289.5	inside	SMc00470	SMc00470	-426.5	-398.5	US	1954647	3.9305
Chr	1.95483e+06	GGGTCC GAAG GCATCG	IR divergent		SMc00471	SMc00471	-164.5	65.5	US	SMc00470	SMc00470	-202.5	-174.5	US	1954647	3.9305
Chr	1.95562e+06	CATTCC GCCG GTATCC	Coding region		SMc00471	SMc00471	-953.5	-723.5	US	SMc00470	SMc00470	586.5	614.5	inside	1955735	3.85765
Chr	1.95568e+06	CGCTTC CGGT GGAGCC	Coding region		SMc00471	SMc00471	-1015.5	-785.5	US	SMc00470	SMc00470	648.5	676.5	inside	1955735	3.85765
Chr	1.95557e+06	CGTCGC AGCC GCAGCA	Coding region		SMc00471	SMc00471	-910.5	-680.5	US	SMc00470	SMc00470	543.5	571.5	inside	1955735	3.85765
Chr	1.95632e+06	CGTTTC GGAT GAGGCG	Coding region		SMc00469	dksA	212.5	218.5	inside	SMc00468	SMc00468	-599.5	-525.5	US	1956249	6.73321
Chr	1.95671e+06	CGTTCC ATGG GCGAGC	IR divergent		SMc00469	dksA	-185.5	-179.5	US	SMc00468	SMc00468	-201.5	-127.5	US	1956526	5.93287
Chr	1.96058e+06	GGTTTC TGCC GCGTCG	Coding region		SMc00466	SMc00466	1459.5	ND	DS	SMc00548	SMc00548	245.5	278.5	inside	1960502	4.9701
Chr	1.96096e+06	GCTTTC GTCG GCCACT	Coding region		SMc00548	SMc00548	626.5	659.5	DS	SMc00465	folK	488.5	ND	inside	1960995	5.57948
Chr	1.96274e+06	TCTTTC GAAA GCAACA	IR divergent		SMc00462	folP	-65.5	75.5	US	SMc00194	SMc00194	-101.5	-98.5	US	1962579	4.57323
Chr	1.96379e+06	CGTTTT AGTG GCAACC	Coding region		SMc00194	SMc00194	953.5	956.5	DS	SMc00193	SMc00193	68.5	ND	inside	1963665	7.46651
Chr	1.97444e+06	GGTCGA CGGC GAAACC	Coding region		SMc00189	fbcC	-760.5	ND	US	SMc00188	fbcB	552.5	ND	inside	1974409	3.8353
Chr	1.97454e+06	TGTCCC CAGG GCAGCA	Coding region		SMc00189	fbcC	-864.5	ND	US	SMc00188	fbcB	448.5	ND	inside	1974409	3.8353
Chr	1.97433e+06	GGTCTG GCCG GTAACG	Coding region		SMc00189	fbcC	-656.5	ND	US	SMc00188	fbcB	656.5	ND	inside	1974409	3.8353
Chr	1.97478e+06	CGTTTC GGCG GCATAA	Coding region		SMc00189	fbcC	-1103.5	ND	US	SMc00188	fbcB	209.5	ND	inside	1974955	4.23675
Chr	1.98971e+06	CGTTTC CGGC GGCGCC	Coding region		SMc00174	SMc00174	54.5	84.5	inside	SMc00459	SMc00459	-240.5	-129.5	US	1989731	5.51763
Chr	1.99582e+06	CGCTTC CACG GGACCG	IR consecutive		SMc00169	dme	2364.5	2444.5	DS	SMc00170	sinR	-153.5	-129.5	US	1995951	4.21369
Chr	2.0042e+06	GGTCGC GGCC GAAATT	Coding region		SMc00162	tolB2	-52.5	ND	US	SMc00161	nadE2	1572	1787	inside	2004015	3.90107
Chr	2.01787e+06	GGCCGC TCGT GTAACG	IR convergent		SMc00151	gph1	697	722	DS	SMc00150	SMc00150	1914.5	1986.5	DS	2017978	3.96512
Chr	2.07201e+06	GGTTCC CGCG GCTCCC	Coding region		SMc04247	SMc04247	962.5	1097.5	inside	SMc04248	SMc04248	-1313.5	-1273.5	US	2072049	3.81509
Chr	2.07214e+06	CGCTGC GGCG GCAGCG	Coding region		SMc04247	SMc04247	835.5	970.5	inside	SMc04248	SMc04248	-1186.5	-1146.5	US	2072049	3.81509
Chr	2.07194e+06	CGCAGC CACT GGAACT	Coding region		SMc04247	SMc04247	1033.5	1168.5	inside	SMc04248	SMc04248	-1384.5	-1344.5	US	2072049	3.81509
Chr	2.10147e+06	GGTAGC CGGG GAAATG	Coding region		SMc04275	fabF2	-361.5	ND	US	SMc04277	SMc04277	117.5	145.5	inside	2101549	3.8323
Chr	2.10174e+06	CGATCC ACGC GGAAAG	IR consecutive		SMc04277	SMc04277	-148.5	-120.5	US	SMc04278	acpXL	310	312	DS	2101549	3.8323
Chr	2.10162e+06	CGTTTC GCGC TCAAGT	IR consecutive		SMc04277	SMc04277	-25.5	2.5	US	SMc04278	acpXL	310	312	DS	2101549	3.8323
Chr	2.11584e+06	AGTTGC CTGC AAAACG	Coding region		SMc04297	SMc04297	-969.5	ND	US	SMc04301	SMc04301	193.5	279.5	inside	2116010	3.78189
Chr	2.11654e+06	CGTTTC CCAG GTGAAG	Coding region		SMc04301	SMc04301	-514.5	-428.5	US	SMc04302	cobO	326.5	ND	inside	2116705	4.21119
Chr	2.12299e+06	CTTTGC GTCG GCTACT	IR divergent		SMc04305	cobP	-612.5	-90.5	US	SMc04306	SMc04306	-261.5	-58.5	US	2122844	5.10473
Chr	2.16148e+06	CGTTCG GGAT GCACCC	Coding region		SMc04171	SMc04171	-237.5	ND	US	SMc04172	cyaH	85.5	87.5	inside	2161291	6.60186
Chr	2.17794e+06	AGTTTC CTTC GAAGCC	IR divergent		SMc04189	SMc04189	-209.5	ND	US	SMc04190	SMc04190	-129.5	-110.5	US	2177983	6.45865
Chr	2.18712e+06	CGCTGC TCCT GGACCG	IR consecutive		SMc04201	SMc04201	-11.5	84.5	US	SMc04202	SMc04202	1043.5	1075.5	DS	2187133	3.93289
Chr	2.20436e+06	CGGTCC GCCC GTAAGC	IR consecutive		SMc04276	SMc04276	-363.5	ND	US	SMc04280	SMc04280	1758.5	1782.5	DS	2204333	4.2247
Chr	2.20449e+06	TGTTGC AGCC GGCCCG	IR consecutive		SMc04276	SMc04276	-500.5	ND	US	SMc04280	SMc04280	1621.5	1645.5	DS	2204333	4.2247
Chr	2.20415e+06	CGTTTC CCGT CCACCG	IR consecutive		SMc04276	SMc04276	-155.5	ND	US	SMc04280	SMc04280	1966.5	1990.5	DS	2204333	4.2247
Chr	2.21392e+06	TGTTGC CTCC GCCAGA	IR convergent		SMc04292	cyaF3	1864.5	1997.5	DS	SMc04296	ftsZ2	1235.5	1339.5	DS	2214091	15.1191
Chr	2.2142e+06	GGTTGC TGTC GAGGCC	Coding region		SMc04292	cyaF3	2145.5	2278.5	DS	SMc04296	ftsZ2	954.5	1058.5	inside	2214091	15.1191
Chr	2.21413e+06	CGTACG CGAA GGAACG	Coding region		SMc04292	cyaF3	2077.5	2210.5	DS	SMc04296	ftsZ2	1022.5	1126.5	inside	2214091	15.1191
Chr	2.23654e+06	GGTTGT ACCG GCATCG	Coding region		SMc04352	SMc04352	89.5	103.5	inside	SMc04357	SMc04357	-260.5	-259.5	US	2236720	6.28791
Chr	2.23688e+06	CGTTAC GACG GATGCG	Coding region		SMc04352	SMc04352	-250.5	-236.5	US	SMc04357	SMc04357	79.5	80.5	inside	2236720	6.28791
Chr	2.25306e+06	AGCTTC CAAT GGAACA	IR consecutive		SMc01409	SMc01409	1316.5	1369.5	DS	SMc01410	SMc01410	-120.5	55.5	US	2253068	4.62691
Chr	2.26362e+06	TCTTCC GGGC GGATCA	Coding region		SMc01414	SMc01414	961.5	972.5	inside	SMc01415	abrB	-1107.5	-1105.5	US	2263434	3.79309
Chr	2.26353e+06	GCTTGC GCGT GGACCA	Coding region		SMc01414	SMc01414	1053.5	1064.5	inside	SMc01415	abrB	-1199.5	-1197.5	US	2263434	3.79309
Chr	2.27111e+06	CGGTTC GCCG GCATCC	IR divergent		SMc01425	SMc01425	-322.5	-157.5	US	SMc01426	SMc01426	-263.5	38.5	US	2271197	4.45136
Chr	2.28516e+06	AGGTCC GTCC GGACCT	Coding region		SMc01439	SMc01439	-673.5	-597.5	US	SMc01440	hflC	457.5	ND	inside	2285279	4.37868
Chr	2.29144e+06	GGGTCC GAAG GCACCT	IR divergent		SMc01449	SMc01449	-482.5	-421.5	US	SMc01450	SMc01450	-229.5	-61.5	US	2291353	6.14135
Chr	2.29144e+06	GGGTCC GAAG GCACCT	IR divergent		SMc01449	SMc01449	-482.5	-421.5	US	SMc01450	SMc01450	-229.5	-61.5	US	2291626	5.60585
Chr	2.31315e+06	TGTTTT CAGA GAAACT	Coding region		SMc05008	SMc05008	71.5	219.5	inside	SMc01466	TRm21	-293.5	ND	US	2313226	14.149
Chr	2.32111e+06	CGATGC CGAA GCATCG	IR divergent		SMc04453	SMc04453	-816.5	ND	US	SMc01885	SMc01885	-454.5	-416.5	US	2321195	5.23581
Chr	2.3348e+06	GGCTGC GCCT GCATCT	Coding region		SMc01875	lpxC	-814.5	-673.5	US	SMc01874	ftsZ1	1366.5	1412.5	inside	2334741	3.84655
Chr	2.33478e+06	GGCTCC TGCT GGACCG	Coding region		SMc01875	lpxC	-799.5	-658.5	US	SMc01874	ftsZ1	1381.5	1427.5	inside	2334741	3.84655
Chr	2.33847e+06	CGTCGG CCGG GTAACG	Coding region		SMc01872	ftsQ	42.5	ND	inside	SMc01871	ddlB	956.5	1147.5	DS	2338661	4.43941
Chr	2.33869e+06	TGACGC CGCG GCAACC	Coding region		SMc01872	ftsQ	-178.5	ND	US	SMc01871	ddlB	735.5	926.5	inside	2338661	4.43941
Chr	2.33872e+06	TGATGC GCCT TCAACG	Coding region		SMc01872	ftsQ	-201.5	ND	US	SMc01871	ddlB	712.5	903.5	inside	2338661	4.43941
Chr	2.35982e+06	CGATCC CGAT GGAGCA	Coding region		SMc01855	SMc01855	-704.5	-581.5	US	SMc01854	SMc01854	285.5	ND	inside	2359667	4.57058
Chr	2.36317e+06	CGTGCT TGCC GCAACC	IR consecutive		SMc01851	SMc01851	670.5	ND	DS	SMc01850	SMc01850	-97.5	-31.5	US	2363289	4.72084
Chr	2.36324e+06	ATTTGC AGGG GCTACG	IR consecutive		SMc01851	SMc01851	734.5	ND	DS	SMc01850	SMc01850	-33.5	32.5	US	2363289	4.72084
Chr	2.4569e+06	GGGTCC TTCG GGAACG	Coding region		SMc01657	fhuA2	1822.5	1851.5	inside	SMc01658	SMc01658	-381.5	ND	US	2456935	8.16852
Chr	2.45709e+06	GCTTCC GTCG GCTACG	Coding region		SMc01657	fhuA2	2015.5	2044.5	inside	SMc01658	SMc01658	-188.5	ND	US	2456935	8.16852
Chr	2.47684e+06	GGTCCC GCGA GGAAGG	Coding region		SMc01540	SMc01540	-380.5	-373.5	US	SMc01541	SMc01541	937.5	ND	inside	2476721	4.3387
Chr	2.47654e+06	CGTTGC ACAC GCATCG	IR consecutive		SMc01540	SMc01540	-81.5	-74.5	US	SMc01541	SMc01541	1236.5	ND	DS	2476721	4.3387
Chr	2.48636e+06	CGATCC GCCC GCAAAT	Coding region		SMc01745	SMc01745	517.5	543.5	inside	SMc04442	SMc04442	-220.5	ND	US	2486415	7.0208
Chr	2.49093e+06	AGCTGC GTTG GCATCG	IR consecutive		SMc01550	SMc01550	747.5	785.5	DS	SMc01551	SMc01551	-94.5	138.5	US	2490837	6.44965
Chr	2.5042e+06	CGTTTC CGGC GAAAAA	IR consecutive		SMc01563	sigA/rpoD	-275.5	64.5	US	SMc01564	tdh	1191.5	ND	DS	2504039	5.03721
Chr	2.51123e+06	TGCTCC GGCA GGAACT	Coding region		SMc01568	SMc01568	274.5	340.5	inside	SMc01569	carA	-600.5	-473.5	US	2511080	3.75586
Chr	2.51181e+06	GCTTTC GGCC ACAACG	IR divergent		SMc01568	SMc01568	-307.5	-241.5	US	SMc01569	carA	-18.5	108.5	US	2511719	6.33338
Chr	2.5272e+06	CGTTGC CCGC GACATC	Coding region		SMc01593	SMc01593	2033.5	2132.5	DS	SMc01595	SMc01595	1294.5	ND	inside	2527136	3.74047
Chr	2.54299e+06	GTTTTC TTTT GAAACG	IR consecutive		SMc02692	rplY	702.5	809.5	DS	SMc02693	pth	-273.5	-272.5	US	2542873	3.99991
Chr	2.5427e+06	CGTTTC CGCG GACAAC	Coding region		SMc02692	rplY	415.5	522.5	inside	SMc02693	pth	-560.5	-559.5	US	2542873	3.99991
Chr	2.54271e+06	GTTTCC GCGG ACAACA	Coding region		SMc02692	rplY	416.5	523.5	inside	SMc02693	pth	-559.5	-558.5	US	2542873	3.99991
Chr	2.55075e+06	ATTCGC GCCT GGAACG	IR divergent		SMc02702	SMc02702	-145.5	30.5	US	SMc02703	SMc02703	-153.5	-94.5	US	2550589	4.41786
Chr	2.55962e+06	CGTTAC GGTC GAACCC	IR consecutive		SMc02708	SMc02708	1066	1092	DS	SMc02709	SMc02709	-92.5	-74.5	US	2559759	4.34819
Chr	2.56685e+06	CGCTCC TCAG CGAACC	Coding region		SMc02717	leuA1	-164.5	-131.5	US	SMc02718	SMc02718	73.5	122.5	inside	2566913	5.99126
Chr	2.5684e+06	CGATTC ACCC GGAACT	Coding region		SMc04471	SMc04471	24	ND	inside	SMc02720	clpP2	668.5	694.5	DS	2568552	4.07178
Chr	2.64376e+06	CGTTGC CGGC GGCAAC	Coding region		SMc01819	SMc01819	-370.5	-225.5	US	SMc01820	SMc01820	91.5	227.5	inside	2643614	3.82927
Chr	2.64376e+06	GTTGCC GGCG GCAACA	Coding region		SMc01819	SMc01819	-371.5	-226.5	US	SMc01820	SMc01820	92.5	228.5	inside	2643614	3.82927
Chr	2.65144e+06	GGTTGC ACCC GTATTG	IR consecutive		SMc01827	SMc01827	1247.5	ND	DS	SMc01828	SMc01828	-349.5	-38.5	US	2651533	5.33107
Chr	2.65151e+06	ATTTGC TCCG GCGACT	IR consecutive		SMc01827	SMc01827	1324.5	ND	DS	SMc01828	SMc01828	-272.5	38.5	US	2651533	5.33107
Chr	2.65933e+06	TCCTGC CAGC GGAACG	Coding region		SMc01834	SMc01834	82.5	148.5	inside	SMc01995	SMc01995	-372.5	-369.5	US	2659340	4.87396
Chr	2.66948e+06	TGCTGT CAGC GCAACG	Coding region		SMc01946	livK	29.5	103.5	inside	SMc01947	SMc01947	488.5	ND	DS	2669669	6.28954
Chr	2.6697e+06	TGGTCC GATA GTAACG	Coding region		SMc01946	livK	-191.5	-117.5	US	SMc01947	SMc01947	267.5	ND	inside	2669669	6.28954
Chr	2.78554e+06	GATTGC CAGC GCACCA	Coding region		SMc02414	SMc02414	74.5	ND	inside	SMc02415	SMc02415	-263.5	ND	US	2785719	4.01133
Chr	2.7856e+06	TGAAGC AGCA GGAACC	Coding region		SMc02414	SMc02414	13.5	ND	inside	SMc02415	SMc02415	-202.5	ND	US	2785719	4.01133
Chr	2.80647e+06	CCTTCC ACGC GGGACC	rRNA or tRNA		SMc02535	tRNA-ALA_TGC		-702.5	US	SMc02462	rRNA-23S		2376.5	inside	2806355	7.12248
Chr	2.80717e+06	AGTTAC GCGT GCAATT	rRNA or tRNA		SMc02535	tRNA-ALA_TGC		-1398.5	US	SMc02462	rRNA-23S		1680.5	inside	2807097	7.96741
Chr	2.80692e+06	CGTGCA GGTC GGAACT	rRNA or tRNA		SMc02535	tRNA-ALA_TGC		-1148.5	US	SMc02462	rRNA-23S		1930.5	inside	2807097	7.96741
Chr	2.80695e+06	CGCTAC CTTA GGACCG	rRNA or tRNA		SMc02535	tRNA-ALA_TGC		-1181.5	US	SMc02462	rRNA-23S		1897.5	inside	2807097	7.96741
Chr	2.80717e+06	AGTTAC GCGT GCAATT	rRNA or tRNA		SMc02535	tRNA-ALA_TGC		-1398.5	US	SMc02462	rRNA-23S		1680.5	inside	2807315	7.88653
Chr	2.80771e+06	GGTTGT TTTG GGATCC	rRNA or tRNA		SMc02535	tRNA-ALA_TGC		-1937.5	US	SMc02462	rRNA-23S		1141.5	inside	2807564	7.5749
Chr	2.80853e+06	CTTTCC TGCA GGTACT	rRNA or tRNA		SMc02535	tRNA-ALA_TGC		-2756.5	US	SMc02462	rRNA-23S		322.5	inside	2808485	10.6899
Chr	2.80976e+06	CGTTAA GCAC GCAACA	rRNA or tRNA		SMc02454	tRNA-ALA_TGC		-228.5	US	SMc02539	tRNA-ILE_GAT		-12.5	US	2809648	8.20144
Chr	2.81044e+06	GGTTGC GCTC GTTGCG	rRNA or tRNA		SMc02675	rRNA-16S		1047.5	inside	SMc02432	SMc02432	-1730.5	-1678.5	US	2810412	8.97269
Chr	2.81069e+06	CGTTAG CTGC GCCACC	rRNA or tRNA		SMc02675	rRNA-16S		797.5	inside	SMc02432	SMc02432	-1480.5	-1428.5	US	2810810	9.73577
Chr	2.81862e+06	CGTTCC GAGG TCGACG	Coding region		SMc02434	SMc02434	-841.5	-593.5	US	SMc02435	hemK1	371.5	ND	inside	2818449	5.45457
Chr	2.83135e+06	CTTTCC GGCC GCAACC	Coding region		SMc02448	mutT	-869.5	ND	US	SMc02449	SMc02449	62.5	ND	inside	2831240	3.83383
Chr	2.84373e+06	CGATGC GGCA CGAACG	IR divergent		SMc00759	tRNA-LEU_CAA	-108.5	-108.5	US	SMc00738	SMc00738	-210.5	-149.5	US	2843558	6.00464
Chr	2.8451e+06	CGTTGC GACA GGATTG	IR consecutive		SMc00737	SMc00737	-56.5	-25.5	US	SMc00736	SMc00736	696.5	810.5	DS	2845063	4.81175
Chr	2.87406e+06	GGATCG CGGT GAAACC	Coding region		SMc00707	SMc00707	1300.5	ND	DS	SMc00706	SMc00706	30.5	81.5	inside	2874037	4.15934
Chr	2.87403e+06	GGATGC GGCA GTAAAG	Coding region		SMc00707	SMc00707	1262.5	ND	DS	SMc00706	SMc00706	68.5	119.5	inside	2874037	4.15934
Chr	2.87553e+06	AGTTCC TGCC GAACCT	Coding region		SMc00705	SMc00705	-495.5	-333.5	US	SMc00704	rpmB	90.5	178.5	inside	2875367	8.74741
Chr	2.88833e+06	CGTTCC AATC CGAACC	IR consecutive		SMc00690	accA	981.5	ND	DS	SMc00689	SMc00689	-216.5	-127.5	US	2888511	3.98339
Chr	2.8885e+06	TGTCCT TCGT GGAACC	IR consecutive		SMc00690	accA	1149.5	ND	DS	SMc00689	SMc00689	-48.5	40.5	US	2888511	3.98339
Chr	2.92205e+06	GGATGC CACG ACAACC	IR divergent		SMc00655	SMc00655	-518.5	-277.5	US	SMc00654	ctrA	-32.5	51.5	US	2922179	4.15154
Chr	2.92322e+06	GGTTTC AGCA GGAAAT	Coding region		SMc00654	ctrA	1139.5	1223.5	DS	SMc00653	SMc00653	304.5	341.5	inside	2923101	6.09096
Chr	2.92343e+06	CGGCGC CTCG GAAACC	Coding region		SMc00653	SMc00653	92.5	129.5	inside	SMc00652	chpT	1000.5	1123.5	DS	2923570	13.91
Chr	2.9235e+06	CGATCC GTCA GCAATC	Coding region		SMc00653	SMc00653	26.5	63.5	inside	SMc00652	chpT	934.5	1057.5	DS	2923570	13.91
Chr	2.92355e+06	CGCCAC ACGC GAAACC	IR consecutive		SMc00653	SMc00653	-22.5	14.5	US	SMc00652	chpT	885.5	1008.5	DS	2923570	13.91
Chr	2.92371e+06	CGTCAC CGGA GCAATG	IR consecutive		SMc00653	SMc00653	-186.5	-149.5	US	SMc00652	chpT	721.5	844.5	DS	2923570	13.91
Chr	2.9382e+06	CGTTTC GAGC AAACCC	IR consecutive		SMc00640	serC	-122.5	-76.5	US	SMc00639	SMc00639	788.5	894.5	DS	2938076	8.30762
Chr	2.94012e+06	GGTTCC GTAT GCTTCG	IR consecutive		SMc00638	SMc00638	-66.5	4.5	US	SMc00637	glmM	1733.5	1790.5	DS	2940183	6.44175
Chr	2.94431e+06	TGATCC TGTC GAAACC	Coding region		SMc04459	ftsH	-194.5	-143.5	US	SMc02940	SMc02940	1266.5	ND	inside	2944465	4.26753
Chr	2.94451e+06	CGCGGC GACC GTAACC	Coding region		SMc04459	ftsH	-390.5	-339.5	US	SMc02940	SMc02940	1070.5	ND	inside	2944465	4.26753
Chr	2.94442e+06	GATTTC TGGT GCCACC	Coding region		SMc04459	ftsH	-297.5	-246.5	US	SMc02940	SMc02940	1163.5	ND	inside	2944465	4.26753
Chr	2.9527e+06	AGCCGC TCGT GGAACG	Coding region		SMc03958	tolQ	-1418.5	-1231.5	US	SMc03959	SMc03959	1068.5	1074.5	inside	2952828	3.73736
Chr	2.9719e+06	CCTTGC CATC GCACCC	Coding region		SMc03974	SMc03974	-1201.5	-1154.5	US	SMc03975	SMc03975	724.5	ND	inside	2971912	4.17284
Chr	2.97504e+06	CGATGC GCAG GTGACG	Coding region		SMc03978	tkt2	1642.5	1707.5	inside	SMc03979	gap	-409.5	-386.5	US	2974956	4.36962
Chr	2.97488e+06	GGATGC GACG GAGACC	Coding region		SMc03978	tkt2	1483.5	1548.5	inside	SMc03979	gap	-568.5	-545.5	US	2974956	4.36962
Chr	2.97497e+06	CGGTGC GCAC GGAATA	Coding region		SMc03978	tkt2	1575.5	1640.5	inside	SMc03979	gap	-476.5	-453.5	US	2974956	4.36962
Chr	2.98762e+06	GGTTGC CGCC GGTCCA	Coding region		SMc03990	rpmE	144.5	256.5	inside	SMc03991	SMc03991	-434.5	-223.5	US	2987793	5.807
Chr	2.98792e+06	AGTGCC GCGC GGAAGA	IR divergent		SMc03990	rpmE	-155.5	-43.5	US	SMc03991	SMc03991	-134.5	76.5	US	2987793	5.807
Chr	2.99673e+06	GCTTGC ATCC GGCACG	IR divergent		SMc03999	SMc03999	-28.5	34.5	US	SMc04000	SMc04000	-184.5	-30.5	US	2996819	3.77708
Chr	2.9989e+06	CGTCAC CGCG AAAACC	Coding region		SMc04002	purK	1267.5	ND	DS	SMc04003	rpmJ	44.5	131.5	inside	2998817	6.56753
Chr	3.00193e+06	GGCTTC CTAC GGAACT	IR divergent		SMc04006	SMc04006	-48.5	22.5	US	SMc04007	SMc04007	-181.5	-158.5	US	3001904	3.85324
Chr	3.02219e+06	CGGTCC GGCA TGAACG	IR divergent		SMc04023	exoN2	-256.5	-208.5	US	SMc04024	SMc04024	-46.5	131.5	US	3022072	5.46709
Chr	3.03477e+06	AGTTCC TCGC GCAGGC	Coding region		SMc04030	SMc04030	1485.5	1593.5	DS	SMc04031	pip2	451.5	ND	inside	3034952	18.2088
Chr	3.03487e+06	TGTTCC GCAC CCAGCA	Coding region		SMc04030	SMc04030	1587.5	1695.5	DS	SMc04031	pip2	349.5	ND	inside	3034952	18.2088
Chr	3.03494e+06	AGATGC TTCA GCAGCG	Coding region		SMc04030	SMc04030	1650.5	1758.5	DS	SMc04031	pip2	286.5	ND	inside	3034952	18.2088
Chr	3.09174e+06	CGCTTT CGAC GGAACC	Coding region		SMc03950	pntAa	63.5	111.5	inside	SMc03941	SMc03941	605.5	698.5	DS	3091930	6.47943
Chr	3.09232e+06	CGTTTC GACC GGTCCC	Coding region		SMc03941	SMc03941	23.5	116.5	inside	SMc03942	SMc03942	2547.5	2565.5	DS	3092351	4.35008
Chr	3.09244e+06	GGTTCC TTTA GCTCCG	IR consecutive		SMc03941	SMc03941	-93.5	-0.5	US	SMc03942	SMc03942	2430.5	2448.5	DS	3092351	4.35008
Chr	3.12693e+06	GGCTGC CCTT GGAAAT	Coding region		SMc03166	SMc03166	59.5	140.5	inside	SMc03167	SMc03167	1818.5	ND	DS	3127093	4.11995
Chr	3.18788e+06	GGTTGC GATG GCGGCG	Coding region		SMc03143	SMc03143	53.5	77.5	inside	SMc03142	SMc03142	-480.5	-243.5	US	3187801	9.97665
Chr	3.18827e+06	GGTTTC AGGT CGATCC	IR divergent		SMc03143	SMc03143	-330.5	-306.5	US	SMc03142	SMc03142	-96.5	140.5	US	3188125	8.44235
Chr	3.18882e+06	CCTGTC GGTC GCAACC	Coding region		SMc03142	SMc03142	454.5	691.5	inside	SMc03141	SMc03141	-490.5	-380.5	US	3188760	5.72494
Chr	3.18863e+06	TGTTTC GGCT GGATGC	Coding region		SMc03142	SMc03142	270.5	507.5	inside	SMc03141	SMc03141	-674.5	-564.5	US	3188760	5.72494
Chr	3.20823e+06	GGTTGC GGGG GCAGGA	rRNA or tRNA		SMc03123	rRNA-5S		1066.5	DS	SMc03075	tRNA-MET_CAT		66.5	inside	3208288	5.12574
Chr	3.20933e+06	CCTTCC ACGC GGGACC	rRNA or tRNA		SMc03221	tRNA-ALA_TGC		-702.5	US	SMc03220	rRNA-23S		2376.5	inside	3209435	6.13952
Chr	3.20947e+06	TCTTTC GGAG GCGACC	rRNA or tRNA		SMc03221	tRNA-ALA_TGC		-846.5	US	SMc03220	rRNA-23S		2232.5	inside	3209435	6.13952
Chr	3.20977e+06	CGTGCA GGTC GGAACT	rRNA or tRNA		SMc03221	tRNA-ALA_TGC		-1148.5	US	SMc03220	rRNA-23S		1930.5	inside	3209705	7.0831
Chr	3.2098e+06	CGCTAC CTTA GGACCG	rRNA or tRNA		SMc03221	tRNA-ALA_TGC		-1181.5	US	SMc03220	rRNA-23S		1897.5	inside	3209705	7.0831
Chr	3.21002e+06	AGTTAC GCGT GCAATT	rRNA or tRNA		SMc03221	tRNA-ALA_TGC		-1398.5	US	SMc03220	rRNA-23S		1680.5	inside	3210041	7.02028
Chr	3.21138e+06	CTTTCC TGCA GGTACT	rRNA or tRNA		SMc03221	tRNA-ALA_TGC		-2756.5	US	SMc03220	rRNA-23S		322.5	inside	3211506	8.90363
Chr	3.21261e+06	CGTTAA GCAC GCAACA	rRNA or tRNA		SMc03074	tRNA-ALA_TGC		-228.5	US	SMc03073	tRNA-ILE_GAT		-12.5	US	3212428	9.70051
Chr	3.21261e+06	CGTTAA GCAC GCAACA	IR consecutive		SMc03073	tRNA-ILE_GAT		-12.5	US	SMc03222	rRNA-16S		1727.5	DS	3212672	8.59446
Chr	3.21329e+06	GGTTGC GCTC GTTGCG	rRNA or tRNA		SMc03073	SMc02589	-692.5	ND	US	SMc03222	rRNA-16S		1047.5	inside	3213354	8.56058
Chr	3.21354e+06	CGTTAG CTGC GCCACC	rRNA or tRNA		SMc03073	SMc02589	-942.5	ND	US	SMc03222	rRNA-16S		797.5	inside	3213354	8.56058
Chr	3.24293e+06	TGTTCC GAAT GCAAGT	IR divergent		SMc03101	SMc03101	-327.5	-189.5	US	SMc03100	SMc03100	-95.5	-1.5	US	3242776	10.7351
Chr	3.29283e+06	CATTTC ACCC GCGACG	Coding region		SMc02501	atpD	-177.5	ND	US	SMc02500	atpG	731.5	ND	inside	3292788	4.94723
Chr	3.29326e+06	GGTCGC GGGC GAAGCG	Coding region		SMc02501	atpD	-605.5	ND	US	SMc02500	atpG	303.5	ND	inside	3293349	5.33459
Chr	3.2937e+06	CCTTGC CTTC CGAACG	Coding region		SMc02500	atpG	-134.5	ND	US	SMc02499	atpA	1422.5	ND	inside	3293785	5.54395
Chr	3.29421e+06	CGTTCC AGGA GGCGCG	Coding region		SMc02500	atpG	-643.5	ND	US	SMc02499	atpA	913.5	ND	inside	3294247	4.83574
Chr	3.29483e+06	CGGACC TACG GGAACG	Coding region		SMc02500	atpG	-1263.5	ND	US	SMc02499	atpA	293.5	ND	inside	3294993	4.79247
Chr	3.29502e+06	CGTCAC CGAC GGAAAG	Coding region		SMc02500	atpG	-1457.5	ND	US	SMc02499	atpA	99.5	ND	inside	3294993	4.79247
Chr	3.30138e+06	GGTTTT GTTG GCAGCG	IR divergent		SMc02494	SMc02494	-298.5	ND	US	SMc02493	SMc02493	-256.5	ND	US	3301281	7.86608
Chr	3.32192e+06	CGTGCC GGCA GCAGCG	Coding region		SMc02476	SMc02476	-532.5	ND	US	SMc02475	SMc02475	224.5	271.5	inside	3321944	4.01241
Chr	3.32196e+06	GGTGCG GCCG GGAACT	Coding region		SMc02476	SMc02476	-572.5	ND	US	SMc02475	SMc02475	184.5	231.5	inside	3321944	4.01241
Chr	3.32188e+06	CGATTC CTTC GTCACG	Coding region		SMc02476	SMc02476	-487.5	ND	US	SMc02475	SMc02475	269.5	316.5	inside	3321944	4.01241
Chr	3.32205e+06	GGGAGC GCGA GAAACA	Coding region		SMc02476	SMc02476	-658.5	ND	US	SMc02475	SMc02475	98.5	145.5	inside	3321944	4.01241
Chr	3.32196e+06	GGTGCG GCCG GGAACT	Coding region		SMc02476	SMc02476	-572.5	ND	US	SMc02475	SMc02475	184.5	231.5	inside	3322146	5.5864
Chr	3.32205e+06	GGGAGC GCGA GAAACA	Coding region		SMc02476	SMc02476	-658.5	ND	US	SMc02475	SMc02475	98.5	145.5	inside	3322146	5.5864
Chr	3.37239e+06	GGTAAG GGCG GCAACG	Coding region		SMc03256	SMc03256	-1011.5	ND	US	SMc03257	TRm18	771.5	ND	inside	3372385	4.31177
Chr	3.3725e+06	GGGAAC GGCA GCAACT	Coding region		SMc03256	SMc03256	-1115.5	ND	US	SMc03257	TRm18	667.5	ND	inside	3372385	4.31177
Chr	3.37254e+06	CGTTTG CTCG CGAACC	Coding region		SMc03256	SMc03256	-1162.5	ND	US	SMc03257	TRm18	620.5	ND	inside	3372385	4.31177
Chr	3.383e+06	TGTTGC GATC GCCGCG	IR consecutive		SMc03265	SMc03265	2475.5	ND	DS	SMc03267	SMc03267	-406.5	-381.5	US	3383151	4.19759
Chr	3.38899e+06	GGTTGC CGAC GCCCCT	Coding region		SMc03272	SMc03272	42.5	ND	inside	SMc05012	SMc05012	-956.5	-929.5	US	3388991	7.50735
Chr	3.38944e+06	CCCTGC GCGA GCAACT	Coding region		SMc03272	SMc03272	498.5	ND	inside	SMc05012	SMc05012	-500.5	-473.5	US	3389502	3.93577
Chr	3.39848e+06	CGTTGC CGCC CTTACC	Coding region		SMc03283	TRm18	773.5	ND	inside	SMc03284	SMc03284	-1009.5	ND	US	3398481	4.66963
Chr	3.39838e+06	AGTTGC TGCC GTTCCC	Coding region		SMc03283	TRm18	669.5	ND	inside	SMc03284	SMc03284	-1113.5	ND	US	3398481	4.66963
Chr	3.40315e+06	CGTTCC ACTT GGCAGC	Coding region		SMc03287	SMc03287	2166.5	2447.5	inside	SMc03288	SMc03288	-2899.5	-2779.5	US	3402989	8.38094
Chr	3.40315e+06	CGTTCC ACTT GGCAGC	Coding region		SMc03287	SMc03287	2166.5	2447.5	inside	SMc03288	SMc03288	-2899.5	-2779.5	US	3402989	8.38094
Chr	3.41275e+06	AGTTTC ATCC GTATCT	IR consecutive		SMc03297	SMc03297	-236.5	-235.5	US	SMc03298	TRm26.3	2481.5	ND	DS	3412733	8.22987
Chr	3.4129e+06	GGTTTT GGTC GGAGCC	IR consecutive		SMc03297	SMc03297	-385.5	-384.5	US	SMc03298	TRm26.3	2332.5	ND	DS	3412733	8.22987
Chr	3.41263e+06	GGCTTC ACGT GTCACG	IR consecutive		SMc03297	SMc03297	-118.5	-117.5	US	SMc03298	TRm26.3	2599.5	ND	DS	3412733	8.22987
Chr	3.4129e+06	GGTTTT GGTC GGAGCC	IR consecutive		SMc03297	SMc03297	-385.5	-384.5	US	SMc03298	TRm26.3	2332.5	ND	DS	3413069	3.75605
Chr	3.43461e+06	CCTTGC ACTC GCGACC	IR consecutive		SMc03767	aslB	-214.5	-129.5	US	SMc03768	SMc03768	1185.5	ND	DS	3434704	10.4757
Chr	3.43942e+06	GGTTCG TCGC GTAACG	Coding region		SMc03772	rpmA	29.5	ND	inside	SMc03773	SMc03773	-370.5	ND	US	3439474	3.87409
Chr	3.44643e+06	CGATCC TTTC GGGACA	Coding region		SMc03781	SMc03781	519.5	547.5	inside	SMc03782	SMc03782	-158.5	-135.5	US	3446274	3.72661
Chr	3.46563e+06	CTTTTC AAAT GCAACA	rRNA or tRNA		SMc03902	tRNA-GLY_GCC		-92.5	US	SMc03800	SMc03800	0.5	31.5	inside	3465509	10.9721
Chr	3.50155e+06	AGCTGC AGCT GAAACT	Coding region		SMc03834	pcbD	-518.5	ND	US	SMc03835	ligT	199.5	226.5	inside	3501715	4.72369
Chr	3.50162e+06	CGTCGC CGAT GAAGCG	Coding region		SMc03834	pcbD	-591.5	ND	US	SMc03835	ligT	126.5	153.5	inside	3501715	4.72369
Chr	3.50182e+06	TTGTTC CGTC GGAACG	IR consecutive		SMc03835	ligT	-78.5	-51.5	US	SMc03836	SMc03836	725	726	DS	3501715	4.72369
Chr	3.50627e+06	GGCAGC TTAC GGAACC	Coding region		SMc03838	SMc03838	2983.5	ND	DS	SMc03839	SMc03839	145.5	245.5	inside	3506142	4.02215
Chr	3.50981e+06	TGTTCC GCCG CAAGCG	IR consecutive		SMc03844	SMc03844	-299.5	-275.5	US	SMc03845	SMc03845	847.5	946.5	DS	3509699	4.34709
Chr	3.50968e+06	CGTTGC CACC GTATGT	IR consecutive		SMc03844	SMc03844	-170.5	-146.5	US	SMc03845	SMc03845	976.5	1075.5	DS	3509699	4.34709
Chr	3.51381e+06	AGGTCC AATC GGAACT	IR divergent		SMc03846	acnA	-219.5	-53.5	US	SMc03847	ccmA	-51.5	26.5	US	3513644	4.11092
Chr	3.52242e+06	CGTTTC CGGA CGAGCC	IR divergent		SMc03856	dapF	-341.5	-307.5	US	SMc03857	ffh	-43.5	45.5	US	3522360	5.15035
Chr	3.52717e+06	CGCTCC TGCC GCAAAT	IR divergent		SMc03862	SMc03862	-246.5	-228.5	US	SMc03863	rplS	-86.5	54.5	US	3527160	6.58295
Chr	3.61727e+06	GGTTTC CCCC TCCACC	IR consecutive		SMc04409	SMc04409	244.5	260.5	DS	SMc04410	asd	-39.5	ND	US	3617188	4.36098
pSymA	3.64616e+06	AGGTGC CTCG GACACC	Coding region		SMc02801	parB	-152.5	-123.5	US	SMc02800	parA	674.5	675.5	inside	3646217	4.15326
pSymA	3.651e+06	TGTTTC GGGC GCATCT	IR consecutive		SMc02797	thdF	-186.5	-53.5	US	SMc02796	rho	1430.5	1541.5	DS	3650872	4.19516
pSymA	3.65102e+06	CGTTTC ACGT GAATCA	IR consecutive		SMc02797	thdF	-208.5	-75.5	US	SMc02796	rho	1408.5	1519.5	DS	3650872	4.19516
pSymA	222.5	TCTTGC GATA GGAACT	IR divergent		SMa2395	repA2	-913.5	-806.5	US	SMa0002	fdoG	-1130.5	ND	US	390	10.4428
pSymA	1423.5	AGGGGC TGCG GCAACG	Coding region		SMa2395	repA2	-2114.5	-2007.5	US	SMa0002	fdoG	70.5	ND	inside	1286	6.94522
pSymA	1120.5	CCTGAC CGCG GCAACC	IR divergent		SMa2395	repA2	-1811.5	-1704.5	US	SMa0002	fdoG	-232.5	ND	US	1286	6.94522
pSymA	59409.5	TTTTCC TCCC GCATCC	IR divergent		SMa0112	SMa0112	-175.5	-71.5	US	SMa0113	SMa0113	-293.5	-211.5	US	59327	3.74267
pSymA	68145.5	TGTTAC CTTC GGCGCG	Coding region		SMa0125	groES3	45.5	81.5	inside	SMa0126	cspA8	-659.5	-624.5	US	68325	7.6506
pSymA	89150.5	GGCTTC GCAG GCCACT	IR convergent		SMa0160	SMa0160	734.5	769.5	DS	SMa0162	SMa0162	369.5	436.5	DS	89157	5.01573
pSymA	89262.5	GGTTAC GGCC AACACG	IR convergent		SMa0160	SMa0160	846.5	881.5	DS	SMa0162	SMa0162	257.5	324.5	DS	89157	5.01573
pSymA	127976	GGATCC TGGG TGAACG	IR consecutive		SMa0228	gdhA	1556.5	1591.5	DS	SMa0229	SMa0229	-108.5	99.5	US	127900	4.43512
pSymA	127738	AGTGGC CGAG GCAATG	Coding region		SMa0228	gdhA	1318.5	1353.5	inside	SMa0229	SMa0229	-346.5	-138.5	US	127900	4.43512
pSymA	183418	AGTTTG GGGC GTAGCC	IR consecutive		SMa0333	SMa0333	-23.5	ND	US	SMa0335	SMa0335	933.5	ND	DS	183486	3.82386
pSymA	243802	AGACGC CCGC GAAACT	IR consecutive		SMa0453	SMa0453	647.5	ND	DS	SMa0461	SMa0461	-1313.5	ND	US	243929	4.28169
pSymA	336542	TGTCGC TCGG CGAACG	IR consecutive		SMa0626	SMa0626	1425.5	ND	DS	SMa0627	aqpZ2	-223.5	-204.5	US	336696	3.93995
pSymA	348126	GGAAGC GCGC GCAACA	IR consecutive		SMa5027	SMa5027	-275.5	-107.5	US	SMa0656	SMa0656	1122.5	ND	DS	348012	9.90918
pSymA	408586	CGCTCT ATCG GCAACG	IR consecutive		SMa0754	SMa0754	806.5	ND	DS	SMa0757	nodD2	-667.5	-618.5	US	408600	5.8223
pSymA	409962	CGTTGC TGCC GCACAC	Coding region		SMa0757	nodD2	708.5	757.5	inside	SMa0758	SMa0758	-1144.5	-965.5	US	409948	4.3316
pSymA	410128	GGATGC GGGA GATACT	Coding region		SMa0757	nodD2	873.5	922.5	inside	SMa0758	SMa0758	-979.5	-800.5	US	409948	4.3316
pSymA	419002	CGTTCG GGGC GCAACA	IR consecutive		SMa0772	nodL	656.5	ND	DS	SMa0773	noeA	-282.5	-142.5	US	419056	3.9809
pSymA	418974	TGCTGA GGCC GCAACG	IR consecutive		SMa0772	nodL	628.5	ND	DS	SMa0773	noeA	-310.5	-170.5	US	419056	3.9809
pSymA	421610	CGTTCC ACCC GCTTCC	Coding region		SMa0773	noeA	2326.5	2466.5	DS	SMa0774	noeB	889.5	ND	inside	421429	7.47431
pSymA	442132	CGTTCT CCGC GCTACG	IR consecutive		SMa0806	syrB3	500.5	521.5	DS	SMa0809	SMa0809	-197.5	-134.5	US	442308	4.34044
pSymA	446952	GCTGGC GGGC GGAACT	Coding region		SMa0814	nifB	-1274.5	-1217.5	US	SMa0815	nifA	567.5	620.5	inside	446927	4.21156
pSymA	447158	CGTTTC GTGA TCGACC	Coding region		SMa0814	nifB	-1479.5	-1422.5	US	SMa0815	nifA	362.5	415.5	inside	447202	3.73888
pSymA	447574	AGTTGC GATG GGAGCA	IR consecutive		SMa0815	nifA	-53.5	-0.5	US	SMa0816	fixX	462.5	ND	DS	447579	4.52397
pSymA	452254	CGGTTC TGGC GCAGCA	IR divergent		SMa0822	fixA	-915.5	-802.5	US	SMa0824	SMa0824	-603.5	-519.5	US	452427	3.97179
pSymA	455504	CGTTGC GCCA GATAGC	Coding region		SMa0827	nifD	954.5	ND	inside	SMa0829	nifK	-638.5	ND	US	455577	7.04136
pSymA	459302	CGGTCC AGGA GGCACT	IR consecutive		SMa0830	nifE	1564.5	ND	DS	SMa0831	nifX	-361.5	-341.5	US	459317	4.00619
pSymA	460458	CGTTCC GCCA GTGAGA	IR consecutive		SMa0831	nifX	795.5	815.5	DS	SMa0833	SMa0833	-247.5	-184.5	US	460558	4.35545
pSymA	462180	GGTTGC CGCA TGATCC	IR consecutive		SMa0835	SMa0835	409.5	ND	DS	SMa0838	syrA	-31.5	ND	US	462202	4.19641
pSymA	466766	TGGCTC CGGC GCAACG	Coding region		SMa0848	SMa0848	822.5	ND	DS	SMa0849	syrM	348.5	ND	inside	466838	5.85961
pSymA	467766	TGTTCC GTCA GTCGCC	Coding region		SMa0849	syrM	1347.5	ND	DS	SMa0850	SMa0850	299.5	337.5	inside	467862	3.96402
pSymA	468696	CGTTGA TCTT GCAACC	Coding region		SMa0851	nodH	246.5	733.5	inside	SMa0852	nodF	-935.5	ND	US	468667	5.78615
pSymA	468674	GGACGC TCCT GAAACT	Coding region		SMa0851	nodH	268.5	755.5	inside	SMa0852	nodF	-957.5	ND	US	468667	5.78615
pSymA	479446	TGCTGC GTGC CCAACG	Coding region		SMa0864	nodI	-444.5	ND	US	SMa0866	nodC	843.5	ND	inside	479357	5.26326
pSymA	479418	GGGAGC GCTA GAAACG	Coding region		SMa0864	nodI	-416.5	ND	US	SMa0866	nodC	871.5	ND	inside	479357	5.26326
pSymA	479512	TATGGC GTCT GGAACG	Coding region		SMa0864	nodI	-511.5	ND	US	SMa0866	nodC	776.5	ND	inside	479357	5.26326
pSymA	480172	CGGTTC TGCC GCCACT	Coding region		SMa0864	nodI	-1171.5	ND	US	SMa0866	nodC	116.5	ND	inside	480256	4.41687
pSymA	482338	GGCTGC CCCA CCAACA	Coding region		SMa0870	nodD1	527.5	587.5	inside	SMa0872	SMa0872	-1086.5	-1024.5	US	482529	6.42088
pSymA	484706	GATTGC GATC GCAGCC	Coding region		SMa0872	SMa0872	1281.5	1343.5	DS	SMa0873	nifN	949.5	ND	inside	484852	4.4681
pSymA	487946	CGTTCA GCGC GGAAAC	Coding region		SMa0874	nodN	-2291.5	ND	US	SMa0875	nolG	912.5	ND	inside	487774	3.80062
pSymA	487712	TGTTCA GCGT GAAGCC	Coding region		SMa0874	nodN	-2057.5	ND	US	SMa0875	nolG	1146.5	ND	inside	487774	3.80062
pSymA	510476	ATTTCC CACT GAAACG	IR consecutive		SMa0917	SMa0917	591.5	ND	DS	SMa5006	SMa5006	-301.5	1.5	US	510475	3.74482
pSymA	540856	TGTTGC AACA AAAACG	IR divergent		SMa0967	SMa0967	-105.5	-79.5	US	SMa0969	SMa0969	-140.5	ND	US	540925	4.44296
pSymA	579212	GGTTCC CGGC GGGAGA	IR divergent		SMa1057	SMa1057	-102.5	-75.5	US	SMa1058	SMa1058	-19.5	52.5	US	579108	3.96718
pSymA	579182	GGTCAG GCCG GGAACT	IR divergent		SMa1057	SMa1057	-71.5	-44.5	US	SMa1058	SMa1058	-50.5	21.5	US	579108	3.96718
pSymA	591114	CGTATC TCCG GCAAAT	Coding region		SMa1082	SMa1082	-143.5	ND	US	SMa1084	SMa1084	2326.5	ND	inside	591118	4.42492
pSymA	621618	ACTTGC AGCA GCAACT	Coding region		SMa1141	SMa1141	372.5	453.5	inside	SMa1142	SMa1142	-391.5	ND	US	621503	7.92308
pSymA	621686	CTTTCC CGCC GGAGCG	Coding region		SMa1141	SMa1141	440.5	521.5	inside	SMa1142	SMa1142	-323.5	ND	US	621503	7.92308
pSymA	727610	CGTGGC GAGC AGAACG	Coding region		SMa1329	SMa1329	95.5	ND	inside	SMa1331	SMa1331	543.5	ND	DS	727794	4.37955
pSymA	750510	GTTTGC GCAA GCATCG	IR consecutive		SMa5008	SMa5008	-50.5	48.5	US	SMa1365	SMa1365	516.5	ND	DS	750553	4.44431
pSymA	759396	CGTTGA ACCC GCAAAG	Coding region		SMa1375	SMa1375	-1318.5	ND	US	SMa1377	SMa1377	126.5	ND	inside	759403	4.20398
pSymA	759568	CGACGC GCCC GCAACG	IR consecutive		SMa1377	SMa1377	-45.5	ND	US	SMa1379	SMa1379	1548	1597	DS	759403	4.20398
pSymA	774326	CAATCC GGGG GCAACC	Coding region		SMa1409	SMa1409	1448.5	ND	inside	SMa1410	SMa1410	-1561.5	-1554.5	US	774379	8.57049
pSymA	804266	GGTTTC GGCT GCCGCA	Coding region		SMa1456	SMa1456	-1037.5	-1008.5	US	SMa1459	SMa1459	74.5	ND	inside	804084	3.86705
pSymA	804100	TGCGTC GACC GTAACC	Coding region		SMa1456	SMa1456	-872.5	-843.5	US	SMa1459	SMa1459	239.5	ND	inside	804084	3.86705
pSymA	879440	AGTGCC CGGC GCAATT	IR consecutive		SMa1585	SMa1585	-478.5	-461.5	US	SMa1586	syrB2	874.5	896.5	DS	879628	3.86645
pSymA	880278	CGCTAC AGCC GCAGCA	Coding region		SMa1586	syrB2	35.5	57.5	inside	SMa1587	eglC	-341.5	-302.5	US	880365	4.93217
pSymA	880200	CCTTGG TTCG GCAACC	Coding region		SMa1586	syrB2	113.5	135.5	inside	SMa1587	eglC	-419.5	-380.5	US	880365	4.93217
pSymA	890576	CGCTGC TGCT GCCACC	IR convergent		SMa1595	SMa1595	542.5	ND	DS	SMa1597	SMa1597	1132	1164	DS	890410	8.31053
pSymA	890242	TGCTCG TCTC GCAACG	Coding region		SMa1594	SMa1594	1105.5	ND	DS	SMa1595	SMa1595	208.5	ND	inside	890410	8.31053
pSymA	913448	TGTTGC CGAG GAAATC	IR consecutive		SMa1637	SMa1637	828.5	ND	DS	SMa1639	SMa1639	-276.5	-274.5	US	913276	3.99487
pSymA	913334	GGTCGC CGGG GGAAAC	IR consecutive		SMa1637	SMa1637	713.5	ND	DS	SMa1639	SMa1639	-391.5	-389.5	US	913276	3.99487
pSymA	939218	CGATGC GTCG GCACCG	Coding region		SMa1674	SMa1674	85.5	ND	inside	SMa1675	SMa1675	-84.5	ND	US	939268	3.88674
pSymA	939172	GGCTGC ACGC GCAAGG	Coding region		SMa1674	SMa1674	131.5	ND	inside	SMa1675	SMa1675	-130.5	ND	US	939268	3.88674
pSymA	939458	CGTCTT CGTC GGAACC	Coding region		SMa1674	SMa1674	-153.5	ND	US	SMa1675	SMa1675	154.5	ND	inside	939268	3.88674
pSymA	962166	TGCAGC GCTC GAAACT	Coding region		SMa1704	SMa1704	-443.5	ND	US	SMa1705	SMa1705	366.5	368.5	inside	962199	4.79087
pSymA	1.01702e+06	GGTGAC ACCA GCAGCC	Coding region		SMa5032	SMa5032	-463.5	ND	US	SMa1793	SMa1793	79.5	121.5	inside	1016871	5.67355
pSymA	1.07946e+06	CGCTCC GACT GAGACG	IR consecutive		SMa1898	SMa1898	1422.5	1443.5	DS	SMa1900	SMa1900	-149.5	ND	US	1079435	3.89357
pSymA	1.0855e+06	GGTTCG CGGA GGGACC	IR convergent		SMa1905	mrcB	2689.5	2692.5	DS	SMa1907	SMa1907	694.5	ND	DS	1085342	3.85515
pSymA	1.09072e+06	AGTTCC TCAC GCATCC	Coding region		SMa1913	SMa1913	2835.5	ND	DS	SMa1916	SMa1916	490.5	520.5	inside	1090907	4.04183
pSymA	1.09109e+06	CGATGC CGGT GAAAAC	Coding region		SMa1913	SMa1913	3208.5	ND	DS	SMa1916	SMa1916	117.5	147.5	inside	1090907	4.04183
pSymA	1.10583e+06	GATTCC ACCC GAAGCC	Coding region		SMa1945	SMa1945	1648.5	ND	DS	SMa1948	SMa1948	13.5	87.5	inside	1105685	4.10823
pSymA	1.22102e+06	CTTTGC TCTC GAAACA	IR consecutive		SMa2165	SMa2165	1402.5	1406.5	DS	SMa2167	SMa2167	-462.5	-136.5	US	1221109	5.14372
pSymA	1.22126e+06	AGTTCG TAGT GAAACG	IR consecutive		SMa2165	SMa2165	1640.5	1644.5	DS	SMa2167	SMa2167	-224.5	101.5	US	1221109	5.14372
pSymA	1.24865e+06	GGTCAC TGCC GCACCA	IR divergent		SMa2229	SMa2229	-83.5	65.5	US	SMa2231	SMa2231	-670.5	-456.5	US	1248643	5.0542
pSymA	1.24875e+06	TTTTCC ACCC GCAGCA	IR divergent		SMa2229	SMa2229	-185.5	-36.5	US	SMa2231	SMa2231	-568.5	-354.5	US	1248643	5.0542
pSymA	1.25318e+06	TTTTGC CCCT GAACCC	Coding region		SMa2237	SMa2237	932.5	933.5	inside	SMa2239	SMa2239	-1077.5	-1049.5	US	1253165	6.22864
pSymB	1.32963e+06	GATTCC CAAC CCAACC	IR consecutive		SMa2355	SMa2355	2592.5	2757.5	DS	SMa2357	cyaO	-343.5	-277.5	US	1329740	7.27299
pSymB	1.35406e+06	CGTTCG GGCG TGAACA	IR divergent		SMa2395	repA2	-528.5	-421.5	US	SMa0002	fdoG	-1882	ND	US	1353904	9.06497
pSymB	58668.5	TGATGC TCCT GCAACT	Coding region		SMb20046	repA1	91.5	142.5	inside	SMb20047	SMb20047	-458.5	-427.5	US	58838	3.96471
pSymB	58958.5	CGATCC GGCC GACACT	IR divergent		SMb20046	repA1	-198.5	-147.5	US	SMb20047	SMb20047	-168.5	-137.5	US	58838	3.96471
pSymB	58958.5	CGATCC GGCC GACACT	IR divergent		SMb20046	repA1	-198.5	-147.5	US	SMb20047	SMb20047	-168.5	-137.5	US	59060	6.18109
pSymB	65187.5	GGTTGA CGAC GCAAGC	IR consecutive		SMb20055	SMb20055	1192.5	1366.5	DS	SMb20056	btuF	-1456.5	ND	US	65375	4.44537
pSymB	66346.5	GGCTGC CCCC GCAACT	IR consecutive		SMb20055	SMb20055	2351.5	2525.5	DS	SMb20056	btuF	-297.5	ND	US	66315	3.88588
pSymB	66414.5	CGTTGC GCGG GAAGGC	IR consecutive		SMb20055	SMb20055	2419.5	2593.5	DS	SMb20056	btuF	-229.5	ND	US	66315	3.88588
pSymB	153452	GTTTCC CGCT GCAGCC	Coding region		SMb20138	SMb20138	-349.5	-155.5	US	SMb20139	SMb20139	37.5	182.5	inside	153624	3.97432
pSymB	153458	CGCTGC AGCC GGAATC	Coding region		SMb20138	SMb20138	-355.5	-161.5	US	SMb20139	SMb20139	43.5	188.5	inside	153624	3.97432
pSymB	179866	GGGCAC ACCC GCAACG	Coding region		SMb20161	SMb20161	333.5	365.5	inside	SMb20162	SMb20162	-210.5	-47.5	US	179984	5.37402
pSymB	179832	GGTTGC GGAT GCGAGC	Coding region		SMb20161	SMb20161	299.5	331.5	inside	SMb20162	SMb20162	-244.5	-81.5	US	179984	5.37402
pSymB	217024	CGCTGC CGGC GGAATT	Coding region		SMb20208	pqqE	1226.5	ND	DS	SMb20209	SMb20209	208	ND	inside	216906	4.39311
pSymB	216812	CGACGC GAGC GCAACG	Coding region		SMb20207	pqqD	1308.5	ND	DS	SMb20208	pqqE	1015.5	ND	inside	216906	4.39311
pSymB	250838	CGTGAC CTGC GCATCC	Coding region		SMb20245	SMb20245	125.5	160.5	inside	SMb20246	SMb20246	-459.5	-343.5	US	251014	5.72251
pSymB	250824	ACTTCC GGTG GCAGCG	Coding region		SMb20245	SMb20245	139.5	174.5	inside	SMb20246	SMb20246	-473.5	-357.5	US	251014	5.72251
pSymB	343420	CGCGGC GTAT GCAACT	IR divergent		SMb20337	SMb20337	-34	-32	US	SMb20338	SMb20338	-64.5	ND	US	343500	3.89777
pSymB	452410	CGCTGC AGCA GTCACC	IR consecutive		SMb20436	SMb20436	1432.5	ND	DS	SMb20441	SMb20441	-96.5	-45.5	US	452490	4.4175
pSymB	452384	TGTGGA GGGC GGAACT	IR consecutive		SMb20436	SMb20436	1406.5	ND	DS	SMb20441	SMb20441	-122.5	-71.5	US	452490	4.4175
pSymB	452610	GGCTTC CGGC GGAGCG	Coding region		SMb20436	SMb20436	1631.5	ND	DS	SMb20441	SMb20441	102.5	153.5	inside	452490	4.4175
pSymB	470516	TGTTAC CGGC GGTGCC	Coding region		SMb20457	SMb20457	-463.5	-319.5	US	SMb20458	SMb20458	103.5	196.5	inside	470365	8.82837
pSymB	512772	GCGTGC GGGC GGAACG	IR consecutive		SMb20494	SMb20494	1330.5	1360.5	DS	SMb20495	SMb20495	-446.5	ND	US	512729	30.7794
pSymB	514110	CCGTGC GGTT GCAACG	Coding region		SMb20494	SMb20494	2669.5	2699.5	DS	SMb20495	SMb20495	892.5	ND	inside	513946	4.97565
pSymB	515008	GGGCCC GGGT GCAACC	IR convergent		SMb20495	SMb20495	1790.5	ND	DS	SMb20496	SMb20496	1955.5	ND	DS	515134	4.57911
pSymB	580482	GGCTGC CCCC GCAACT	IR divergent		SMb20555	SMb20555	-294.5	-245.5	US	SMb20556	SMb20556	-162.5	84.5	US	580634	6.40007
pSymB	590714	GGCTTC GTCG GGATCG	Coding region		SMb20804	SMb20804	1480.5	ND	DS	SMb20805	SMb20805	686.5	ND	inside	590860	3.76282
pSymB	591716	CCTTGC TGTC GAAGCC	Coding region		SMb20806	SMb20806	33.5	134.5	inside	SMb20807	SMb20807	-166.5	-117.5	US	591777	4.10402
pSymB	593428	GATTGC GGAC GCAAAG	Coding region		SMb20807	SMb20807	1547	1596	inside	SMb20808	SMb20808	842.5	852.5	DS	593535	3.93065
pSymB	593400	CGGGCC TACT GCAACT	Coding region		SMb20807	SMb20807	1519	1568	inside	SMb20808	SMb20808	870.5	880.5	DS	593535	3.93065
pSymB	593668	GGTGTC TTCC GCAATC	Coding region		SMb20808	SMb20808	602.5	612.5	inside	SMb20809	kpsF1	-839.5	-786.5	US	593535	3.93065
pSymB	597862	AGTTTC TGGT GAAAGT	Coding region		SMb20810	SMb20810	2251.5	ND	DS	SMb20811	SMb20811	72.5	75.5	inside	597814	4.76868
pSymB	598286	GGCTGC CGCG GCATCG	Coding region		SMb20812	SMb20812	935.5	1120.5	inside	SMb20813	SMb20813	-1566.5	-1513.5	US	598318	4.02308
pSymB	612170	GGTTTC GAGC GCGTCT	Coding region		SMb20822	rkpT2	1124.5	1237.5	DS	SMb20823	rkpZ2	740.5	771.5	inside	612214	4.22425
pSymB	613596	CGTTGC CGTT TGAACG	Coding region		SMb20823	rkpZ2	-684.5	-653.5	US	SMb20824	SMb20824	2262.5	2289.5	inside	613460	5.50202
pSymB	613546	CGTTAC GCCA GTGAGC	Coding region		SMb20823	rkpZ2	-634.5	-603.5	US	SMb20824	SMb20824	2312.5	2339.5	inside	613460	5.50202
pSymB	615850	GGCTGC GCGT GAAGCA	Coding region		SMb20824	SMb20824	7.5	34.5	inside	SMb20825	SMb20825	-172.5	-149.5	US	615665	4.91784
pSymB	636450	GGTTTC GGCA GAACCT	IR consecutive		SMb20843	algI	-253.5	-16.5	US	SMb21013	SMb21013	639.5	676.5	DS	636364	10.4032
pSymB	636430	GGTTAC GCAC CAAACC	IR consecutive		SMb20843	algI	-232.5	4.5	US	SMb21013	SMb21013	660.5	697.5	DS	636364	10.4032
pSymB	636338	CGCTAC CAAC GCAGCT	IR consecutive		SMb20843	algI	-140.5	96.5	US	SMb21013	SMb21013	752.5	789.5	DS	636364	10.4032
pSymB	655920	TGGTAC GGCG GCACCT	Coding region		SMb21037	SMb21037	1271.5	ND	inside	SMb21038	SMb21038	-330.5	ND	US	655789	7.0044
pSymB	668268	TCCTCC TCGG GCAACC	IR consecutive		SMb21698	SMb21698	-651.5	ND	US	SMb21662	exoI2	1575.5	ND	DS	668300	4.89353
pSymB	685460	CGTTCG CTGC GACACT	IR divergent		SMb21051	SMb21051	-183.5	-181.5	US	SMb21052	SMb21052	-120.5	-86.5	US	685356	5.61944
pSymB	692930	GGTTAA CGCG GCGACC	IR consecutive		SMb21058	SMb21058	231.5	ND	DS	SMb21059	SMb21059	-13.5	30.5	US	692908	4.0149
pSymB	702782	GGGTAC CGGT GTAACT	Coding region		SMb21068	SMb21068	875.5	883.5	inside	SMb21069	SMb21069	-1192.5	-1186.5	US	702691	5.39185
pSymB	717648	GGCTAC TAGT GAAACG	Coding region		SMb21080	SMb21080	103.5	207.5	inside	SMb21081	manB	-757.5	ND	US	717818	4.49159
pSymB	734344	AGCTGC GCAC GCAAGG	Coding region		SMb21091	lysM	447.5	514.5	inside	SMb21092	SMb21092	-567.5	ND	US	734284	4.40638
pSymB	736402	AGTGCC CGGA GCAAGG	IR divergent		SMb21093	SMb21093	-88	-26	US	SMb21094	argH2	-107.5	-79.5	US	736588	6.55994
pSymB	751940	CATTGC CCAC GGCACG	Coding region		SMb21110	SMb21110	178.5	ND	inside	SMb21111	SMb21111	-279.5	-80.5	US	752013	3.82795
pSymB	759650	GCTTCC GAGC GAATCG	Coding region		SMb21121	ivdH	80.5	170.5	inside	SMb21122	mccA	-1110.5	ND	US	759606	5.09992
pSymB	766558	CGTTTC TCTC GGCCCG	Coding region		SMb21127	SMb21127	63.5	91.5	inside	SMb21128	SMb21128	-314.5	ND	US	766601	4.7154
pSymB	766626	GGTGTC GCCC GCAATA	Coding region		SMb21127	SMb21127	131.5	159.5	inside	SMb21128	SMb21128	-246.5	ND	US	766601	4.7154
pSymB	786344	GGTTGC GATC GGTGCC	Coding region		SMb21222	SMb21222	1144.5	1163.5	inside	SMb21223	nodP2	-292.5	-172.5	US	786527	8.0583
pSymB	794166	CGTCGC CCGC GTACCC	Coding region		SMb21229	SMb21229	72.5	189.5	inside	SMb21230	SMb21230	1418.5	ND	DS	794358	7.50059
pSymB	794230	GGTTCC CTTC AGAATC	Coding region		SMb21229	SMb21229	8.5	125.5	inside	SMb21230	SMb21230	1354.5	ND	DS	794358	7.50059
pSymB	800760	CATTCC AACC GCAACG	IR consecutive		SMb21234	TRm1a	-371.5	ND	US	SMb21235	SMb21235	1047.5	1121.5	DS	800841	7.32132
pSymB	807726	GCTGCC ATCG GGAACG	Coding region		SMb21240	SMb21240	17.5	225.5	inside	SMb21241	SMb21241	1623.5	ND	DS	807880	6.6389
pSymB	808022	GGTTGC AGAC GGCGCC	IR consecutive		SMb21240	SMb21240	-279.5	-71.5	US	SMb21241	SMb21241	1326.5	ND	DS	807880	6.6389
pSymB	810762	CGTTTC AGGC GCGAAG	Coding region		SMb21242	SMb21242	-253.5	ND	US	SMb21243	SMb21243	848.5	1020.5	inside	810630	3.81027
pSymB	810638	AGATCC CAAA GGAACT	IR consecutive		SMb21242	SMb21242	-129.5	ND	US	SMb21243	SMb21243	972.5	1144.5	DS	810630	3.81027
pSymB	811868	GGGTTC GGCG GTAGCT	Coding region		SMb21243	SMb21243	-256.5	-84.5	US	SMb21244	SMb21244	1263.5	1267.5	inside	811778	6.82764
pSymB	811694	GGTTCC GCGG CGAAGT	IR consecutive		SMb21243	SMb21243	-83.5	88.5	US	SMb21244	SMb21244	1436.5	1440.5	DS	811778	6.82764
pSymB	815250	TGTTGC GGCG GCTGCG	Coding region		SMb21246	SMb21246	315.5	ND	inside	SMb21247	SMb21247	-417.5	ND	US	815413	4.46665
pSymB	815332	ACTTCC CTTG GCGACC	Coding region		SMb21246	SMb21246	397.5	ND	inside	SMb21247	SMb21247	-335.5	ND	US	815413	4.46665
pSymB	842210	GGCTTC ACCG GAGACG	Coding region		SMb21268	SMb21268	525.5	ND	inside	SMb21269	SMb21269	-135.5	115.5	US	842275	3.73505
pSymB	844390	CGAACC GGTG GAAACG	Coding region		SMb21269	SMb21269	2044.5	2295.5	inside	SMb21270	SMb21270	-142.5	-61.5	US	844416	3.80607
pSymB	844328	AGGACC TGGC GGAACT	Coding region		SMb21269	SMb21269	1983.5	2234.5	inside	SMb21270	SMb21270	-203.5	-122.5	US	844416	3.80607
pSymB	932640	AGGTTC GTGC GAAACT	Coding region		SMb21183	htpG	-198.5	-173.5	US	SMb21184	ackA2	93.5	95.5	inside	932832	3.8335
pSymB	949754	CGTTTC GGCT CGACCG	Coding region		SMb21198	SMb21198	2169.5	ND	DS	SMb21199	SMb21199	1037.5	ND	inside	949915	4.86235
pSymB	949744	GGTTAC TACC GTTTCG	Coding region		SMb21198	SMb21198	2160.5	ND	DS	SMb21199	SMb21199	1028.5	ND	inside	949915	4.86235
pSymB	984308	CGTTCG GCCC GCATCC	Coding region		SMb21317	wggR	407.5	603.5	inside	SMb21318	wgcA	-314.5	ND	US	984120	8.79462
pSymB	984038	TGATTC GCTC GTCACC	Coding region		SMb21317	wggR	136.5	332.5	inside	SMb21318	wgcA	-585.5	ND	US	984120	8.79462
pSymB	986088	AGTCGC CGGC GAAGCG	Coding region		SMb21318	wgcA	1464.5	ND	DS	SMb21319	wgaA	27.5	32.5	inside	985953	8.9432
pSymB	991900	AGTTCC TGGA GGTGCT	Coding region		SMb21322	wgaE	444.5	ND	inside	SMb21323	wgaF	-714.5	ND	US	991967	19.2813
pSymB	1.01744e+06	AGTCCG CGCC GTAACC	Coding region		SMb21350	SMb21350	-901.5	ND	US	SMb21351	SMb21351	390.5	ND	inside	1017448	3.7908
pSymB	1.16554e+06	AGTTCC TTAC GGTGCC	Coding region		SMb20940	exsB	115.5	163.5	inside	SMb20941	exsA	2074.5	2316.5	DS	1165686	4.24084
pSymB	1.16756e+06	GGTCCC AGGA GAATCG	Coding region		SMb20941	exsA	57.5	299.5	inside	SMb20942	exoB	-590.5	-545.5	US	1167622	4.48653
pSymB	1.16764e+06	GGTGAC GAGC GCACCG	IR divergent		SMb20941	exsA	-20.5	221.5	US	SMb20942	exoB	-512.5	-467.5	US	1167622	4.48653
pSymB	1.16786e+06	GATTGC CGAA GGACCG	IR divergent		SMb20941	exsA	-241.5	0.5	US	SMb20942	exoB	-291.5	-246.5	US	1167871	5.45316
pSymB	1.17829e+06	TGATCC CGCT GCAGCT	Coding region		SMb20950	exoT	378.5	ND	inside	SMb21673	SMb21673	-1134.5	ND	US	1178341	4.43953
pSymB	1.17852e+06	TATTCT CGCT GCAACG	Coding region		SMb20950	exoT	609.5	ND	inside	SMb21673	SMb21673	-903.5	ND	US	1178341	4.43953
pSymB	1.184e+06	GGCTTC GTTC GCAACG	Coding region		SMb20956	exoL	743.5	770.5	inside	SMb20957	exoA	-464.5	ND	US	1184010	3.92595
pSymB	1.19336e+06	CGTCGC CGGT AAAACG	Coding region		SMb20964	SMb20964	997.5	1025.5	DS	SMb20965	SMb20965	777.5	ND	inside	1193192	4.49677
pSymB	1.21515e+06	CTTTGC CTCC GTAAGG	Coding region		SMb20983	SMb20983	170.5	340.5	inside	SMb20984	nirB	-155.5	68.5	US	1215146	4.58587
pSymB	1.23092e+06	GCTTAC TTCG GCATCC	IR consecutive		SMb20994	SMb20994	-89.5	63.5	US	SMb20995	engA	1585.5	1650.5	DS	1230931	4.54801
pSymB	1.24375e+06	GGTTGC CGTC GAAAAC	Coding region		SMb21009	glpK	60.5	167.5	inside	SMb21010	bdhA	-360.5	-313.5	US	1243832	4.78399
pSymB	1.24399e+06	TGCTCC CGCG GACACG	IR divergent		SMb21009	glpK	-179.5	-72.5	US	SMb21010	bdhA	-120.5	-73.5	US	1243832	4.78399
pSymB	1.27471e+06	GTTTGC ACGG GCAACG	Coding region		SMb20868	SMb20868	2389.5	2469.5	inside	SMb22014	SMb22014	-1394.5	-1327.5	US	1274774	4.36022
pSymB	1.27491e+06	GCTTCC TCTG GCAACT	Coding region		SMb20868	SMb20868	2595.5	2675.5	inside	SMb22014	SMb22014	-1188.5	-1121.5	US	1274774	4.36022
pSymB	1.27476e+06	GGTTTC GTCG GCGCCT	Coding region		SMb20868	SMb20868	2439.5	2519.5	inside	SMb22014	SMb22014	-1344.5	-1277.5	US	1274774	4.36022
pSymB	1.28623e+06	CGTTCC GGCG AGAGCG	IR divergent		SMb20879	SMb20879	-566.5	-404.5	US	SMb20880	rhlE2	-32.5	192.5	US	1286116	7.2306
pSymB	1.28598e+06	CGCTGC CTTC GCAGCT	IR divergent		SMb20879	SMb20879	-316.5	-154.5	US	SMb20880	rhlE2	-282.5	-57.5	US	1286116	7.2306
pSymB	1.2862e+06	AGATGA CACC GGAACC	IR divergent		SMb20879	SMb20879	-541.5	-379.5	US	SMb20880	rhlE2	-57.5	167.5	US	1286116	7.2306
pSymB	1.28989e+06	GGTTGC CGCG GGCAGC	Coding region		SMb20883	SMb20883	-244.5	ND	US	SMb20884	SMb20884	232.5	ND	inside	1289939	3.88619
pSymB	1.31519e+06	GGATGC ACCC GTAGCT	Coding region		SMb20904	SMb20904	971.5	ND	DS	SMb21712	tRNA-ARG_CCG	4.5	ND	inside	1315254	7.83825
pSymB	1.31672e+06	CGTTCC TGTG GGACGC	IR divergent		SMb20905	SMb20905	-254.5	-253.5	US	SMb20906	SMb20906	-236.5	ND	US	1316847	29.0123
pSymB	1.3359e+06	GGTTCC CGGT GCGAGG	Coding region		SMb21403	SMb21403	537.5	785.5	DS	SMb21404	SMb21404	0.5	9.5	inside	1335833	4.12321
pSymB	1.35892e+06	CGTTGC CGGT GTAGAA	Coding region		SMb21427	SMb21427	189.5	223.5	inside	SMb21428	rmlC	-345.5	ND	US	1358835	3.79591
pSymB	1.3756e+06	GGATCC TGCC GGATCG	Coding region		SMb21446	glgX2	1111.5	1144.5	inside	SMb21447	glgB2	-1254.5	ND	US	1375785	4.64262
pSymB	1.38313e+06	CGCCGC CATC GAAACC	Coding region		SMb21454	SMb21454	-997.5	ND	US	SMb21455	SMb21455	372.5	413.5	inside	1383218	5.79241
pSymB	1.39551e+06	ATTTCC CGCC GGAGCC	Coding region		SMb21466	prsD	-390.5	-227.5	US	SMb21467	SMb21467	199.5	253.5	inside	1395422	5.53957
pSymB	1.40976e+06	TGATGC GGCT GCAGCA	Coding region		SMb21488	cyoB	270.5	ND	inside	SMb21489	cyoC	-1735.5	ND	US	1409712	4.78314
pSymB	1.41151e+06	AGTTCC ATAC CGAACG	Coding region		SMb21488	cyoB	2021.5	ND	DS	SMb21489	cyoC	15.5	ND	inside	1411466	4.3314
pSymB	1.41164e+06	GGTTCT CTTC GCCACC	Coding region		SMb21488	cyoB	2151.5	ND	DS	SMb21489	cyoC	145.5	ND	inside	1411466	4.3314
pSymB	1.41394e+06	CGTGAC CGCG GAAAAC	Coding region		SMb21491	SMb21491	29.5	30.5	inside	SMb21492	SMb21492	934.5	ND	DS	1414067	4.13774
pSymB	1.41484e+06	GAATGC GGGC GCAACC	Coding region		SMb21491	SMb21491	-873.5	-872.5	US	SMb21492	SMb21492	31.5	ND	inside	1414744	4.04969
pSymB	1.41715e+06	TGTTCG CCAT GGAACA	Coding region		SMb21495	SMb21495	87.5	328.5	inside	SMb21496	SMb21496	-412.5	ND	US	1417089	7.8316
pSymB	1.41711e+06	CTTTAC CTCG GTATCG	Coding region		SMb21495	SMb21495	49.5	290.5	inside	SMb21496	SMb21496	-450.5	ND	US	1417089	7.8316
pSymB	1.45538e+06	GGTACC CGCC GAATCC	Coding region		SMb20652	asnB	12.5	40.5	inside	SMb20654	SMb20654	-609.5	-574.5	US	1455466	8.33271
pSymB	1.45536e+06	CGTCCC GTAT TGAACC	Coding region		SMb20652	asnB	30.5	58.5	inside	SMb20654	SMb20654	-627.5	-592.5	US	1455466	8.33271
pSymB	1.53478e+06	AGCTGC CGTC GAAGCC	Coding region		SMb20745	glnII	129.5	213.5	inside	SMb20746	gstI	-693.5	-671.5	US	1534951	4.98551
pSymB	1.5452e+06	CGATGC GCGC GGTACT	Coding region		SMb20754	SMb20754	-103.5	-95.5	US	SMb20755	pccB	6.5	48.5	inside	1545184	4.30548
pSymB	1.56732e+06	GCTTGC CGCG GTGACG	Coding region		SMb20774	SMb20774	-165.5	-145.5	US	SMb20775	SMb20775	34.5	55.5	inside	1567212	8.37978
pSymB	1.56716e+06	GATTCC ATCC GCCACT	IR divergent		SMb20774	SMb20774	-1.5	18.5	US	SMb20775	SMb20775	-129.5	-108.5	US	1567212	8.37978
pSymB	1.63399e+06	GGTCAC CCAG GGACCG	Coding region		SMb20614	SMb20614	-420.5	-416.5	US	SMb20615	thiC	43.5	ND	inside	1633816	6.26218

## Sheet: Table S1I
Table S1I. Genes with promoter regions identified as Clr ChIP-seq-enriched, analysed in previous transcriptome experiments (Krol et a., 2016, Zou et al. 2017).
Replicon	Gene ID	Gene name	M-value		Mean peak shape score	Putative BS	Distance to ATG		Mean peak center	Position of putative BS	Peak shape score				P-value
			CyaJ++	Clr++			Mean peak center	Putative BS			TY cAMP	TY cGMP	MOPS cAMP	MOPS cGMP	TY cAMP	TY cGMP	MOPS cAMP	MOPS cGMP
	Putative BS matching the consensus
Chr	SMc00653	SMc00653	1.29661	ND	13.91	AGTTACCGCGGTGACG	-46	-78.5	2923570	2.9236e+06	13.5809	8.13935	21.1383	12.7814	2.59833e-42	1.98703e-16	1.76927e-99	1.04177e-37
Chr	SMc00864	SMc00864	3.03453	ND	39.9506	TGTTCCAAACGGAACA	-392	-438.5	923887	923934	43.4799	31.4501	41.213	43.6594	0	2.09536e-217	0	0
Chr	SMc00925	SMc00925	3.2774	0.9256	8.37145	TGTATCTGAGGGAACA	-80	-109.5	858537	858566	8.13228	7.38657	12.9375	5.02947	2.10652e-16	7.5333e-14	1.38236e-38	2.45916e-07
Chr	SMc01003	SMc01003	1.83599	1.9794	23.8751	CGTTACCGCGGGAACC	-219	-256.5	1531155	1.53119e+06	22.8124	17.8655	26.1057	28.7166	1.72554e-115	1.09457e-71	1.56949e-150	1.18333e-181
Chr	SMc01136	SMc01136	2.73614	1.6632	16.9412	TGTTCCGTGGGAAACT	-274	-299.5	415344	415370	18.1275	9.26467	23.6213	16.7512	9.66548e-74	9.78425e-21	1.16334e-123	2.77578e-63
Chr	SMc01210	SMc01210	1.97035	2.3854	31.4857	TGTTTCCCGGGGAACA	-609	-645.5	1719194	1.71923e+06	35.6889	24.1789	35.106	30.9688	2.93393e-279	1.85533e-129	2.73183e-270	7.09498e-211
Chr	SMc01589	SMc01589	ND	3.7637	12.5252	TGTCACGGGGGGAACA	-118	-163.5	2522871	2.52292e+06	7.06244	4.18613	24.9396	13.9127	8.18032e-13	1.41876e-05	1.38323e-137	2.65085e-44
Chr	SMc02177	SMc02177	1.20715	2.3533	16.6478	TGTTCCGCGGGAAACA	-161	-138.5	517498	517520	17.0609	9.07696	22.9897	17.4639	1.45115e-65	5.58253e-20	2.95361e-117	1.35024e-68
Chr	SMc02178	SMc02178	2.33806	2.9945	16.6478	TGTTCCGCGGGAAACA	-38	-60.5	517498	517520	17.0609	9.07696	22.9897	17.4639	1.45115e-65	5.58253e-20	2.95361e-117	1.35024e-68
Chr	SMc02278	SMc02278	3.52523	3.523	16.6283	TGTTCCCCGAGGAACC	-66	-84.5	652656	652674	14.613	10.1249	21.4717	20.3035	1.16118e-48	2.14108e-24	1.43026e-102	5.98602e-92
Chr	SMc03100	SMc03100	2.97054	2.4427	10.7351	TGTAACGCCGGAAACA	-248	-200.5	3242776	3.24282e+06	4.93333		16.5368		4.04207e-07		9.96991e-62
Chr	SMc03985	cyaF2	ND	3.1647	10.6182	TGTTTCTCGGGGAACG	-49	-94.5	2984422	2.98447e+06	8.88944	7.54164	12.1897	13.8519	3.07098e-19	2.32057e-14	1.76383e-34	6.19862e-44
Chr	SMc04164	SMc04164	2.18114	2.466	34.3139	TGTTACCCGCGGAACA	-160	-163.5	2153540	2.15354e+06	36.7015	25.6631	39.7068	35.1843	3.45218e-295	1.5111e-145	0	1.73824e-271
Chr	SMc04190	SMc04190	3.86728	4.8696	6.45865	AGTTTCTGCAGCGACT	-87	-271.5	2177983	2.1778e+06		5.00177	7.84411	6.53008		2.84033e-07	2.1802e-15	3.2867e-11
Chr	SMc04190	SMc04190	3.86728	4.8696	6.45865	TGTCACATCCGGAACA	-87	-94.5	2177983	2.17798e+06		5.00177	7.84411	6.53008		2.84033e-07	2.1802e-15	3.2867e-11
pSymB	SMb20495	SMb20495	5.01846	5.5721	30.7794	TGTTACTTCCGGAACT	-489	-505.5	512729	512712	28.834	23.4098	36.1773	34.6965	4.02078e-183	1.69857e-121	6.93482e-287	4.45472e-264
pSymB	SMb20906	SMb20906	6.5424	ND	29.0123	AGTTCCGCGAGGAACA	-113	-123.5	1316847	1.31684e+06	26.9905	25.939	28.1077	35.0119	9.554e-161	1.21003e-148	3.94339e-174	7.42695e-269
pSymB	SMb20946	exoY	ND	1.8564	5.49113	AGTTGCTGAGGCTACC	-236	-391.5	1173775	1.17393e+06	7.28888	5.17757		4.00693	1.56269e-13	1.12398e-07		3.07567e-05
pSymB	SMb21329	SMb21329	ND	2.066	18.1556	AGTTCCCTGGGTAACA	-72	-79.5	998393	998400	16.0162	4.83215	36.5836	15.1905	4.9239e-58	6.75317e-07	2.60691e-293	2.04463e-52
	Putative BS with one mismatch in the consensus
Chr	SMc00653	SMc00653	1.29661	ND	13.91	cgtcaccggagcaatg	-46	-186.5	2923570	2.92371e+06	13.5809	8.13935	21.1383	12.7814	2.59833e-42	1.98703e-16	1.76927e-99	1.04177e-37
Chr	SMc00809	SMc00809	1.48763	ND	8.41868	ggttccgcgggtgatg	-483	-578.5	829661	829756	12.6998	9.97898	6.59722	4.39871	2.96332e-37	9.41944e-24	2.09464e-11	5.44474e-06
Chr	SMc00809	SMc00809	1.48763	ND	8.41868	tgatggatccgcaacc	-483	-589.5	829661	829768	12.6998	9.97898	6.59722	4.39871	2.96332e-37	9.41944e-24	2.09464e-11	5.44474e-06
Chr	SMc00925	SMc00925	3.2774	0.9256	8.37145	cgattccctctgaacc	-80	-12.5	858537	858470	8.13228	7.38657	12.9375	5.02947	2.10652e-16	7.5333e-14	1.38236e-38	2.45916e-07
Chr	SMc00925	SMc00925	3.2774	0.9256	8.37145	gattccctctgaaccc	-80	-13.5	858537	858470	8.13228	7.38657	12.9375	5.02947	2.10652e-16	7.5333e-14	1.38236e-38	2.45916e-07
Chr	SMc01003	SMc01003	1.83599	1.9794	23.8751	agttgccggcgtagat	-219	-357.5	1531155	1.53129e+06	22.8124	17.8655	26.1057	28.7166	1.72554e-115	1.09457e-71	1.56949e-150	1.18333e-181
Chr	SMc02177	SMc02177	1.20715	2.3533	16.6478	tcttgcatcgggcacg	-161	-75.5	517498	517584	17.0609	9.07696	22.9897	17.4639	1.45115e-65	5.58253e-20	2.95361e-117	1.35024e-68
Chr	SMc02178	SMc02178	2.33806	2.9945	16.6478	tcttgcatcgggcacg	-38	-123.5	517498	517584	17.0609	9.07696	22.9897	17.4639	1.45115e-65	5.58253e-20	2.95361e-117	1.35024e-68
Chr	SMc03100	SMc03100	2.97054	2.4427	10.7351	tgttccgaatgcaagt	-248	-95.5	3242776	3.24293e+06	4.93333		16.5368		4.04207e-07		9.96991e-62
Chr	SMc03999	SMc03999	1.18293	ND	3.77708	gcttgcatccggcacg	-113	-28.5	2996819	2.99673e+06		3.77708				7.93383e-05
Chr	SMc04190	SMc04190	3.86728	4.8696	6.45865	agtttctgcagcgact	-87	-271.5	2177983	2.1778e+06		5.00177	7.84411	6.53008		2.84033e-07	2.1802e-15	3.2867e-11
Chr	SMc04190	SMc04190	3.86728	4.8696	6.45865	tgtcacatccggaaca	-87	-94.5	2177983	2.17798e+06		5.00177	7.84411	6.53008		2.84033e-07	2.1802e-15	3.2867e-11
Chr	SMc04190	SMc04190	3.86728	4.8696	6.45865	agtttccttcgaagcc	-87	-129.5	2177983	2.17794e+06		5.00177	7.84411	6.53008		2.84033e-07	2.1802e-15	3.2867e-11
pSymB	SMb20495	SMb20495	5.01846	5.5721	30.7794	gcgtgcgggcggaacg	-489	-446.5	512729	512772	28.834	23.4098	36.1773	34.6965	4.02078e-183	1.69857e-121	6.93482e-287	4.45472e-264
pSymB	SMb20906	SMb20906	6.5424	ND	29.0123	cgttcctgtgggacgc	-113	-236.5	1316847	1.31672e+06	26.9905	25.939	28.1077	35.0119	9.554e-161	1.21003e-148	3.94339e-174	7.42695e-269
pSymB	SMb21223	nodP2	2.26008	3.116	8.0583	gattgcgtctgcaaca	-110	-73.5	786527	786564	10.0182	7.55575		6.60096	6.33984e-24	2.08228e-14		2.04248e-11
pSymB	SMb21223	nodP2	2.26008	3.116	8.0583	ggttgcgatcggtgcc	-110	-292.5	786527	786344	10.0182	7.55575		6.60096	6.33984e-24	2.08228e-14		2.04248e-11
pSymB	SMb21240	SMb21240	2.85523	2.2783	6.6389	tgttactttagtaaaa	-137	-44.5	807880	807788	8.2472	5.77753	5.89199		8.1076e-17	3.79037e-09	1.90787e-09
pSymB	SMb21240	SMb21240	2.85523	2.2783	6.6389	ggttgcagacggcgcc	-137	-279.5	807880	808022	8.2472	5.77753	5.89199		8.1076e-17	3.79037e-09	1.90787e-09
pSymB	SMb21242	SMb21242	1.22495	2.2734	3.81027	agatcccaaaggaact	-121	-129.5	810630	810638			3.81027				6.94083e-05
pSymB	SMb21242	SMb21242	1.22495	2.2734	3.81027	cgtttcaggcgcgaag	-121	-253.5	810630	810762			3.81027				6.94083e-05
pSymB	SMb21243	SMb21243	ND	2.14	6.82764	gggttcggcggtagct	-167	-256.5	811778	811868	8.80353	7.83641	3.84298		6.62897e-19	2.31803e-15	6.07742e-05
pSymB	SMb21243	SMb21243	ND	2.14	6.82764	ggttccgcggcgaagt	-167	-83.5	811778	811694	8.80353	7.83641	3.84298		6.62897e-19	2.31803e-15	6.07742e-05
pSymB	SMb21247	SMb21247	2.01	1.34	4.46665	tgttgcggcggctgcg	-254	-417.5	815413	815250	4.46665				3.97275e-06
pSymB	SMb21247	SMb21247	2.01	1.34	4.46665	acttcccttggcgacc	-254	-335.5	815413	815332	4.46665				3.97275e-06
	No putative BS
Chr	SMc00252	SMc00252	1.02369	ND	5.89128		-155		1822316		5.34953	6.43304			4.40926e-08	6.25372e-11
Chr	SMc00404	SMc00404	1.76569	ND	6.77439		-333		356226		9.62195	8.4571	4.28508	4.73343	3.22959e-22	1.37059e-17	9.13363e-06	1.1038e-06
Chr	SMc02051	SMc02051	1.50425	ND	5.45371		-698		1667576		6.68553	5.6366	5.49296	3.99976	1.15044e-11	8.67219e-09	1.97624e-08	3.17039e-05
Chr	SMc03144	SMc03144	1.41024	ND	7.58251		-26		3185541		9.16722	8.34647	5.23383		2.42686e-20	3.51674e-17	8.30151e-08
Chr	SMc04239	SMc04239	1.55157	ND	8.47586		-230		2065253		9.63635	7.31536			2.80751e-22	1.28342e-13
pSymB	SMb21235	SMb21235	1.62616	ND	4.17383		-322		802130		4.3293	4.39217	3.80001		7.4793e-06	5.61121e-06	7.23444e-05
pSymB	SMb21235	SMb21235	1.62616	ND	7.32132		967		800841		8.80048	8.97979	4.18369		6.81138e-19	1.35647e-19	1.43407e-05
pSymB	SMb21236	SMb21236	3.37773	ND	4.17383		-123		802130		4.3293	4.39217	3.80001		7.4793e-06	5.61121e-06	7.23444e-05
pSymB	SMb21245	exoF3	1.9682	ND	6.70865		-23		813598		7.07478	6.34253			7.48434e-13	1.13012e-10
pSymB	SMb21491	SMb21491	1.54158	ND	4.13774		-100		1414067		3.79777	4.47771			7.30007e-05	3.77238e-06

## Sheet: Table S1J
Table S1J: MEME-search for motifs depending on EMSA results. It was searched for one 16 bp motif with only the given strands.
No binding							weak binding							strong binding								regulated
	Name	Strand	Start	p-value	Sites			Name	Strand	Start	p-value	Sites			Name	Strand	Start	p-value	Sites				Name	Strand	Start	p-value	Sites
1.	SMc01429	+	1	7.77e-5	CGTTCCAGAAGCCACG		1.	aspS	+	1	1.28e-6	TGTGGCTGCGGTAACG		1.	SMc06520	+	1	4.95e-9	TGTTCCCCGGGAAACA			1.	SMc06520	+	1	3.59e-9	TGTTCCCCGGGAAACA
2.	frcB	+	1	4.86e-5	CGTGCAGAATGCCACA		2.	exoY	+	1	7.82e-4	AGTTGCTGAGGCTACC		2.	cyaF2	+	1	9.73e-7	CGTTCCCCGAGAAACA			2.	cyaF2	+	1	4.67e-7	CGTTCCCCGAGAAACA
3.	gst10	+	1	7.77e-5	CGTTTCCTTCGACACT		3.	SMb20936	+	1	1.20e-4	TGTTACAACGATGACA		3.	SMc02552	+	1	4.12e-8	TGTTCCTCGGGAAACA			3.	SMa6349	+	1	2.58e-7	TGTTCCCTTAGGAACT
4.	omp	+	1	1.77e-6	GGTTAAAACGGCAACC		4.	hisC4	+	1	1.54e-4	TCTTGCATTGGAAACG		4.	SMc00150	+	1	1.82e-6	TGTTCCCTGCGACACA			4.	SMb20495	+	1	2.31e-7	TGTTACTTCCGGAACT
5.	pdxH	+	1	9.21e-6	GGTCTCGACCGGAACC		5.	nodD1	+	1	1.06e-5	CGTCCCCGGTGTAACT		5.	SMa2207	+	1	1.67e-6	AGTTCCGCCGGGAACG			5.	SMb20906	+	1	1.04e-7	TGTTCCTCGCGGAACT
6.	nodP2	+	1	1.39e-5	GATTGCGTCTGCAACA		6.	Ocd	+	1	2.26e-4	GGTACCACGCGCCACG		6.	SMa6349	+	1	3.17e-7	TGTTCCCTTAGGAACT			6.	SMb21329	+	1	6.42e-8	TGTTACCCAGGGAACT
7.	rpsU2	+	1	2.87e-5	CGTTTCTTTTGCGACG		7.	ropB1	+	1	2.26e-4	TGTCTGCGCTGCAACA		7.	SMb20495	+	1	1.61e-7	TGTTACTTCCGGAACT			7.	SMc00653	+	1	1.06e-5	CGTCACCGCGGTAACT
8.	secE	+	1	5.36e-5	GGTCCAAACAGACACG		8.	rpsJ	+	1	5.09e-5	GGTGTCGACCGCAACG		8.	SMb20906	+	1	6.41e-8	TGTTCCTCGCGGAACT			8.	SMc00854	+	1	6.19e-7	TGTTCCACCGGTAACG
9.	SMa1924	+	1	3.97e-5	TGTGCCTTCGGCGACC		9.	SMa1635	+	1	4.64e-4	GATTCCGTGGGTGACT		9.	SMb21329	+	1	4.12e-8	TGTTACCCAGGGAACT			9.	SmelC181	+	1	1.14e-6	TGTTCCGTTTGGAACA
10.	SMb20129	+	1	8.48e-5	CGTATTATCGGCTACC		10.	SMa1711	+	1	2.44e-4	GGTGTCGGAAGTGACG		10.	SMc00653	+	1	1.64e-5	CGTCACCGCGGTAACT			10.	SMc00925	+	1	1.70e-6	TGTTCCCTCAGATACA
11.	SMc00108	+	1	1.09e-4	GGTGCCGTGAAAAACA		11.	Sma1917	+	1	2.26e-4	CGTCCTCTCTGTAACT		11.	SMc00854	+	1	3.54e-7	TGTTCCACCGGTAACG			11.	SMc01003	+	1	3.72e-6	GGTTCCCGCGGTAACG
12.	SMc00254	+	1	2.87e-5	GGTCGCGCCGGCAACT		12.	SMb20647	+	1	4.57e-5	AGTAGCGGCTGAAACG		12.	SmelC181	+	1	2.15e-6	TGTTCCGTTTGGAACA			12.	SMc01136	+	1	2.65e-6	AGTTTCCCACGGAACA
13.	SMc01857	+	1	2.12e-4	GGTTACGATCCGAACC		13.	SMb21240	+	1	1.94e-4	TTTTACTAAAGTAACA		13.	SMc00925	+	1	2.96e-6	TGTTCCCTCAGATACA			13.	SMc01589	+	1	7.42e-7	TGTTCCCCCCGTGACA
14.	SMc02661	+	1	5.86e-4	TGTGGTGGGGGATACT		14.	SMb21270	+	1	6.44e-6	TGTTCCCGCCGGCACG		14.	SMc01003	+	1	2.96e-6	GGTTCCCGCGGTAACG			14.	SMc02177	+	1	3.65e-8	TGTTCCGCGGGAAACA
							15.	SMc00190	+	1	1.10e-4	TGTTCCGCTGGGCACC		15.	SMc01136	+	1	1.98e-6	AGTTTCCCACGGAACA			15.	SMc02178	+	1	4.17e-8	TGTTTCCCGCGGAACA
							16.	SMc00291	+	1	4.97e-4	TGTGCCGTTCCGGACA		16.	SMc01589	+	1	1.18e-6	TGTTCCCCCCGTGACA			16.	SMc02278	+	1	2.31e-7	GGTTCCTCGGGGAACA
							17.	SMc00795	+	1	5.40e-6	TGTCCCTCCGGCAACA		17.	SMc01995	+	1	1.67e-6	GGTTACAGCGGGAACT			17.	SMc03100	+	1	1.14e-6	TGTAACGCCGGAAACA
							18.	SMc00876	+	1	2.20e-5	GGTTCCAACTGGCACG		18.	SMc02178	+	1	6.41e-8	TGTTTCCCGCGGAACA			18.	SMc04164	+	1	2.80e-9	TGTTACCCGCGGAACA
							19.	SMc01162	+	1	7.63e-6	CGTGCCTGATGGAACA		19.	SMc02278	+	1	1.81e-7	GGTTCCTCGGGGAACA			19.	SMc04190	+	1	1.24e-6	TGTCACATCCGGAACA
							20.	SMc02179	+	1	2.26e-4	CGTGACCCGCGAGACA		20.	SMc02304	+	1	4.35e-5	TGTAGCAAACGGAACT			20.	SMc05008	+	1	9.54e-6	TGTTATCTTGGTAACC
							21.	SMc02493	+	1	1.67e-5	CGTTCCAGGCGGGACG		21.	SMc03100	+	1	1.18e-6	TGTAACGCCGGAAACA
							22.	SMc02886	+	1	1.01e-4	CGTCACCGGTGAAACC		22.	SMc04164	+	1	4.16e-9	TGTTACCCGCGGAACA
							23.	SMc04236	+	1	1.24e-5	TGTAGCAATGGCAACG		23.	SMc04190	+	1	1.07e-6	TGTCACATCCGGAACA
							24.	wgeA	+	1	1.80e-4	TGTTGCGTTCGTAATT		24.	SMc05008	+	1	2.26e-5	TGTTATCTTGGTAACC

[truncated: 1 more sheets: Table S1K]
