# Supplementary material for: Structural Basis of Dual Specificity of Sinorhizobium meliloti Clr, a cAMP and cGMP Receptor Protein
Source: mBio. 2023 Apr 5;14(2):e03028-22. doi: 10.1128/mbio.03028-22 (PMC10127613; doi:10.1128/mbio.03028-22)
Supplement: TABLE S2 [file mbio.03028-22-s0007.xlsx]

## Sheet: Fold-induction native CBS
Table S2: Clr-cNMP dependent promoter-probe activation. Fluorescent units are normalized against the EGFP empty vector control (RFU). In the left table values were not edited. Ratios are calculated by the RFU of cNMP induced divided by non-induced cultures. In the right table negative values were set to 0. Ratios taken for further analysis were edited to 1, if the RFUs of induced promoters were b…
Gene	No cNMP		cAMP		cGMP		Ratio		p-value		Significance			Gene	< 0 = 0			Ratio		< 0 = 1		Significance		EMSA		CBS consensus
	RFU	SD	RFU	SD	RFU	SD	cAMP	cGMP	cAMP	cGMP	cAMP	cGMP			No cNMP	cAMP	cGMP	cAMP	cGMP	Ratio cAMP	Ratio cGMP	cAMP	cGMP	cAMP	cGMP
aspS	1661.91	139.395	1672.99	55.941	1470.63	94.3453	1.00667	0.884907	0.907163	0.102615	n.s.	n.s.		aspS	1661.91	1672.99	1470.63	1.00667	0.884907	1.00667	0.884907	n.s.	n.s.	weak	weak	perfect
coaD	877.278	48.7124	911.782	20.411	1042.19	36.9606	1.03933	1.18798	0.257369	0.00214103	n.s.	**		coaD	877.278	911.782	1042.19	1.03933	1.18798	1.03933	1.18798	n.s.	**	strong	strong	perfect
cspA2	82593.8	6692.75	83394.8	5435.7	88420.5	7497.69	1.0097	1.07055	0.902067	0.458869	n.s.	n.s.		cspA2	82593.8	83394.8	88420.5	1.0097	1.07055	1.0097	1.07055	n.s.	n.s.	weak	weak	perfect
cyaF2	6.05338	17.9149	391.154	74.8104	1094.27	10.4687	64.6174	180.77	0.00276562	3.40008e-09	**	***		cyaF2	6.05338	391.154	1094.27	64.6174	180.77	64.6174	180.77	**	***	strong	strong	perfect
cysS	1303.72	40.5562	1303.25	10.8595	1467.52	41.0865	0.999643	1.12564	0.978883	0.00189249	n.s.	**		cysS	1303.72	1303.25	1467.52	0.999643	1.12564	0.999643	1.12564	n.s.	**	strong	strong	perfect
exoX	1562.61	27.735	1403.47	71.7918	1316.89	30.8964	0.898157	0.842751	0.0239797	4.94529e-05	*	***		exoX	1562.61	1403.47	1316.89	0.898157	0.842751	0.898157	0.842751	*	***	weak	weak	perfect
exoY	2419.65	53.8812	2987.89	18.9619	3467.06	23.5712	1.23484	1.43287	7.09861e-05	7.58942e-06	***	***		exoY	2419.65	2987.89	3467.06	1.23484	1.43287	1.23484	1.43287	***	***	weak	weak	perfect
exsI	854.323	166.965	909.572	374.435	971.267	236.304	1.06467	1.13688	0.830814	0.618964	n.s.	n.s.		exsI	854.323	909.572	971.267	1.06467	1.13688	1.06467	1.13688	n.s.	n.s.	weak	weak	1 mismatch
frcB	38299.6	686.595	29463.8	4145.89	30820.2	416.484	0.769299	0.804714	0.0319098	0.000848508	*	**		frcB	38299.6	29463.8	30820.2	0.769299	0.804714	0.769299	0.804714	*	**	none	none	1 mismatch
fumC	12.9804	31.8521	12.4568	23.0469	12.7847	21.2383	0.959662	0.984924	0.979725	0.992175	n.s.	n.s.		fumC	12.9804	12.4568	12.7847	0.959662	0.984924	1	1	n.s.	n.s.	strong	strong	perfect
gst10	30.205	13.0992	20.0806	21.3484	-54.1899	35.4791	0.66481	-1.79407	0.500351	0.0177384	n.s.	*		gst10	30.205	20.0806	0	0.66481	0	1	1	n.s.	n.s.	none	none	perfect
hisC4	-6.03239	31.1757	-103.344	20.0852	-15.8242	10.313	17.1316	2.6232	0.00458483	0.601462	**	n.s.		hisC4	0	0	0	0	0	1	1	n.s.	n.s.	weak	weak	1 mismatch
nodA	-18.2591	16.69	-4.73726	13.281	-23.8046	27.815	0.259447	1.30371	0.226821	0.67157	n.s.	n.s.		nodA	0	0	0	0	0	1	1	n.s.	n.s.	weak	weak	perfect
nodD1	376.744	12.0767	383.766	26.7914	415.114	40.4212	1.01864	1.10185	0.658097	0.134916	n.s.	n.s.		nodD1	376.744	383.766	415.114	1.01864	1.10185	1.01864	1.10185	n.s.	n.s.	weak	weak	perfect
nodP2	227.421	54.5382	962.498	52.5038	4331.41	1360.72	4.23222	19.0457	0.000154508	0.0506667	***	n.s.		nodP2	227.421	962.498	4331.41	4.23222	19.0457	4.23222	19.0457	***	n.s.	none	none	1 mismatch
ocd	2697.05	112.435	1732.12	40.7987	1219.66	128.465	0.64223	0.452221	0.00317431	0.000279674	**	***		ocd	2697.05	1732.12	1219.66	0.64223	0.452221	0.64223	0.452221	**	***	weak	weak	perfect
omp	23016.6	355.977	22681.6	227.363	23126.3	519.686	0.985447	1.00477	0.226485	0.774212	n.s.	n.s.		omp	23016.6	22681.6	23126.3	0.985447	1.00477	0.985447	1.00477	n.s.	n.s.	none	none	1 mismatch
pdxH	4026.94	63.3292	3732.82	512.224	4171.55	134.853	0.926961	1.03591	0.394416	0.162491	n.s.	n.s.		pdxH	4026.94	3732.82	4171.55	0.926961	1.03591	0.926961	1.03591	n.s.	n.s.	none	none	perfect
ropB1	2061.17	37.2184	2348.49	41.4672	2094.49	30.9502	1.1394	1.01617	9.87178e-05	0.26944	***	n.s.		ropB1	2061.17	2348.49	2094.49	1.1394	1.01617	1.1394	1.01617	***	n.s.	weak	weak	1 mismatch
rpsJ	-29.1752	16.4911	7.06585	15.7914	-11.8467	9.48769	-0.242187	0.406053	0.00123763	0.000615982	**	**		rpsJ	0	7.06585	0	0	0	1	1	n.s.	n.s.	weak	weak	perfect
rpsU2	53.7722	548.876	0.571026	267.155	-0.423328	253.451	0.0106193	-0.00787261	0.0638238	0.0570463	n.s.	n.s.		rpsU2	53.7722	0.571026	0	0.0106193	0	1	1	n.s.	n.s.	weak	weak	perfect
secE	16029.8	152.195	15532.3	254.8	15089.9	187.368	0.968964	0.941364	0.0414191	0.00200883	*	**		secE	16029.8	15532.3	15089.9	0.968964	0.941364	0.968964	0.941364	*	**	none	none	1 mismatch
SMa1635	-12.0882	32.3928	-27.9331	8.88636	-7.64649	12.0478	2.31077	0.632558	0.092259	0.635695	n.s.	n.s.		SMa1635	21.01	0	0	0	0	1	1	n.s.	n.s.	weak	weak	1 mismatch
SMa1706	5123.4	68.9726	5088.69	84.316	5050.35	45.967	0.993224	0.985741	0.631419	0.268342	n.s.	n.s.		SMa1706	5123.4	5088.69	5050.35	0.993224	0.985741	0.993224	0.985741	n.s.	n.s.	weak	weak	perfect
SMa1711	86.0814	24.9366	107.365	14.5672	104.546	13.4219	1.24725	1.2145	0.178484	0.251688	n.s.	n.s.		SMa1711	86.0814	107.365	104.546	1.24725	1.2145	1.24725	1.2145	n.s.	n.s.	weak	weak	perfect
SMa1917	-0.641883	21.5317	-3.35379	10.7259	-2.06014	13.926	5.22492	3.20953	0.756381	0.88867	n.s.	n.s.		SMa1917	0	0	0	0	0	1	1	n.s.	n.s.	weak	weak	1 mismatch
SMa1918	701.006	24.1905	635.851	39.7459	677.145	52.611	0.907056	0.965962	0.0538769	0.494773	n.s.	n.s.		SMa1918	701.006	635.851	677.145	0.907056	0.965962	0.907056	0.965962	n.s.	n.s.	weak	weak	1 mismatch
SMa1924	2219.73	137.913	2040.99	32.9852	1956.47	79.0608	0.919478	0.881401	0.106728	0.0362726	n.s.	*		SMa1924	2219.73	2040.99	1956.47	0.919478	0.881401	0.919478	0.881401	n.s.	*	none	none	perfect
SMa2207	18.7629	25.0384	4.57943	26.4818	1.08941	12.7424	0.244068	0.0580621	0.47127	0.258331	n.s.	n.s.		SMa2207	18.7629	4.57943	1.08941	0.244068	0.0580621	1	1	n.s.	n.s.	strong	strong	perfect
SMa6349	24.7435	34.6407	316.285	42.2462	814.08	29.8861	12.7825	32.9008	0.000104571	2.74792e-06	***	***		SMa6349	24.7435	316.285	814.08	12.7825	32.9008	12.7825	32.9008	***	***	strong	strong	perfect
Smb20129	344.023	3187.06	335.461	1498.29	362.296	5031.29	0.975113	1.05311	0.833432	0.737961	n.s.	n.s.		Smb20129	344.023	335.461	362.296	0.975113	1.05311	0.975113	1.05311	n.s.	n.s.	none	none	1 mismatch
SMb20495	165.585	48.8549	1729.01	19.3571	7049.86	34.0144	10.4418	42.5755	9.2554e-05	8.34445e-08	***	***		SMb20495	165.585	1729.01	7049.86	10.4418	42.5755	10.4418	42.5755	***	***	strong	strong	perfect
SMb20647	-12.1809	14.097	-108.782	18.0459	-7.11846	10.1904	8.93051	0.584393	0.000266435	0.441727	***	n.s.		SMb20647	0	0	0	0	0	1	1	n.s.	n.s.	weak	weak	perfect
SMb20905	-26.2815	15.0245	-118.893	14.488	-33.373	8.54329	4.52382	1.26983	2.34277e-05	0.273873	***	n.s.		SMb20905	0	0	0	0	0	1	1	n.s.	n.s.	strong	strong	perfect
SMb20906	933.248	19.9871	13600.7	2125.45	19112.2	170.307	14.5735	20.4792	0.00193868	4.20047e-05	**	***		SMb20906	933.248	13600.7	19112.2	14.5735	20.4792	14.5735	20.4792	**	***	strong	strong	perfect
SMb20936	-47.8986	32.9907	-36.655	16.0162	-25.5107	17.3563	0.765262	0.532598	0.369479	0.115651	n.s.	n.s.		SMb20936	0	0	0	0	0	1	1	n.s.	n.s.	weak	weak	1 mismatch
SMb21240	512.281	91.3352	1313.81	60.2451	4375.04	337.396	2.56462	8.54032	3.98064e-05	0.00267183	***	**		SMb21240	512.281	1313.81	4375.04	2.56462	8.54032	2.56462	8.54032	***	**	weak	weak	1 mismatch
SMb21270	912.837	88.3801	744.503	39.7257	769.157	24.7452	0.815593	0.842601	0.0365948	0.0596596	*	n.s.		SMb21270	912.837	744.503	769.157	0.815593	0.842601	0.815593	0.842601	*	n.s.	weak	weak	perfect
SMb21329	123.417	34.5057	2091.04	159.919	8202.64	2772.07	16.9429	66.4629	0.000151349	0.0149874	***	*		SMb21329	123.417	2091.04	8202.64	16.9429	66.4629	16.9429	66.4629	***	*	strong	strong	perfect
smb21330	123.614	57.9865	86.23	59.5441	243.965	113.371	0.697575	1.9736	0.618571	0.206832	n.s.	n.s.		smb21330	123.614	86.23	243.965	0.697575	1.9736	0.697575	1.9736	n.s.	n.s.	strong	strong	perfect
SMc00108	133.547	19.7619	120.99	11.5856	148.525	13.5695	0.905969	1.11215	0.12769	0.115469	n.s.	n.s.		SMc00108	133.547	120.99	148.525	0.905969	1.11215	0.905969	1.11215	n.s.	n.s.	none	none	1 mismatch
smc00150	4165.09	108.38	4134.6	130.552	4388.49	98.9427	0.992681	1.05364	0.762925	0.0357974	n.s.	*		smc00150	4165.09	4134.6	4388.49	0.992681	1.05364	0.992681	1.05364	n.s.	*	strong	strong	perfect
Smc00190	2329.61	23.5744	2236.51	30.9864	2214.05	32.2794	0.960038	0.950397	0.00435775	0.00317244	**	**		Smc00190	2329.61	2236.51	2214.05	0.960038	0.950397	0.960038	0.950397	**	**	weak	weak	perfect
SMc00254	10.6857	14.5971	43.0067	13.9155	24.8142	10.0633	4.02469	2.32218	0.00488472	0.152973	**	n.s.		SMc00254	10.6857	43.0067	24.8142	4.02469	2.32218	1	1	**	n.s.	weak	weak	perfect
SMc00291	527.871	12.8048	492.903	24.648	491.365	91.8224	0.933757	0.930843	0.0247411	0.704174	*	n.s.		SMc00291	527.871	492.903	491.365	0.933757	0.930843	0.933757	0.930843	*	n.s.	weak	weak	1 mismatch
SMc00603	554.649	32.1355	560.95	21.3225	614.174	36.6492	1.01136	1.10732	0.662159	0.0613027	n.s.	n.s.		SMc00603	554.649	560.95	614.174	1.01136	1.10732	1.01136	1.10732	n.s.	n.s.	weak	weak	1 mismatch
Smc00653	6521.78	60.4531	8447.25	52.8826	11341.9	95.7	1.29524	1.73908	1.49245e-08	7.74298e-09	***	***		Smc00653	6521.78	8447.25	11341.9	1.29524	1.73908	1.29524	1.73908	***	***	strong	strong	perfect
Smc00795	146.707	13.5907	138.171	10.8013	159.926	16.818	0.941814	1.0901	0.357648	0.257198	n.s.	n.s.		Smc00795	146.707	138.171	159.926	0.941814	1.0901	0.941814	1.0901	n.s.	n.s.	weak	weak	perfect
SMc00796	25.6886	13.6314	30.4143	9.70432	30.373	12.0987	1.18396	1.18235	0.583952	0.591495	n.s.	n.s.		SMc00796	25.6886	30.4143	30.373	1.18396	1.18235	1	1	n.s.	n.s.	weak	weak	perfect
SMc00853	1894.56	55.8747	2206.76	21.7007	2290.03	102.736	1.16478	1.20874	0.00113198	0.0027185	**	**		SMc00853	1894.56	2206.76	2290.03	1.16478	1.20874	1.16478	1.20874	**	**	strong	strong	perfect
smc00854	37.139	30.7392	2466.73	21.8837	5319.16	42.9305	66.4189	143.223	1.63053e-07	1.90534e-07	***	***		smc00854	37.139	2466.73	5319.16	66.4189	143.223	66.4189	143.223	***	***	strong	strong	perfect
SMc00876	285.889	58.275	275.249	54.1483	304.626	42.9528	0.96278	1.06554	0.819514	0.665039	n.s.	n.s.		SMc00876	285.889	275.249	304.626	0.96278	1.06554	0.96278	1.06554	n.s.	n.s.	weak	weak	perfect
SMc00925	1306.75	16.6314	3015.44	285.248	3314.48	932.069	2.3076	2.53644	0.0135209	0.0335324	*	*		SMc00925	1306.75	3015.44	3314.48	2.3076	2.53644	2.3076	2.53644	*	*	strong	strong	perfect
Smc01003 (-363)	494.24	18.4016	941.743	21.7776	1151.79	25.9363	1.90544	2.33043	1.07633e-06	3.3821e-06	***	***		Smc01003	494.24	941.743	1151.79	1.90544	2.33043	1.90544	2.33043	***	***	strong	strong	perfect
SMc01135	617.133	37.0814	428.45	57.0122	441.844	100.576	0.694259	0.715962	0.00403575	0.050492	**	n.s.		SMc01135	617.133	428.45	441.844	0.694259	0.715962	0.694259	0.715962	**	n.s.	strong	strong	perfect
SMc01136	1131.17	15.3129	6588.92	49.2635	4181.06	880.75	5.82488	3.69623	1.18211e-07	0.0092762	***	*		SMc01136	1131.17	6588.92	4181.06	5.82488	3.69623	5.82488	3.69623	***	*	strong	strong	perfect
SMc01162	685.104	22.769	834.702	7.88923	986.602	21.4406	1.21836	1.44008	0.00581445	0.000138604	*	***		SMc01162	685.104	834.702	986.602	1.21836	1.44008	1.21836	1.44008	*	***	weak	weak	perfect
SMc01163	4211.37	333.318	4454.32	63.8834	4431.21	20.6197	1.05769	1.0522	0.411278	0.449195	n.s.	n.s.		SMc01163	4211.37	4454.32	4431.21	1.05769	1.0522	1.05769	1.0522	n.s.	n.s.	weak	weak	perfect
SMc01429	179.952	11.0213	169.231	20.6795	140.379	17.1557	0.940422	0.780091	0.336618	0.0246656	n.s.	*		SMc01429	179.952	169.231	140.379	0.940422	0.780091	0.940422	0.780091	n.s.	*	weak	weak	perfect
smc01589	64.1652	76.4896	766.229	28.5497	2305.91	474.374	11.9415	35.9371	9.45848e-05	0.00335964	***	**		smc01589	64.1652	766.229	2305.91	11.9415	35.9371	11.9415	35.9371	***	**	strong	strong	perfect
SMc01590	176.772	39.851	175.967	34.4636	228.508	20.0431	0.995444	1.29267	0.978196	0.083614	n.s.	n.s.		SMc01590	176.772	175.967	228.508	0.995444	1.29267	0.995444	1.29267	n.s.	n.s.	strong	strong	perfect
SMc01755	130.302	10.8615	141.934	10.7678	132.758	16.8506	1.08927	1.01885	0.187415	0.794497	n.s.	n.s.		SMc01755	130.302	141.934	132.758	1.08927	1.01885	1.08927	1.01885	n.s.	n.s.	weak	weak	perfect
SMc01857	917.876	22.2781	943.41	28.1498	1004.01	57.8771	1.02782	1.09384	0.17023	0.0491586	n.s.	*		SMc01857	917.876	943.41	1004.01	1.02782	1.09384	1.02782	1.09384	n.s.	*	none	none	1 mismatch
SMc01995	29.8384	19.8688	25.2544	15.0744	11.1958	45.1441	0.846372	0.375213	0.364024	0.315727	n.s.	n.s.		SMc01995	29.8384	25.2544	11.1958	0.846372	0.375213	1	1	n.s.	n.s.	strong	strong	perfect
SMc02177	481.63	157.778	2978.51	383.273	2071.14	897.109	6.18423	4.30028	0.00658107	0.0524333	*	n.s.		SMc02177	481.63	2978.51	2071.14	6.18423	4.30028	6.18423	4.30028	*	n.s.	strong	strong	perfect
SMc02178	383.364	114.408	7713.66	760.713	16176.5	2158.84	20.121	42.1961	0.0045885	0.00906663	**	*		SMc02178	383.364	7713.66	16176.5	20.121	42.1961	20.121	42.1961	**	*	strong	strong	perfect
SMc02179	254.988	45.5098	200.024	30.0028	148.674	9.11874	0.784447	0.583063	0.205671	0.0726799	n.s.	n.s.		SMc02179	254.988	200.024	148.674	0.784447	0.583063	0.784447	0.583063	n.s.	n.s.	weak	weak	perfect
SMc02278	3347.99	158.756	21658.8	202.247	19413.6	1242.08	6.46919	5.7986	2.06178e-07	0.00272802	***	**		SMc02278	3347.99	21658.8	19413.6	6.46919	5.7986	6.46919	5.7986	***	**	strong	strong	perfect
SMc02279	572.519	20.3469	528.309	25.011	534.211	38.6332	0.92278	0.933089	0.0755142	0.185131	n.s.	n.s.		SMc02279	572.519	528.309	534.211	0.92278	0.933089	0.92278	0.933089	n.s.	n.s.	strong	strong	perfect
SMc02304	292.382	28.683	342.147	15.0056	403.616	23.3871	1.1702	1.38044	0.0454885	0.00189054	*	**		SMc02304	292.382	342.147	403.616	1.1702	1.38044	1.1702	1.38044	*	**	strong	strong	perfect
SMc02493	42.8632	34.7372	31.4123	14.7798	22.4046	6.13238	0.732849	0.5227	0.584336	0.351301	n.s.	n.s.		SMc02493	42.8632	31.4123	22.4046	0.732849	0.5227	1	1	n.s.	n.s.	weak	weak	perfect
SMc02494	5576	849.188	5286.33	209.912	5085.97	751.764	0.948051	0.912117	0.602312	0.482892	n.s.	n.s.		SMc02494	5576	5286.33	5085.97	0.948051	0.912117	0.948051	0.912117	n.s.	n.s.	weak	weak	perfect
smc02552	2871.89	69.1381	3501.53	27.0159	3019.91	49.2102	1.21924	1.05154	6.75568e-05	0.0209466	***	*		smc02552	2871.89	3501.53	3019.91	1.21924	1.05154	1.21924	1.05154	***	*	strong	strong	perfect
SMc02661	-8.51028	33.8864	-3.22627	14.5682	4.30246	9.38055	0.379103	-0.505561	0.669176	0.245863	n.s.	n.s.		SMc02661	0	0	4.30246	0	0	1	1	n.s.	n.s.	none	none	1 mismatch
SMc02886	400.899	53.3955	375.465	24.0668	332.839	34.5095	0.936557	0.830233	0.489032	0.116979	n.s.	n.s.		SMc02886	400.899	375.465	332.839	0.936557	0.830233	0.936557	0.830233	n.s.	n.s.	weak	weak	perfect
SMc03100	8846.29	391.43	25546.9	585.828	13958.5	547.52	2.88787	1.5779	3.08639e-05	2.51325e-05	***	***		SMc03100	8846.29	25546.9	13958.5	2.88787	1.5779	2.88787	1.5779	***	***	strong	strong	perfect
smc03101	1348.5	81.1039	1369.67	171.873	1351.1	41.1696	1.0157	1.00192	0.854845	0.959306	n.s.	n.s.		smc03101	1348.5	1369.67	1351.1	1.0157	1.00192	1.0157	1.00192	n.s.	n.s.	strong	strong	perfect
SMc04163	772.405	49.1595	618.849	20.4526	723.198	16.9664	0.801197	0.936293	0.00770444	0.169598	*	n.s.		SMc04163	772.405	618.849	723.198	0.801197	0.936293	0.801197	0.936293	*	n.s.	strong	strong	perfect
SMc04164	3842.97	24.636	6586.97	51.6694	6616.02	1018.69	1.71403	1.72159	6.11628e-08	0.350786	***	n.s.		SMc04164	3842.97	6586.97	6616.02	1.71403	1.72159	1.71403	1.72159	***	n.s.	strong	strong	perfect
SMc04190	974.783	102.392	4433.39	658.986	7631.25	741.202	4.54808	7.82866	0.0158895	0.00543186	*	*		SMc04190	974.783	4433.39	7631.25	4.54808	7.82866	4.54808	7.82866	*	*	strong	strong	perfect
SMc04235	253.964	15.5986	164.577	14.2477	274.736	5.60458	0.648032	1.08179	2.38573e-05	0.0143875	***	*		SMc04235	253.964	164.577	274.736	0.648032	1.08179	0.648032	1.08179	***	*	weak	weak	perfect
SMc04236	30.3532	16.39	-42.2717	30.4756	58.7026	6.54811	-1.39266	1.93399	0.0144504	0.00844122	*	*		SMc04236	30.3532	0	58.7026	0	1.93399	1	1	n.s.	n.s.	weak	weak	perfect
SMc05008	1842.64	28.6054	2885.86	73.6613	9291.19	2664.84	1.56616	4.38899	3.34943e-05	0.0401217	***	*		SMc05008	1842.64	2885.86	9291.19	1.56616	5.04234	1.56616	5.04234	***	*	strong	strong	1 mismatch
SMc06520	472.015	16.2282	10359.5	928.087	14394.4	4144.98	21.9474	30.4957	0.000346896	0.0415737	***	*		SMc06520	472.015	10359.5	14394.4	21.9474	30.4957	21.9474	30.4957	***	*	strong	strong	perfect
SmelC181 SD	8403.39	134.035	100617	742.133	155781	1256.56	11.9734	18.5379	9.87162e-08	1.98931e-07	***	***		SmelC181	8403.39	100617	155781	11.9734	18.5379	11.9734	18.5379	***	***	strong	strong	perfect
soxB2	2476.26	226.178	1497.42	2726.8	2651.94	558.053	0.60471	1.07094	1.97271e-05	5.34981e-05	***	***		soxB2	2476.26	1497.42	2651.94	0.60471	1.07094	0.60471	1.07094	***	***	weak	weak	perfect
wgeA	1034.11	24.4725	970.995	35.1424	1000.3	36.8302	0.938965	0.967305	0.0438376	0.222695	*	n.s.		wgeA	1034.11	970.995	1000.3	0.938965	0.967305	0.938965	0.967305	*	n.s.	weak	weak	1 mismatch

## Sheet: Fold-induction mutated CBS
Table S2: Influence of mutation on the Clr-cNMP dependent promoter-probe activation. Fluorescent units are normalized against the EGFP empty vector control (RFU). In the left table values were not edited. Ratios are calculated by the RFU of cNMP induced divided by non-induced cultures. In the right table negative values were set to 0. Ratios taken for further analysis were edited to 1, if the RFU…
Gene	no cNMP		cAMP		cGMP		Ratio		p-value		Significance			Gene	< 0 = 0			Ratio		< 0 = 1		Significance
	RFU	SD	RFU	SD	RFU	SD	cAMP	cGMP	cAMP	cGMP	cAMP	cGMP			no cNMP	cAMP	cGMP	cAMP	cGMP	Ratio cAMP	Ratio cGMP	cAMP	cGMP
aspS M	1740.64	11.1954	1814.82	74.9402	1820.51	167.394	1.04262	1.04589	0.295493	0.464308	n.s.	n.s.		aspS M	1740.64	1814.82	1820.51	1.04262	1.04589	1.04262	1.04589	n.s.	n.s.
cyaF2 M	9.01119	23.5156	-16.5279	18.328	2.25882	10.4121	-1.83416	0.250668	0.0978266	0.531388	n.s.	n.s.		cyaF2 M	9.01119	0	2.25882	0	0.250668	1	1	n.s.	n.s.
exoY M	2366.77	12.0367	3058.32	33.3413	3523.41	42.4136	1.29219	1.4887	0.000637541	7.28433e-06	**	***		exoY M	2366.77	3058.32	3523.41	1.29219	1.4887	1.29219	1.4887	**	***
ocd M	6141.29	510.021	4050.01	612.044	4418.92	874.262	0.659472	0.719542	0.0190158	0.000701288	*	**		ocd M	6141.29	4050.01	4418.92	0.659472	0.719542	0.659472	0.719542	*	**
SMa2207 M	19.0145	18.9809	19.5322	13.0598	24.4882	14.1656	1.02723	1.28787	0.955441	0.603054	n.s.	n.s.		SMa2207 M	19.0145	19.5322	24.4882	1.02723	1.28787	1	1	n.s.	n.s.
SMa6349 M	-1.36485	18.966	-21.5821	12.4527	-7.31944	15.2885	15.8128	5.36282	0.0237992	0.514279	*	n.s.		SMa6349 M	0	0	0	0	0	1	1	n.s.	n.s.
SMb20495 M	45.4767	32.4638	25.0239	11.0847	28.7215	13.1958	0.550258	0.631565	0.291656	0.380644	n.s.	n.s.		SMb20495 M	45.4767	25.0239	28.7215	0.550258	0.631565	1	1	n.s.	n.s.
SMb20647 M	-10.5048	19.2417	-105.617	14.792	3.01116	11.1917	10.0542	-0.286646	0.00030856	0.229473	***	n.s.		SMb20647 M	0	0	3.01116	0	0	1	1	n.s.	n.s.
SMb20906 M	584.985	17.5971	687.962	25.0839	755.459	14.1992	1.17603	1.29142	0.00387296	1.85372e-05	**	***		SMb20906 M	584.985	687.962	755.459	1.17603	1.29142	1.17603	1.29142	**	***
SMb21240 M	598.948	56.9783	1543.07	51.5295	4106.42	177.972	2.5763	6.85605	4.21412e-05	0.000512676	***	**		SMb21240 M	598.948	1543.07	4106.42	2.5763	6.85605	2.5763	6.85605	***	**
SMb21329 M	58.0357	18.117	77.4875	21.5455	112.717	21.1694	1.33517	1.9422	0.291656	0.380644	n.s.	n.s.		SMb21329 M	58.0357	77.4875	112.717	1.33517	1.9422	1	1.9422	n.s.	n.s.
SMc00150 M	4677.09	456.45	3240.84	1868.68	4377.54	154.294	0.692917	0.935953	0.279831	0.456041	n.s.	n.s.		SMc00150 M	4677.09	3240.84	4377.54	0.692917	0.935953	0.692917	0.935953	n.s.	n.s.
SMc00254 M	37.6357	34.2109	45.5118	16.4102	41.7189	7.49658	1.20927	1.10849	0.702624	0.838922	n.s.	n.s.		SMc00254 M	37.6357	45.5118	41.7189	1.20927	1.10849	1	1	n.s.	n.s.
SMc00653 M	6229.64	45.3673	6007.99	38.2157	5388.55	35.7058	0.96442	0.864984	0.000583166	3.84112e-07	**	***		SMc00653 M	6229.64	6007.99	5388.55	0.96442	0.864984	0.96442	0.864984	**	***
SMc00795 M	139.297	10.7296	167.624	30.8372	156.448	14.2973	1.20336	1.12313	0.200838	0.0727848	n.s.	n.s.		SMc00795 M	139.297	167.624	156.448	1.20336	1.12313	1.20336	1.12313	n.s.	n.s.
SMc00796 M	17.2769	13.0577	21.2538	12.3172	21.7322	10.0694	1.23019	1.25788	0.669328	0.558291	n.s.	n.s.		SMc00796 M	17.2769	21.2538	21.7322	1.23019	1.25788	1	1	n.s.	n.s.
SMc00854 M	4.60985	36.6842	-38.9325	6.15373	-34.9192	8.29318	-8.4455	-7.5749	0.0301919	0.0373984	*	*		SMc00854 M	4.60985	0	0	0	0	1	1	n.s.	n.s.
SMc00925 M	727.264	101.302	753.372	35.9939	843.616	47.8653	1.0359	1.15999	0.693666	0.139192	n.s.	n.s.		SMc00925 M	727.264	753.372	843.616	1.0359	1.15999	1.0359	1.15999	n.s.	n.s.
SMc01003 (-363) M	436.033	24.1299	580.975	37.4044	547.25	22.7823	1.33241	1.25507	0.0102845	0.000759163	*	**		SMc01003 M	436.033	580.975	547.25	1.33241	1.25507	1.33241	1.25507	*	**
SMc01136M	976.087	16.7619	982.5	26.5503	937.417	30.6209	1.00657	0.960383	0.690226	0.0972427	n.s.	n.s.		SMc01136M	976.087	982.5	937.417	1.00657	0.960383	1.00657	0.960383	n.s.	n.s.
SMc01162 M	649.358	24.8664	720.493	15.2792	717.748	38.2767	1.10955	1.10532	0.00716198	0.0413157	*	*		SMC01162 M	649.358	720.493	717.748	1.10955	1.10532	1.10955	1.10532	*	*
SMc01589 M	32.0029	85.416	-16.0759	18.7895	35.6274	42.5758	-0.502328	1.11326	0.377393	0.947509	n.s.	n.s.		SMc01589 M	32.0029	0	35.6274	0	1.11326	1	1	n.s.	n.s.
SMc01755 M	160.964	33.3217	165.325	30.0944	134.646	32.9061	1.02709	0.836499	0.870302	0.351023	n.s.	n.s.		SMc01755 M	160.964	165.325	134.646	1.02709	0.836499	1.02709	0.836499	n.s.	n.s.
SMc01995 M	45.6152	15.7911	50.6705	19.891	45.1168	19.1015	1.11082	0.989074	0.662631	0.969728	n.s.	n.s.		SMc01995 M	45.6152	50.6705	45.1168	1.11082	0.989074	1	1	n.s.	n.s.
SMc02177 M	304.937	10.0864	331.843	23.2013	320.846	14.8863	1.08824	1.05217	0.133977	0.0776212	n.s.	n.s.		SMc02177 M	304.937	331.843	320.846	1.08824	1.05217	1.08824	1.05217	n.s.	n.s.
SMc02178 M	-12.9317	14.0418	-3.20781	12.758	10.7518	13.7512	0.248058	-0.831429	0.0777856	0.0105791	n.s.	*		SMc02178 M	0	0	10.7518	0	0	1	1	n.s.	n.s.
SMc02179 M	79.2671	29.1653	32.6142	18.1161	1.63589	24.7696	0.411447	0.0206376	0.0408996	0.00792315	*	*		SMc02179 M	79.2671	32.6142	1.63589	0.411447	0.0206376	1	1	*	*
SMc02278 M	6739.43	103.718	6408.74	157.447	6654.33	106.787	0.950933	0.987374	0.0271282	0.357706	*	n.s.		SMc02278 M	6739.43	6408.74	6654.33	0.950933	0.987374	0.950933	0.987374	*	n.s.
SMc02886 M	354.381	31.8851	368.063	25.2996	336.507	18.3047	1.03861	0.949563	0.576646	0.417166	n.s.	n.s.		SMc02886 M	354.381	368.063	336.507	1.03861	0.949563	1.03861	0.949563	n.s.	n.s.
SMc03100 M	6474.91	12.8308	6494.45	508.919	5409.15	91.7739	1.00302	0.835402	0.961615	0.000257474	n.s.	***		SMc03100 M	6474.91	6494.45	5409.15	1.00302	0.835402	1.00302	0.835402	n.s.	***
SMc04164 M	3465.9	46.974	2699.53	39.6258	6772.26	5915.69	0.778884	1.95397	0.00378181	0.708858	**	n.s.		SMc04164 M	3465.9	2699.53	6772.26	0.778884	1.95397	0.778884	1.95397	**	n.s.
SMc04190 M	1158.69	77.4535	938.52	26.916	915.917	19.1153	0.80998	0.790473	0.0449975	0.0427612	*	*		SMc04190 M	1158.69	938.52	915.917	0.80998	0.790473	0.80998	0.790473	*	*
SMc05008 M1	1417.41	76.3568	2164.72	99.57	9488.42	323.558	1.52723	6.69418	0.000154508	0.0506667	n.s.	*		SMc05008 M1	1417.41	2164.72	9488.42	1.52723	6.69418	1.52723	6.69418	n.s.	n.s.
SMc05008 M2	2158.54	140.627	2184.58	146.805	2300.67	267.407	1.01207	1.06585	0.852069	0.543231	n.s.	n.s.		SMc05008 M2	2158.54	2184.58	2300.67	1.01207	1.06585	1.01207	1.06585	n.s.	*
SMc05008 M3	2208.3	14.8169	2253.68	34.565	2316.13	29.9045	1.02055	1.04883	0.0894151	0.0265911	n.s.	*		SMc05008 M3	2208.3	2253.68	2316.13	1.02055	1.04883	1.02055	1.04883	**	*
SMc05008 M4	1338.97	53.3218	2188.52	86.0683	4715.49	457.011	1.63447	3.52172	0.00108933	0.00859051	**	*		SMc05008 M4	1338.97	2188.52	4715.49	1.63447	3.52172	1.63447	3.52172	***	n.s.
SMc06520 M	206.187	22.7951	363.308	27.3383	621.159	88.3192	1.76203	3.0126	0.000407777	0.0185079	***	*		SMc06520 M	206.187	363.308	621.159	1.76203	3.0126	1.76203	3.0126	***	*
SmelC181 SD M	2326.63	216.821	2549.36	31.5965	3317.48	43.2713	1.09573	1.42588	0.145903	0.00310684	n.s.	**		SmelC181 M	2326.63	2549.36	3317.48	1.09573	1.42588	1.09573	1.42588	n.s.	**

## Sheet: SMc05008 
Table S2: Influence of mutations on Clr-cNMP dependent promoter-probe construct activation of SMc05008. Fluorescent units are normalized against the EGFP empty vector control (RFU). Ratios are calculated by the RFU of cNMP induced divided by non-induced cultures. p-values were obtained in a two-tailed T-test with unequal variance. n.s., non-significant, p>0.05; *, 0.005<p<0.05; **, 0.0005<p<0.005…
Gene	no cNMP		cAMP		cGMP		Ratio		p-value		Significance
	RFU	SD	RFU	SD	RFU	SD	cAMP	cGMP	cAMP	cGMP	cAMP	cGMP
SMc05008	1842.64	28.6054	2885.86	73.6613	9291.19	2664.84	1.56616	4.38899	3.34943e-05	0.0401217	***	*
SMc05008 M1	1417.41	76.3568	2164.72	99.57	9488.42	323.558	1.52723	6.69418	0.000154508	0.0506667	n.s.	*
SMc05008 M2	2158.54	140.627	2184.58	146.805	2300.67	267.407	1.01207	1.06585	0.852069	0.543231	n.s.	n.s.
SMc05008 M3	2208.3	14.8169	2253.68	34.565	2316.13	29.9045	1.02055	1.04883	0.0894151	0.0265911	n.s.	*
SMc05008 M4	1338.97	53.3218	2188.52	86.0683	4715.49	457.011	1.63447	3.52172	0.00108933	0.00859051	**	*

## Sheet: Overview of Experiments
Overview of of all promoter-probe constructs measured in EGFP-fluorescence measurements. Exp1-17 represent experiments. Green background indicates that data of respective promoter-probe construct was used in this study. M stands for mutated binding motif. SD stands stands for T5 shine-dalgarno sequence.
Exp 1	Exp 2	Exp 3	Exp 4	Exp 5	Exp 6	Exp 7	Exp 8	Exp 9	Exp 10	Exp 11	Exp 12	Exp 13	Exp 14	Exp 15	Exp 16	Exp 17
SMc00029	SMa6349	SMb20495	rpsL	SMa0626	SMc00150	SMc00653	SMc00190	SMc00795	nodA	SMc00574	SMc01003 (-363)	asRNA1966 M	asRNA1966 SD	SMc04164	SMc00795	SMb21240
SMc00150	exsI	SMb21329	rpsM	soxB2	SMc00150 M	SMc00653 M	SMc00254	SMc00795 M	nodD1	SMc00576	SMc01003 (-363) M	SMc01995	asRNA1966 SD M	SMc04164 M	SMc00795 M	SMb21240 CBS 1 M
SMc00854	tRNA GLU	secE	SMc02983	rpsM	SMc00854	SMc00864	SMc00254 M	SMc00796		SMc06520	SMc01003 kurz	SMc01995 M	SMb21240		SMc00796	SMb21240 CBS 2 M
SMc02278	tRNA ASP	SMb20458	SMc02984	ropB1	SMc00854 M	SMc00864 M	SMc00453	SMc00796 M		SMc06520 M	SMc01003 kurz M	SMc01429	SMb21240 M		SMc00796 M
SMc02552	SMc03100	SMc01857	SMa0626	cspA2	SMc01589	SMc00925	SMc00795	SMc01162		nodD1	rpsJ		ocd		SMc04164
coaD	SMc03101	SMc00291	soxB2	SMc05008	SMc01589 M	SMc00925 M	SMC00796	SMC01162 M		nodD1 M	rpsJ M		ocd M		SMc04164 M
rhlE1	SMb21330	SMb21249	rpsU2	frcB	SMa1635	SMc01136	SMc00853	SMc01755		SMc01003	SMelC181 SD		acpP		ocd
fumC	asRNA1966	SMb21250	frcB	uxs1	SMa1635 M	SMc01136M	SMc00876	SMc01755 M		SMc01003 M	SMelC181 SD M		acpP M		ocd M
SMc01589		SMc01590	SMa1635	acpP	SMc00603	SMc02178	SMc01135	SMc02177		SMelC139 SD	SMc04164		nodP2
SMc01995			wgaA	SMb20129	SMb20936	SMc02178 M	SMc01162	SMc02177 M		asRNA 2656	SMc04164 M		SMb20775
SMc02702			mucR		SMb21243	SMa2207	SMc01163	SMc02304		SMc02179
SMc02703			ropB1		cysS	SMa2207 M	SMc01555	SMc02886		SMc02179 M
SMc04164			cspA2		SMc02661	SMc02278	SMc01556	SMc02886 M		SMa1924
SMc05008			acpP			SMc02278 M	SMa1702	SMc02915
SMa2207			SMb20129			SMc03100	SMa1706	SMc02915 M
SMa6349						SMc03100 M	SMa1711	SMc04311
exsI						SMc04190	SMc02177	SMc06520
tRNA ASP						SMc04190 M	SMc02279	SMb21494
tRNA GLU						SMc05008	SMc02493	SMb21494 M
						SMc05008 M1	SMc02494	acpP
						SMc05008 M2	SMc02886	acpP M
						SMc05008 M3	SMc03868	aspS
						SMc05008 M4	thiB	aspS M
						SMc01589	SMc04163	exoY
						SMc01589 M	SMc04235	exoY M
						SMc01590	SMc04236	gst10
						SMa6349	SMc04311	pdxH
						SMa6349 M	SMc06520	pgsA
						SMb20495	SMb20647	repA2
						SMb20495 M	SMc20647 M
						SMb21329	SMb20905
						SMb21329 M	SMb21270
						SMb20906	SMb21494
						SMb20906 M	aspS
						cyaF2	exoX
						cyaF2 M	gst10
						SMc00108	hisC4
						SMc01003	nodA
						SMa1917	nodD1
						SMa1918	rpsJ
						SMelC181	pdxH
						SMelC181 SD	pgsA
						fumC
						omp
						wgeA

## Sheet: Color map
Color map
	F/OD values excluded from the analysis for replicates that highly deviated from the majority or if no cell growth was determined
	values taken for analysis

## Sheet: Exp 1
Table S2: Promoter-probe fold-induction in S. meliloti Rm2011 and Δclr. For each experiment four independent transconjugants were grown as biological replicates (Gene1-4). OD = OD600, BGR = background, F = fluorescent unit, SD = standard deviation. Promoter-probe constructs egfp, SMc00029, SMc00150, SMc00854, SMc02278, SMc02552, coaD, rhlE1, SMc01589, SMc01995, SMc02702, SMc02703, SMc04164, SMc05…
Calculation of fluorescent units relative to the OD600 Rm2011
Plate 1: Rm2011 no cNMP												Plate 2: Rm2011 cAMP												Plate 3: Rm2011 cGMP												Plate 4: Δclr no cNMP												Plate 5: Δclr cAMP
	OD-BGR	BGR OD	F-BGR	F BGR	F/OD	mean F/OD	SD F/OD	mean OD	SD OD				OD-BGR	BGR OD	F-BGR	F BGR	F/OD	mean F/OD	SD F/OD	mean OD	SD OD				OD-BGR	BGR OD	F-BGR	F BGR	F/OD	mean F/OD	SD F/OD	mean OD	SD OD				OD-BGR	BGR OD	F-BGR	F BGR	F/OD	mean F/OD	SD F/OD	mean OD	SD OD				OD-BGR
egfp 1	0.206	0.0434	40.25	68.75	195.388	223.93	25.7111	0.264125	0.0590386			egfp 1	0.21235	0.04265	40.5	67.5	190.723	198.764	5.89727	0.211325	0.000715455			egfp 1	0.21505	0.04235	41.25	69.75	191.816	197.113	6.99867	0.233625	0.0323755			egfp 1	0.2129	0.0429	36.5	70.5	171.442	174.726	25.2683	0.2099	0.00375566			egfp 1	0.213525
egfp 2	0.3247		85.25		262.55							egfp 2	0.21145		42.5		200.993							egfp 2	0.21295		42.25		198.403							egfp 2	0.204		27.5		134.804							egfp 2	0.206425
egfp 3	0.2042		42.25		206.905							egfp 3	0.21035		43.5		206.798							egfp 3	0.21685		41.25		190.224							egfp 3	0.2093		40.5		193.502							egfp 3	0.209225
egfp 4	0.3216		74.25		230.877							egfp 4	0.21115		41.5		196.543							egfp 4	0.28965		60.25		208.01							egfp 4	0.2134		42.5		199.157							egfp 4	0.206625
SMc00029 1	0.1663		55.25		332.231	339.677	7.89052	0.167025	0.00258009			SMc00029 1	0.15425		50.5		327.391	320.71	6.6544	0.149625	0.00431936			SMc00029 1	0.15075		47.25		313.433	308.127	7.68507	0.1485	0.0024026			SMc00029 1	0.1746		59.5		340.779	334.851	7.71067	0.176925	0.0049114			SMc00029 1	0.167925
SMc00029 2	0.1637		54.25		331.399							SMc00029 2	0.15335		49.5		322.791							SMc00029 2	0.15005		44.25		294.902							SMc00029 2	0.1717		55.5		323.238							SMc00029 2	0.161725
SMc00029 3	0.1709		59.25		346.694							SMc00029 3	0.14695		45.5		309.629							SMc00029 3	0.14865		46.25		311.134							SMc00029 3	0.1849		61.5		332.612							SMc00029 3	0.165025
SMc00029 4	0.1672		58.25		348.385							SMc00029 4	0.14395		46.5		323.029							SMc00029 4	0.14455		45.25		313.04							SMc00029 4	0.1765		60.5		342.776							SMc00029 4	0.180225
SMc00150 1	0.2039		1042.25		5111.57	5128.49	13.8408	0.204267	0.000262464			SMc00150 1	0.20365		991.5		4868.65	4843.25	25.2815	0.206583	0.0020806			SMc00150 1	0.19945		931.25		4669.09	4691.54	14.4768	0.20105	0.00124097			SMc00150 1	0.209		1074.5		5141.15	5200.1	46.4541	0.209133	0.000903084			SMc00150 1	0.205425
SMc00150 2	0.2044		1048.25		5128.42							SMc00150 2	0.20785		999.5		4808.76							SMc00150 2	0.20205		949.25		4698.09							SMc00150 2	0.2103		1094.5		5204.47							SMc00150 2	0.206525
SMc00150 3	0.2045		1052.25		5145.48							SMc00150 3	0.20825		1010.5		4852.34							SMc00150 3	0.20245		953.25		4708.57							SMc00150 3	0.2081		1093.5		5254.69							SMc00150 3	0.202125
SMc00150 4	0.2941		1748.25		5944.41							SMc00150 4	0.31315		1658.5		5296.18							SMc00150 4	0.20025		939.25		4690.39							SMc00150 4	0.2096		1287.5		6142.65							SMc00150 4	0.263025
SMc00854 1	0.1202		25.25		210.067	245.669	25.8091	0.176067	0.0395045			SMc00854 1	0.07035		121.5		1727.08	1557.3	134.152	0.191617	0.0927509			SMc00854 1	0.06655		150.25		2257.7	5497.03	60.5161	0.211617	0.00534748			SMc00854 1	0.2109		44.5		211	201.629	6.3604	0.210775	0.001333			SMc00854 1	0.205125
SMc00854 2	0.2037		52.25		256.505							SMc00854 2	0.29145		450.5		1545.72							SMc00854 2	0.21895		1222.25		5582.32							SMc00854 2	0.2129		42.5		199.624							SMc00854 2	0.208525
SMc00854 3	0.2043		55.25		270.436							SMc00854 3	0.20895		621.5		2974.4							SMc00854 3	0.20955		1144.25		5460.51							SMc00854 3	0.2095		40.5		193.317							SMc00854 3	0.256225
SMc00854 4	0.2954		101.25		342.756							SMc00854 4	0.29555		413.5		1399.09							SMc00854 4	0.20635		1124.25		5448.27							SMc00854 4	0.2098		42.5		202.574							SMc00854 4	0.281325
SMc02278 1	0.2988		1269.25		4247.82	4230.25	78.9806	0.2657	0.033585			SMc02278 1	0.20995		4657.5		22183.9	22071.5	423.083	0.20945	0.00147197			SMc02278 1	0.20815		8029.25		38574.3	32255.2	8205.08	0.218517	0.017491			SMc02278 1	0.2106		769.5		3653.85	3640.46	32.2963	0.233533	0.0310292			SMc02278 1	0.206225
SMc02278 2	0.2787		1177.25		4224.08							SMc02278 2	0.20745		4461.5		21506.4							SMc02278 2	0.24315		5025.25		20667.3							SMc02278 2	0.2774		1018.5		3671.59							SMc02278 2	0.203125
SMc02278 3	0.2757		1195.25		4335.33							SMc02278 3	0.27585		3222.5		11682.1							SMc02278 3	0.20425		7664.25		37523.9							SMc02278 3	0.2126		764.5		3595.96							SMc02278 3	0.206725
SMc02278 4	0.2096		862.25		4113.79							SMc02278 4	0.21095		4751.5		22524.3							SMc02278 4	0.29395		4719.25		16054.6							SMc02278 4	0.2288		567.5		2480.33							SMc02278 4	0.230425
SMc02552 1	0.3367		1045.25		3104.4	3095.82	64.1796	0.27395	0.0652242			SMc02552 1	0.20825		773.5		3714.29	3700.29	26.3644	0.207683	0.000492163			SMc02552 1	0.22175		696.25		3139.8	3217.02	48.71	0.230475	0.0311311			SMc02552 1	0.2106		638.5		3031.81	3015.55	51.1919	0.24055	0.0539076			SMc02552 1	0.326225
SMc02552 2	0.2082		633.25		3041.55							SMc02552 2	0.20775		773.5		3723.22							SMc02552 2	0.20815		670.25		3220.03							SMc02552 2	0.2101		644.5		3067.59							SMc02552 2	0.263725
SMc02552 3	0.2093		636.25		3039.89							SMc02552 3	0.20705		758.5		3663.37							SMc02552 3	0.28355		928.25		3273.67							SMc02552 3	0.2076		629.5		3032.27							SMc02552 3	0.309625
SMc02552 4	0.3416		1092.25		3197.45							SMc02552 4	0.33015		1093.5		3312.13							SMc02552 4	0.20845		674.25		3234.59							SMc02552 4	0.3339		978.5		2930.52							SMc02552 4	0.328425
coaD 1	0.3408		393.25		1153.9	1101.21	41.3744	0.26615	0.0584653			coaD 1	0.17845		196.5		1101.15	1110.55	19.5405	0.2199	0.0633102			coaD 1	0.13975		179.25		1282.65	1239.3	36.2919	0.162525	0.06321			coaD 1	0.2152		233.5		1085.04	1101.03	36.174	0.260225	0.0505703			coaD 1	0.295125
coaD 2	0.2118		224.25		1058.78							coaD 2	0.32915		356.5		1083.09							coaD 2	0.27085		320.25		1182.39							coaD 2	0.3301		377.5		1143.59							coaD 2	0.326625
coaD 3	0.2063		219.25		1062.77							coaD 3	0.17965		202.5		1127.19							coaD 3	0.11385		141.25		1240.67							coaD 3	0.209		219.5		1050.24							coaD 3	0.207125
coaD 4	0.3057		345.25		1129.38							coaD 4	0.19235		217.5		1130.75							coaD 4	0.12565		157.25		1251.49							coaD 4	0.2866		322.5		1125.26							coaD 4	0.237125
rhlE1 1	0.2042		135.25		662.341	660.425	8.55754	0.206833	0.00234711			rhlE1 1	0.20625		129.5		627.879	684.885	47.5453	0.24995	0.0469267			rhlE1 1	0.20505		132.25		644.965	671.223	47.1277	0.2436	0.0374207			rhlE1 1	0.2074		138.5		667.792	706.041	44.5094	0.24935	0.0455025			rhlE1 1	0.204425
rhlE1 2	0.2064		138.25		669.816							rhlE1 2	0.20905		135.5		648.17							rhlE1 2	0.21285		129.25		607.235							rhlE1 2	0.2684		199.5		743.294							rhlE1 2	0.204225
rhlE1 3	0.2099		136.25		649.119							rhlE1 3	0.32095		236.5		736.875							rhlE1 3	0.29785		212.25		712.607							rhlE1 3	0.3151		238.5		756.903							rhlE1 3	0.209025
rhlE1 4	0.2912		226.25		776.957							rhlE1 4	0.26355		191.5		726.617							rhlE1 4	0.25865		186.25		720.085							rhlE1 4	0.2065		135.5		656.174							rhlE1 4	0.207725
SMc01589 1	0.2737		69.25		253.014	268.068	10.6789	0.286567	0.00911605			SMc01589 1	0.20335		39.5		194.246	221.428	38.2129	0.239475	0.0666887			SMc01589 1	0.20335		42.25		207.77	212.435	19.0571	0.2439	0.0445816			SMc01589 1	0.1674		158.5		946.834	1130.99	135.883	0.259125	0.0773355			SMc01589 1	0.149925
SMc01589 2	0.2937		81.25		276.643							SMc01589 2	0.20075		38.5		191.781							SMc01589 2	0.20335		37.25		183.182							SMc01589 2	0.2073		226.5		1092.62							SMc01589 2	0.203925
SMc01589 3	0.2923		80.25		274.547							SMc01589 3	0.19885		42.5		213.729							SMc01589 3	0.25825		59.25		229.429							SMc01589 3	0.2954		342.5		1159.44							SMc01589 3	0.199225
SMc01589 4	0.3544		115.25									SMc01589 4	0.35495		101.5		285.956							SMc01589 4	0.31065		71.25		229.358							SMc01589 4	0.3664		485.5		1325.05							SMc01589 4	0.353625
SMc01995 1	0.3413		108.25		317.17	278.54	40.3647	0.2643	0.0611515			SMc01995 1	0.35065		277.5		791.387	934.894	165.137	0.277025	0.0691643			SMc01995 1	0.21335		669.25		3136.86	2935.86	143.858	0.20755	0.00410446			SMc01995 1	0.3463		97.5		281.548	261.278	20.9116	0.291525	0.0519192			SMc01995 1	0.312425
SMc01995 2	0.2038		50.25		246.565							SMc01995 2	0.34155		256.5		750.988							SMc01995 2	0.33525		274.25		818.046							SMc01995 2	0.3232		88.5		273.824							SMc01995 2	0.206825
SMc01995 3	0.2049		47.25		230.6							SMc01995 3	0.20995		235.5		1121.7							SMc01995 3	0.20485		575.25		2808.15							SMc01995 3	0.2093		47.5		226.947							SMc01995 3	0.204725
SMc01995 4	0.3072		98.25		319.824							SMc01995 4	0.20595		221.5		1075.5							SMc01995 4	0.20445		585.25		2862.56							SMc01995 4	0.2873		75.5		262.792							SMc01995 4	0.202225
SMc02702 1	0.2064		55.25		267.684	256.716	7.15872	0.204475	0.00169023			SMc02702 1	0.30415		83.5		274.536	259.378	9.17159	0.23185	0.0417555			SMc02702 1	0.29805		79.25		265.895	252.512	10.7441	0.228625	0.0408414			SMc02702 1	0.2098		30.5		145.377	247.229	11.7261	0.208233	0.00180616			SMc02702 1	0.222725
SMc02702 2	0.2026		50.25		248.026							SMc02702 2	0.20945		52.5		250.656							SMc02702 2	0.19275		49.25		255.512							SMc02702 2	0.2059		47.5		230.695							SMc02702 2	0.203925
SMc02702 3	0.2059		52.25		253.764							SMc02702 3	0.20705		53.5		258.392							SMc02702 3	0.21295		50.25		235.971							SMc02702 3	0.2103		53.5		254.398							SMc02702 3	0.269425
SMc02702 4	0.203		52.25		257.389							SMc02702 4	0.20675		52.5		253.93							SMc02702 4	0.21075		53.25		252.669							SMc02702 4	0.2085		53.5		256.595							SMc02702 4	0.264625
SMc02703 1	0.2054		198.25		965.19	1010.42	63.9653	0.26365	0.0581111			SMc02703 1	0.20745		199.5		961.678	966.598	3.48025	0.208117	0.0021746			SMc02703 1	0.27295		264.25		968.126	969.758	31.8503	0.237075	0.0294322			SMc02703 1	0.1965		183.5		933.842	1046.44	139.432	0.2587	0.0797658			SMc02703 1	0.177325
SMc02703 2	0.2073		194.25		937.048							SMc02703 2	0.20585		199.5		969.152							SMc02703 2	0.21815		205.25		940.866							SMc02703 2	0.2083		200.5		962.554							SMc02703 2	0.201825
SMc02703 3	0.3073		319.25		1038.89							SMc02703 3	0.21105		204.5		968.965							SMc02703 3	0.19965		189.25		947.909							SMc02703 3	0.1702		19.5		114.571							SMc02703 3	0.170425
SMc02703 4	0.3346		368.25		1100.57							SMc02703 4	0.33035		353.5		1070.08							SMc02703 4	0.25755		263.25		1022.13							SMc02703 4	0.3713		461.5		1242.93							SMc02703 4	0.342425
SMc04164 1	0.3462		1445.25		4174.61	4296	203.644	0.26775	0.0613304			SMc04164 1	0.34295		1398.5		4077.85	4095.37	23.6749	0.29745	0.0323346			SMc04164 1	0.32875		1491.25		4536.12	5475.16	102.706	0.21125	0.00283902			SMc04164 1	0.34		1395.5		4104.41	4310.23	227.666	0.261125	0.0532172			SMc04164 1	0.309925
SMc04164 2	0.2095		931.25		4445.11							SMc04164 2	0.20465		996.5		4869.29							SMc04164 2	0.21525		1209.25		5617.89							SMc04164 2	0.2798		1136.5		4061.83							SMc04164 2	0.223125
SMc04164 3	0.2062		935.25		4535.65							SMc04164 3	0.27865		1150.5		4128.84							SMc04164 3	0.20895		1124.25		5380.47							SMc04164 3	0.2127		963.5		4529.85							SMc04164 3	0.265025
SMc04164 4	0.3091		1245.25		4028.63							SMc04164 4	0.27075		1104.5		4079.41							SMc04164 4	0.20955		1137.25		5427.11							SMc04164 4	0.212		963.5		4544.81							SMc04164 4	0.208125
SMc05008 1	0.345		2497.25		7238.41	6535.38	535.521	0.331533	0.017171			SMc05008 1	0.33955		2416.5		7116.77	6690.83	384.323	0.30875	0.0226457			SMc05008 1	0.21955		2274.25		10358.7	9085.77	1470.56	0.245275	0.025067			SMc05008 1	0.3135		80.5		256.778	270.816	15.4631	0.334667	0.0155915			SMc05008 1	0.289825
SMc05008 2	0.2071		702.25		3390.87							SMc05008 2	0.30095		2037.5		6770.23							SMc05008 2	0.26425		2065.25		7815.52							SMc05008 2	0.2129		39.5		185.533							SMc05008 2	0.315525
SMc05008 3	0.3423		2033.25		5939.97							SMc05008 3	0.20755		1602.5		7721.03							SMc05008 3	0.22155		2377.25		10730.1							SMc05008 3	0.3506		102.5		292.356							SMc05008 3	0.322825
SMc05008 4	0.3073		1975.25		6427.76							SMc05008 4	0.28575		1767.5		6185.48							SMc05008 4	0.27575		2051.25		7438.8							SMc05008 4	0.3399		89.5		263.313							SMc05008 4	0.317225
fumC 1	0.3042		360.25		1184.25	1232.38	61.0638	0.31835	0.0305497			fumC 1	0.27955		338.5		1210.87	1276.52	63.9926	0.2941	0.0601998			fumC 1	0.25925		466.25		1798.46	1615.5	129.5	0.28685	0.020529			fumC 1	0.2117		654.5		3091.64	6755.91	3853.88	0.296267	0.0663991			fumC 1	0.293925
fumC 2	0.2779		335.25		1206.37							fumC 2	0.20525		277.5		1352.01							fumC 2	0.23685		476.25		2010.77							fumC 2	0.3032		1544.5		5094							fumC 2	0.206425
fumC 3	0.3314		398.25		1201.72							fumC 3	0.32295		392.5		1215.36							fumC 3	0.29285		444.25		1516.99							fumC 3	0.0037		3.5		945.946							fumC 3	0.006425
fumC 4	0.3599		481.25		1337.18							fumC 4	0.36865		489.5		1327.82							fumC 4	0.30845		472.25		1531.04							fumC 4	0.3739		4517.5		12082.1							fumC 4	0.343725
SMa2207 1	0.334		108.25		324.102	278.607	45.8338	0.2829	0.0544591			SMa2207 1	0.21025		48.5		230.678	228.734	6.86843	0.2804	0.0453919			SMa2207 1	0.34115		81.25		238.165	228.155	10.3753	0.301425	0.0293083			SMa2207 1	0.3486		100.5		288.296	277.284	7.83431	0.336967	0.00823826			SMa2207 1	0.035825
SMa2207 2	0.336		105.25		313.244							SMa2207 2	0.28665		68.5		238.967							SMa2207 2	0.26765		63.25		236.316							SMa2207 2	0.3306		89.5		270.72							SMa2207 2	0.210525
SMa2207 3	0.2532		68.25		269.55							SMa2207 3	0.33725		74.5		220.904							SMa2207 3	0.31715		67.25		212.045							SMa2207 3	0.2107		45.5		215.947							SMa2207 3	0.321125
SMa2207 4	0.2084		43.25		207.534							SMa2207 4	0.28745		64.5		224.387							SMa2207 4	0.27975		63.25		226.095							SMa2207 4	0.3317		90.5		272.837							SMa2207 4	0.315325
SMa6349 1	0.3238		94.25		291.075	320.759	18.4302	0.328625	0.00723615			SMa6349 1	0.34915		197.5		565.659	515.044	37.329	0.34375	0.00412148			SMa6349 1	0.33545		349.25		1041.14	1225.27	32.3398	0.219517	0.00153695			SMa6349 1	0.3417		103.5		302.897	290.728	13.9078	0.33425	0.00565576			SMa6349 1	0.329225
SMa6349 2	0.3256		107.25		329.392							SMa6349 2	0.21035		132.5		629.903							SMa6349 2	0.21735		276.25		1270.99							SMa6349 2	0.3329		96.5		289.877							SMa6349 2	0.327425
SMa6349 3	0.3411		116.25		340.809							SMa6349 3	0.34295		163.5		476.746							SMa6349 3	0.22075		265.25		1201.59							SMa6349 3	0.3261		87.5		268.323							SMa6349 3	0.318925
SMa6349 4	0.324		104.25		321.759							SMa6349 4	0.33915		170.5		502.727							SMa6349 4	0.22045		265.25		1203.22							SMa6349 4	0.3363		101.5		301.814							SMa6349 4	0.327025
exsI 1	0.3349		640.25		1911.76	1960.57	97.2837	0.275325	0.070147			exsI 1	0.34415		682.5		1983.15	2079.29	112.664	0.3148	0.0571371			exsI 1	0.31785		707.25		2225.11	2267.04	85.5147	0.284525	0.0401051			exsI 1	0.334		630.5		1887.72	1881.06	6.57444	0.3295	0.00389444			exsI 1	0.321625
exsI 2	0.2058		389.25		1891.4							exsI 2	0.31835		624.5		1961.68							exsI 2	0.22435		540.25		2408.07							exsI 2	0.33		621.5		1883.33							exsI 2	0.319325
exsI 3	0.2053		392.25		1910.62							exsI 3	0.22205		474.5		2136.91							exsI 3	0.27205		613.25		2254.18							exsI 3	0.3245		607.5		1872.11							exsI 3	0.212525
exsI 4	0.3553		756.25		2128.48							exsI 4	0.37465		837.5		2235.42							exsI 4	0.32385		706.25		2180.79							exsI 4	0.3718		812.5		2185.31							exsI 4	0.348325
tRNA ASP 1	0.1985		641.25		3230.48	2645.47	174.704	0.104933	0.0266586			tRNA ASP 1	0.16335		489.5		2996.63	2713.8	207.136	0.094275	0.0441558			tRNA ASP 1	0.16825		528.25		3139.67	2670.55	285.619	0.091575	0.0470645			tRNA ASP 1	0.121		362.5		2995.87	2912.68	321.345	0.109133	0.0590603			tRNA ASP 1	0.111025
tRNA ASP 2	0.1049		276.25		2633.46							tRNA ASP 2	0.08005		203.5		2542.16							tRNA ASP 2	0.07675		188.25		2452.77							tRNA ASP 2	0.1748		569.5		3258.01							tRNA ASP 2	0.168025
tRNA ASP 3	0.0723		176.25		2437.76							tRNA ASP 3	0.04115		102.5		2490.89							tRNA ASP 3	0.04005		97.25		2428.21							tRNA ASP 3	0.0316		78.5		2484.18							tRNA ASP 3	0.031425
tRNA ASP 4	0.1376		394.25		2865.19							tRNA ASP 4	0.09255		261.5		2825.5							tRNA ASP 4	0.08125		216.25		2661.54							tRNA ASP 4	-0.000500001		2.5		-4999.99							tRNA ASP 4	-0.000275001
tRNA GLU 1	0.3231		506.25		1566.85	1513.72	31.8122	0.32205	0.00170367			tRNA GLU 1	0.32845		457.5		1392.91	1402	7.54307	0.328275	0.00220042			tRNA GLU 1	0.21805		263.25		1207.29	1206.23	9.18062	0.21825	0.000989954			tRNA GLU 1	0.3065		451.5		1473.08	1532.89	34.9321	0.32415	0.010502			tRNA GLU 1	0.262125
tRNA GLU 2	0.3216		483.25		1502.64							tRNA GLU 2	0.33035		464.5		1406.08							tRNA GLU 2	0.21715		264.25		1216.9							tRNA GLU 2	0.3318		515.5		1553.65							tRNA GLU 2	0.320625
tRNA GLU 3	0.324		480.25		1482.25							tRNA GLU 3	0.32965		465.5		1412.1							tRNA GLU 3	0.31875		455.25		1428.24							tRNA GLU 3	0.3259		503.5		1544.95							tRNA GLU 3	0.304325
tRNA GLU 4	0.3195		480.25		1503.13							tRNA GLU 4	0.32465		453.5		1396.89							tRNA GLU 4	0.21955		262.25		1194.49							tRNA GLU 4	0.3324		518.5		1559.87							tRNA GLU 4	0.210725
Summary all means												Summary all means												Summary all means												Summary all means												Summary all means
	mean F/OD	SD F/OD	mean OD	SD OD									mean F/OD	SD F/OD	mean OD	SD OD									mean F/OD	SD F/OD	mean OD	SD OD									mean F/OD	SD F/OD	mean OD	SD OD									mean F/OD
egfp	223.93	25.7111	0.264125	0.0590386								egfp	198.764	5.89727	0.211325	0.000715455								egfp	197.113	6.99867	0.233625	0.0323755								egfp	174.726	25.2683	0.2099	0.00375566								egfp	182.967
SMc00029	339.677	7.89052	0.167025	0.00258009								SMc00029	320.71	6.6544	0.149625	0.00431936								SMc00029	308.127	7.68507	0.1485	0.0024026								SMc00029	334.851	7.71067	0.176925	0.0049114								SMc00029	321.205
SMc00150	5128.49	13.8408	0.204267	0.000262464								SMc00150	4843.25	25.2815	0.206583	0.0020806								SMc00150	4691.54	14.4768	0.20105	0.00124097								SMc00150	5200.1	46.4541	0.209133	0.000903084								SMc00150	4960.43
SMc00854	245.669	25.8091	0.176067	0.0395045								SMc00854	1557.3	134.152	0.191617	0.0927509								SMc00854	5497.03	60.5161	0.211617	0.00534748								SMc00854	201.629	6.3604	0.210775	0.001333								SMc00854	199.358
SMc02278	4230.25	78.9806	0.2657	0.033585								SMc02278	22071.5	423.083	0.20945	0.00147197								SMc02278	32255.2	8205.08	0.218517	0.017491								SMc02278	3640.46	32.2963	0.233533	0.0310292								SMc02278	3167.02
SMc02552	3095.82	64.1796	0.27395	0.0652242								SMc02552	3700.29	26.3644	0.207683	0.000492163								SMc02552	3217.02	48.71	0.230475	0.0311311								SMc02552	3015.55	51.1919	0.24055	0.0539076								SMc02552	3029.75
coaD	1101.21	41.3744	0.26615	0.0584653								coaD	1110.55	19.5405	0.2199	0.0633102								coaD	1239.3	36.2919	0.162525	0.06321								coaD	1101.03	36.174	0.260225	0.0505703								coaD	1101.64
rhlE1	660.425	8.55754	0.206833	0.00234711								rhlE1	684.885	47.5453	0.24995	0.0469267								rhlE1	671.223	47.1277	0.2436	0.0374207								rhlE1	706.041	44.5094	0.24935	0.0455025								rhlE1	637.258
SMc01589	268.068	10.6789	0.286567	0.00911605								SMc01589	221.428	38.2129	0.239475	0.0666887								SMc01589	212.435	19.0571	0.2439	0.0445816								SMc01589	1130.99	135.883	0.259125	0.0773355								SMc01589	1110.76
SMc01995	278.54	40.3647	0.2643	0.0611515								SMc01995	934.894	165.137	0.277025	0.0691643								SMc01995	2935.86	143.858	0.20755	0.00410446								SMc01995	261.278	20.9116	0.291525	0.0519192								SMc01995	215.992
SMc02702	256.716	7.15872	0.204475	0.00169023								SMc02702	259.378	9.17159	0.23185	0.0417555								SMc02702	252.512	10.7441	0.228625	0.0408414								SMc02702	247.229	11.7261	0.208233	0.00180616								SMc02702	234.668
SMc02703	1010.42	63.9653	0.26365	0.0581111								SMc02703	966.598	3.48025	0.208117	0.0021746								SMc02703	969.758	31.8503	0.237075	0.0294322								SMc02703	1046.44	139.432	0.2587	0.0797658								SMc02703	989.623
SMc04164	4296	203.644	0.26775	0.0613304								SMc04164	4095.37	23.6749	0.29745	0.0323346								SMc04164	5475.16	102.706	0.21125	0.00283902								SMc04164	4310.23	227.666	0.261125	0.0532172								SMc04164	4208.11
SMc05008	6535.38	535.521	0.331533	0.017171								SMc05008	6690.83	384.323	0.30875	0.0226457								SMc05008	9085.77	1470.56	0.245275	0.025067								SMc05008	270.816	15.4631	0.334667	0.0155915								SMc05008	242.297
fumC	1232.38	61.0638	0.31835	0.0305497								fumC	1276.52	63.9926	0.2941	0.0601998								fumC	1615.5	129.5	0.28685	0.020529								fumC	6755.91	3853.88	0.296267	0.0663991								fumC	6728.65
SMa2207	278.607	45.8338	0.2829	0.0544591								SMa2207	228.734	6.86843	0.2804	0.0453919								SMa2207	228.155	10.3753	0.301425	0.0293083								SMa2207	277.284	7.83431	0.336967	0.00823826								SMa2207	240.472
SMa6349	320.759	18.4302	0.328625	0.00723615								SMa6349	515.044	37.329	0.34375	0.00412148								SMa6349	1225.27	32.3398	0.219517	0.00153695								SMa6349	290.728	13.9078	0.33425	0.00565576								SMa6349	264.002
exsI	1960.57	97.2837	0.275325	0.070147								exsI	2079.29	112.664	0.3148	0.0571371								exsI	2267.04	85.5147	0.284525	0.0401051								exsI	1881.06	6.57444	0.3295	0.00389444								exsI	1850.49
tRNA ASP	2645.47	174.704	0.104933	0.0266586								tRNA ASP	2713.8	207.136	0.094275	0.0441558								tRNA ASP	2670.55	285.619	0.091575	0.0470645								tRNA ASP	2912.68	321.345	0.109133	0.0590603								tRNA ASP	2817.68
tRNA GLU	1513.72	31.8122	0.32205	0.00170367								tRNA GLU	1402	7.54307	0.328275	0.00220042								tRNA GLU	1206.23	9.18062	0.21825	0.000989954								tRNA GLU	1532.89	34.9321	0.32415	0.010502								tRNA GLU	1386.31
Summary mean F/OD per strain and nucleotide
no cNMP						cAMP						cGMP						no cNMP						cAMP						cGMP
Rm2011	F/OD	SD	mean OD	SD OD		Rm2011	F/OD	SD	mean OD	SD OD		Rm2011	F/OD	SD	mean OD	SD OD		Δclr	F/OD	SD	mean OD	SD OD		Δclr	F/OD	SD	mean OD	SD OD		Δclr	F/OD	SD	mean OD	SD OD
egfp	223.93	25.7111	0.264125	0.0590386		egfp	198.764	5.89727	0.211325	0.000715455		egfp	197.113	6.99867	0.233625	0.0323755		egfp	174.726	25.2683	0.2099	0.00375566		egfp	182.967	13.6032	0.20895	0.00286302		egfp	157.217	9.26393	0.221525	0.0114947
SMc00029	339.677	7.89052	0.167025	0.00258009		SMc00029	320.71	6.6544	0.149625	0.00431936		SMc00029	308.127	7.68507	0.1485	0.0024026		SMc00029	334.851	7.71067	0.176925	0.0049114		SMc00029	321.205	8.39985	0.168725	0.00699249		SMc00029	291.877	9.42412	0.1643	0.00746136
SMc00150	5128.49	13.8408	0.204267	0.000262464		SMc00150	4843.25	25.2815	0.206583	0.0020806		SMc00150	4691.54	14.4768	0.20105	0.00124097		SMc00150	5200.1	46.4541	0.209133	0.000903084		SMc00150	4960.43	22.3153	0.204692	0.0253109		SMc00150	4916.59	51.8131	0.20905	0.00140601
SMc00854	245.669	25.8091	0.176067	0.0395045		SMc00854	1557.3	134.152	0.191617	0.0927509		SMc00854	5497.03	60.5161	0.211617	0.00534748		SMc00854	201.629	6.3604	0.210775	0.001333		SMc00854	199.358	15.1889	0.2378	0.0322436		SMc00854	183.556	11.1517	0.2286	0.0281564
SMc02278	4230.25	78.9806	0.2657	0.033585		SMc02278	22071.5	423.083	0.20945	0.00147197		SMc02278	32255.2	8205.08	0.218517	0.017491		SMc02278	3640.46	32.2963	0.233533	0.0310292		SMc02278	3167.02	27.225	0.205358	0.00159234		SMc02278	3193.39	44.1858	0.208808	0.00193965
SMc02552	3095.82	64.1796	0.27395	0.0652242		SMc02552	3700.29	26.3644	0.207683	0.000492163		SMc02552	3217.02	48.71	0.230475	0.0311311		SMc02552	3015.55	51.1919	0.24055	0.0539076		SMc02552	3029.75	90.7238	0.307	0.0260204		SMc02552	2914.16	54.7896	0.234325	0.0464576
coaD	1101.21	41.3744	0.26615	0.0584653		coaD	1110.55	19.5405	0.2199	0.0633102		coaD	1239.3	36.2919	0.162525	0.06321		coaD	1101.03	36.174	0.260225	0.0505703		coaD	1101.64	61.6715	0.2665	0.0469646		coaD	1020.6	15.3405	0.217225	0.00909684
rhlE1	660.425	8.55754	0.206833	0.00234711		rhlE1	684.885	47.5453	0.24995	0.0469267		rhlE1	671.223	47.1277	0.2436	0.0374207		rhlE1	706.041	44.5094	0.24935	0.0455025		rhlE1	637.258	6.9232	0.20635	0.00207771		rhlE1	600.064	19.9269	0.210775	0.00119792
SMc01589	268.068	10.6789	0.286567	0.00911605		SMc01589	221.428	38.2129	0.239475	0.0666887		SMc01589	212.435	19.0571	0.2439	0.0445816		SMc01589	1130.99	135.883	0.259125	0.0773355		SMc01589	1110.76	62.4385	0.252258	0.0717027		SMc01589	1112.04	44.7358	0.247308	0.0637576
SMc01995	278.54	40.3647	0.2643	0.0611515		SMc01995	934.894	165.137	0.277025	0.0691643		SMc01995	2935.86	143.858	0.20755	0.00410446		SMc01995	261.278	20.9116	0.291525	0.0519192		SMc01995	215.992	18.7557	0.23155	0.0467216		SMc01995	212.837	23.5878	0.2545	0.0477952
SMc02702	256.716	7.15872	0.204475	0.00169023		SMc02702	259.378	9.17159	0.23185	0.0417555		SMc02702	252.512	10.7441	0.228625	0.0408414		SMc02702	247.229	11.7261	0.208233	0.00180616		SMc02702	234.668	56.6778	0.240175	0.0277125		SMc02702	195.711	29.7	0.206875	0.00235266
SMc02703	1010.42	63.9653	0.26365	0.0581111		SMc02703	966.598	3.48025	0.208117	0.0021746		SMc02703	969.758	31.8503	0.237075	0.0294322		SMc02703	1046.44	139.432	0.2587	0.0797658		SMc02703	989.623	68.5376	0.240525	0.0727451		SMc02703	950.967	69.6839	0.239075	0.068893
SMc04164	4296	203.644	0.26775	0.0613304		SMc04164	4095.37	23.6749	0.29745	0.0323346		SMc04164	5475.16	102.706	0.21125	0.00283902		SMc04164	4310.23	227.666	0.261125	0.0532172		SMc04164	4208.11	143.044	0.25155	0.0396325		SMc04164	4470.97	37.6141	0.210642	0.00139603
SMc05008	6535.38	535.521	0.331533	0.017171		SMc05008	6690.83	384.323	0.30875	0.0226457		SMc05008	9085.77	1470.56	0.245275	0.025067		SMc05008	270.816	15.4631	0.334667	0.0155915		SMc05008	242.297	5.10351	0.31135	0.0127176		SMc05008	191.722	22.3953	0.2594	0.0472753
fumC	1232.38	61.0638	0.31835	0.0305497		fumC	1276.52	63.9926	0.2941	0.0601998		fumC	1615.5	129.5	0.28685	0.020529		fumC	6755.91	3853.88	0.296267	0.0663991		fumC	6728.65	3259.66	0.281358	0.0567525		fumC	3215.83	35.5158	0.206525	0.00285
SMa2207	278.607	45.8338	0.2829	0.0544591		SMa2207	228.734	6.86843	0.2804	0.0453919		SMa2207	228.155	10.3753	0.301425	0.0293083		SMa2207	277.284	7.83431	0.336967	0.00823826		SMa2207	240.472	13.4677	0.2207	0.115457		SMa2207	193.291	23.2885	0.231	0.0412119
SMa6349	320.759	18.4302	0.328625	0.00723615		SMa6349	515.044	37.329	0.34375	0.00412148		SMa6349	1225.27	32.3398	0.219517	0.00153695		SMa6349	290.728	13.9078	0.33425	0.00565576		SMa6349	264.002	8.5954	0.32565	0.00397013		SMa6349	184.579	13.8583	0.241675	0.0495452
exsI	1960.57	97.2837	0.275325	0.070147		exsI	2079.29	112.664	0.3148	0.0571371		exsI	2267.04	85.5147	0.284525	0.0401051		exsI	1881.06	6.57444	0.3295	0.00389444		exsI	1850.49	19.289	0.284492	0.0508968		exsI	1857.88	14.4463	0.32185	0.00690702
tRNA ASP	2645.47	174.704	0.104933	0.0266586		tRNA ASP	2713.8	207.136	0.094275	0.0441558		tRNA ASP	2670.55	285.619	0.091575	0.0470645		tRNA ASP	2912.68	321.345	0.109133	0.0590603		tRNA ASP	2817.68	202.17	0.103492	0.0560205		tRNA ASP	2696.32	211.77	0.0840417	0.0400661
tRNA GLU	1513.72	31.8122	0.32205	0.00170367		tRNA GLU	1402	7.54307	0.328275	0.00220042		tRNA GLU	1206.23	9.18062	0.21825	0.000989954		tRNA GLU	1532.89	34.9321	0.32415	0.010502		tRNA GLU	1386.31	112.523	0.27445	0.0425365		tRNA GLU	1379.72	88.0513	0.281625	0.0419925
Summary normalized against empty vector (egfp)
Rm2011 no cNMP	RFU	SD		Rm2011 cAMP	RFU	SD		Rm2011 cGMP	RFU	SD		Δclr no cNMP	RFU	SD		Δclr cAMP	RFU	SD		Δclr cGMP	RFU	SD
egfp	0	36.361		egfp	0	8.34		egfp	0	9.89762		egfp	0	35.7348		egfp	0	19.2379		egfp	0	13.1012
SMc00029	115.747	26.8946		SMc00029	121.946	8.89151		SMc00029	111.014	10.3943		SMc00029	160.125	26.4186		SMc00029	138.238	15.9877		SMc00029	134.661	13.2149
SMc00150	4904.56	29.1998		SMc00150	4644.48	25.9602		SMc00150	4494.42	16.0798		SMc00150	5025.38	52.8817		SMc00150	4777.46	26.1347		SMc00150	4759.37	52.6347
SMc00854	21.7389	36.4304		SMc00854	1358.53	134.282		SMc00854	5299.92	60.9195		SMc00854	26.9029	26.0565		SMc00854	16.3912	20.39		SMc00854	26.3395	14.4976
SMc02278	4006.32	83.0602		SMc02278	21872.7	423.124		SMc02278	32058.1	8205.09		SMc02278	3465.74	41.0066		SMc02278	2984.06	30.4343		SMc02278	3036.17	45.1465
SMc02552	2871.89	69.1381		SMc02552	3501.53	27.0159		SMc02552	3019.91	49.2102		SMc02552	2840.82	57.0885		SMc02552	2846.78	91.7379		SMc02552	2756.94	55.5673
coaD	877.278	48.7124		coaD	911.782	20.411		coaD	1042.19	36.9606		coaD	926.307	44.1254		coaD	918.673	63.154		coaD	863.383	17.9207
rhlE1	436.495	27.0978		rhlE1	486.121	47.9096		rhlE1	474.11	47.6445		rhlE1	531.314	51.1818		rhlE1	454.29	15.2636		rhlE1	442.847	21.975
SMc01589	44.1379	27.8406		SMc01589	22.6637	38.6653		SMc01589	15.3214	20.3016		SMc01589	956.262	138.212		SMc01589	927.789	63.9031		SMc01589	954.828	45.685
SMc01995	54.6098	47.8578		SMc01995	736.129	165.243		SMc01995	2738.75	144.028		SMc01995	86.5515	32.7991		SMc01995	33.0246	23.1695		SMc01995	55.6206	25.3417
SMc02702	32.7857	26.6891		SMc02702	60.6142	10.9039		SMc02702	55.3987	12.8225		SMc02702	72.5031	27.8566		SMc02702	51.7011	58.2874		SMc02702	38.4941	31.1112
SMc02703	786.493	68.9393		SMc02703	767.834	6.84763		SMc02703	772.645	32.6102		SMc02703	871.716	141.703		SMc02703	806.655	69.8745		SMc02703	793.75	70.297
SMc04164	4072.07	205.261		SMc04164	3896.6	24.3983		SMc04164	5278.04	102.944		SMc04164	4135.5	229.064		SMc04164	4025.14	143.689		SMc04164	4313.75	38.7381
SMc05008	6311.45	536.137		SMc05008	6492.06	384.368		SMc05008	8888.66	1470.57		SMc05008	96.0895	29.6243		SMc05008	59.3296	14.5291		SMc05008	34.5048	24.2357
fumC	1008.45	66.2559		fumC	1077.75	64.2638		fumC	1418.38	129.689		fumC	6581.19	3853.96		fumC	6545.68	3259.69		fumC	3058.61	36.7041
SMa2207	54.6772	52.5528		SMa2207	29.9699	9.0528		SMa2207	31.042	12.5151		SMa2207	102.558	26.4549		SMa2207	57.5051	19.1423		SMa2207	36.0739	25.0634
SMa6349	96.8287	31.6344		SMa6349	316.28	37.792		SMa6349	1028.15	33.0884		SMa6349	116.001	28.843		SMa6349	81.0344	16.0913		SMa6349	27.3622	16.6695
exsI	1736.64	100.624		exsI	1880.52	112.818		exsI	2069.92	85.8006		exsI	1706.33	26.1096		exsI	1667.52	23.6033		exsI	1700.67	17.1615
tRNA ASP	2421.54	176.586		tRNA ASP	2515.03	207.22		tRNA ASP	2473.44	285.705		tRNA ASP	2737.96	322.337		tRNA ASP	2634.71	202.627		tRNA ASP	2539.11	211.973
tRNA GLU	1289.79	40.9033		tRNA GLU	1203.23	9.57475		tRNA GLU	1009.11	11.5441		tRNA GLU	1358.16	43.1131		tRNA GLU	1203.35	113.342		tRNA GLU	1222.51	88.5373
[truncated: 18 more columns]

## Sheet: Exp 2
Table S2: Promoter-probe fold-induction in S. meliloti Rm2011 and Δclr. For each experiment four independent transconjugants were grown as biological replicates (Gene1-4). OD = OD600, BGR = background, F = fluorescent unit, SD = standard deviation. Promoter-probe constructs egfp, SMa6349, exsI, tRNA GLU, tRNA ASP, SMc03100, SMb3100, SMb21330, asRNA1966 were tested in this experiment.
Calculation of fluorescent units relative to the OD600
Plate 1: Rm2011 (A1-D04) / Δclr (E1-H04) no cNMP												Plate 2: Rm2011 (A1-D04) / Δclr (E1-H04) 400 µM cAMP												Plate 3: Rm2011 (A1-D04) / Δclr (E1-H04) 400 µM cGMP
Δclr	OD-BGR	BGR OD	F-BGR	F BGR	F/OD	mean F/OD	SD F/OD	mean OD	SD OD			Δclr	OD-BGR	BGR OD	F-BGR	F BGR	F/OD	mean F/OD	SD F/OD	mean OD	SD OD			Δclr	OD-BGR	BGR OD	F-BGR	F BGR	F/OD	mean F/OD	SD F/OD	mean OD	SD OD
egfp 1	0.232775	0.043725	30.25	74.75	129.954	133.242	2.62488	0.229508	0.00739203			egfp 1	0.2228	0.0425	31.25	70.75	140.26	157.247	24.1041	0.210675	0.0125402			egfp 1	0.2231	0.044	35.25	68.75	158.001	154.471	2.6491	0.2217	0.0017049
egfp 2	0.207975		43.25		207.958							egfp 2	0.2024		40.25		198.864							egfp 2	0.2076		43.25		208.333
egfp 3	0.236475		32.25		136.378							egfp 3	0.223		32.25		144.619							egfp 3	0.2227		34.25		153.794
egfp 4	0.219275		29.25		133.394							egfp 4	0.1945		28.25		145.244							egfp 4	0.2193		33.25		151.619
SMa6349 1	0.226175		38.25		169.117	143.638	17.4353	0.22895	0.0129067			SMa6349 1	0.2203		32.25		146.391	150.707	5.4704	0.204	0.0112557			SMa6349 1	0.2192		34.25		156.25	149.692	5.03437	0.2138	0.00570921
SMa6349 2	0.250775		30.25		120.626							SMa6349 2	0.2031		31.25		153.865							SMa6349 2	0.219		31.25		142.694
SMa6349 3	0.218775		30.25		138.27							SMa6349 3	0.2041		32.25		158.011							SMa6349 3	0.2115		31.25		147.754
SMa6349 4	0.220075		32.25		146.541							SMa6349 4	0.1885		27.25		144.562							SMa6349 4	0.2055		31.25		152.068
exsI 1	0.233675		251.25		1075.21	1528.45	120.023	0.221542	0.00595893			exsI 1	0.1939		172.25		888.345	1316.32	129.763	0.218767	0.00257466			exsI 1	0.2112		265.25		1255.92	1398.68	89.4043	0.21135	0.00517228
exsI 2	0.229275		312.25		1361.9							exsI 2	0.2181		249.25		1142.82							exsI 2	0.2197		328.25		1494.08
exsI 3	0.214775		352.25		1640.09							exsI 3	0.216		314.25		1454.86							exsI 3	0.2086		291.25		1396.21
exsI 4	0.220575		349.25		1583.36							exsI 4	0.2222		300.25		1351.26							exsI 4	0.2059		298.25		1448.52
tRNA GLU 1	0.204375		281.25		1376.15	1066.52	219.246	0.287108	0.11545			tRNA GLU 1	0.1964		249.25		1269.09	606.393	95.3059	0.2018	0.00872506			tRNA GLU 1	0.2		251.25		1256.25	846.4	283.344	0.210975	0.00850423
tRNA GLU 2	0.206575		191.25		925.814							tRNA GLU 2	0.2095		155.25		741.05							tRNA GLU 2	0.2112		201.25		952.888
tRNA GLU 3	0.220875		143.25		648.557							tRNA GLU 3	0.2063		112.25		544.111							tRNA GLU 3	0.2238		146.25		653.485
tRNA GLU 4	0.450375		404.25		897.585							tRNA GLU 4	0.1896		101.25		534.019							tRNA GLU 4	0.2089		109.25		522.977
tRNA ASP 1	0.427875		404.25		944.785	986.616	43.2113	0.313975	0.111162			tRNA ASP 1	0.2645		340.25		1286.39	1409.11	219.783	0.2134	0.0364804			tRNA ASP 1	0.1771		205.25		1158.95	1255.24	71.897	0.1837	0.0147214
tRNA ASP 2	0.421675		397.25		942.076							tRNA ASP 2	0.1521		137.25		902.367							tRNA ASP 2	0.1682		154.25		917.063
tRNA ASP 3	0.215475		222.25		1031.44							tRNA ASP 3	0.1817		222.25		1223.17							tRNA ASP 3	0.2041		260.25		1275.11
tRNA ASP 4	0.190875		196.25		1028.16							tRNA ASP 4	0.194		333.25		1717.78							tRNA ASP 4	0.1699		226.25		1331.67
smc03100 1	0.299575		3112.25		10388.9	10807.4	296.481	0.237242	0.0440782			smc03100 1	0.2927		3011.25		10287.8	10581.8	236.333	0.242967	0.0367338			smc03100 1	0.3129		2820.25		9013.26	10323.7	946.793	0.2397	0.0517973
smc03100 2	0.284175		2729.25		9604.12							smc03100 2	0.2901		2624.25		9046.02							smc03100 2	0.2949		2538.25		8607.15
smc03100 3	0.206575		2271.25		10994.8							smc03100 3	0.2051		2172.25		10591.2							smc03100 3	0.2055		2207.25		10740.9
smc03100 4	0.205575		2269.25		11038.6							smc03100 4	0.2311		2511.25		10866.5							smc03100 4	0.2007		2251.25		11217
smc03101 1	0.207175		300.25		1449.26	1521.96	66.2107	0.207125	0.00170953			smc03101 1	0.205		274.25		1337.8	1455.82	83.453	0.203333	0.00188385			smc03101 1	0.2062		282.25		1368.82	1609.58	169.897	0.230975	0.0481441
smc03101 2	0.204875		304.25		1485.05							smc03101 2	0.2007		304.25		1515.94							smc03101 2	0.2022		325.25		1608.56
smc03101 3	0.209675		320.25		1527.36							smc03101 3	0.3182		559.25		1757.54							smc03101 3	0.3143		581.25		1849.35
smc03101 4	0.206775		336.25		1626.16							smc03101 4	0.2043		309.25		1513.71							smc03101 4	0.2012		324.25		1611.58
smb21330 1	0.212275		43.25		203.745	237.246	28.4787	0.206475	0.00447735			smb21330 1	0.2015		46.25		229.529	239.35	7.23454	0.2016	0.00167531			smb21330 1	0.1977		45.25		228.882	266.508	26.6162	0.200833	0.00239073
smb21330 2	0.201375		47.25		234.637							smb21330 2	0.1996		49.25		246.743							smb21330 2	0.2013		57.25		284.401
smb21330 3	0.205775		56.25		273.357							smb21330 3	0.2037		49.25		241.777							smb21330 3	0.2035		58.25		286.241
smb21330 4	0.323275		136.25		421.468							smb21330 4	0.3209		142.25		443.284							smb21330 4	0.3179		143.25		450.613
asRNA1966 1	0.301975		76.25		252.504	227.06	20.6444	0.228475	0.0424364			asRNA1966 1	0.299		77.25		258.361	211.821	12.9698	0.200967	0.00244994			asRNA1966 1	0.3392		97.25		286.704	241.843	34.9211	0.2717	0.0697972
asRNA1966 2	0.204475		43.25		211.517							asRNA1966 2	0.2016		46.25		229.415							asRNA1966 2	0.3437		90.25		262.584
asRNA1966 3	0.203775		49.25		241.688							asRNA1966 3	0.2036		42.25		207.515							asRNA1966 3	0.2048		45.25		220.947
asRNA1966 4	0.203675		41.25		202.529							asRNA1966 4	0.1977		39.25		198.533							asRNA1966 4	0.1991		39.25		197.137
Rm2011												Rm2011												Rm2011
egfp 1	0.225675		39.25		173.923	205.934	51.2277	0.2942	0.0849307			egfp 1	0.4043		99.25		245.486	239.776	7.59533	0.39005	0.0524113			egfp 1	0.2185		46.25		211.67	201.639	37.7632	0.231725	0.0297596
egfp 2	0.296275		71.25		240.486							egfp 2	0.3009		72.25		240.113							egfp 2	0.2819		72.25		256.297
egfp 3	0.432175		116.25		268.988							egfp 3	0.4315		106.25		246.234							egfp 3	0.2224		41.25		185.477
egfp 4	0.222675		31.25		140.339							egfp 4	0.4235		96.25		227.273							egfp 4	0.2041		31.25		153.111
SMa6349 1	0.452775		170.25		376.015	377.921	14.8368	0.44425	0.0117447			SMa6349 1	0.441		192.25		435.941	437.719	69.2493	0.380475	0.10521			SMa6349 1	0.4005		253.25		632.335	648.865	16.3756	0.3489	0.0908498
SMa6349 2	0.457775		166.25		363.17							SMa6349 2	0.1987		74.25		373.679							SMa6349 2	0.425		285.25		671.176
SMa6349 3	0.438375		162.25		370.117							SMa6349 3	0.4516		176.25		390.279							SMa6349 3	0.2049		90.25		440.459
SMa6349 4	0.428075		172.25		402.383							SMa6349 4	0.4306		237.25		550.975							SMa6349 4	0.2212		142.25		643.083
exsI 1	0.225875		284.25		1258.44	1060.26	158.912	0.208875	0.0158221			exsI 1	0.2199		270.25		1228.97	1149.35	374.358	0.1912	0.0251618			exsI 1	0.2177		291.25		1337.85	1172.91	233.267	0.2062	0.0162635
exsI 2	0.212975		224.25		1052.94							exsI 2	0.1802		155.25		861.543							exsI 2	0.1947		196.25		1007.96
exsI 3	0.187775		163.25		869.392							exsI 3	0.1556		121.25		779.242							exsI 3	0.4561		407.25		892.896
exsI 4	0.408775		630.25		1541.8							exsI 4	0.2091		361.25		1727.64							exsI 4	0.3152		636.25		2018.56
tRNA GLU 1	0.417475		479.25		1147.97	1270.65	179.721	0.386475	0.0381894			tRNA GLU 1	0.3782		402.25		1063.59	1097.5	28.3493	0.405533	0.019575			tRNA GLU 1	0.2362		185.25		784.293	1102.7	266.295	0.323025	0.0513351
tRNA GLU 2	0.219075		193.25		882.118							tRNA GLU 2	0.423		479.25		1132.98							tRNA GLU 2	0.358		352.25		983.939
tRNA GLU 3	0.409275		466.25		1139.21							tRNA GLU 3	0.4154		455.25		1095.93							tRNA GLU 3	0.3637		411.25		1130.74
tRNA GLU 4	0.332675		507.25		1524.76							tRNA GLU 4	0.2043		256.25		1254.28							tRNA GLU 4	0.3342		505.25		1511.82
tRNA ASP 1	0.163075		138.25		847.769	885.411	176.001	0.156875	0.00453064			tRNA ASP 1	0.3852		318.25		826.194	719.078	85.4641	0.383667	0.00169772			tRNA ASP 1	0.3278		245.25		748.17	572.739	127.341	0.3378	0.0350943
tRNA ASP 2	0.155175		107.25		691.155							tRNA ASP 2	0.3845		237.25		617.035							tRNA ASP 2	0.3849		200.25		520.265
tRNA ASP 3	0.152375		170.25		1117.31							tRNA ASP 3	0.3813		272.25		714.005							tRNA ASP 3	0.3007		135.25		449.784
tRNA ASP 4	0.190275		460.25		2418.87							tRNA ASP 4	0.1998		335.25		1677.93							tRNA ASP 4	0.2854		403.25		1412.93
smc03100 1	0.332075		3492.25		10516.4	10473	90.0522	0.311542	0.018995			smc03100 1	0.3455		6424.25		18594.1	18634.6	75.4361	0.326733	0.0144974			smc03100 1	0.3471		3743.25		10784.4	10901.7	84.3497	0.329167	0.0173484
smc03100 2	0.316275		3338.25		10554.9							smc03100 2	0.3245		6081.25		18740.4							smc03100 2	0.3347		3662.25		10941.9
smc03100 3	0.286275		2962.25		10347.6							smc03100 3	0.3102		5760.25		18569.5							smc03100 3	0.3057		3356.25		10978.9
smc03100 4	0.206675		2357.25		11405.6							smc03100 4	0.2015		6014.25		29847.4							smc03100 4	0.2564		4523.25		17641.4
smc03101 1	0.203975		333.25		1633.78	1554.44	62.8775	0.205408	0.00110855			smc03101 1	0.267		477.25		1787.45	1609.45	171.705	0.24635	0.0436492			smc03101 1	0.3212		507.25		1579.23	1552.73	16.3973	0.32265	0.00436435
smc03101 2	0.206675		320.25		1549.53							smc03101 2	0.2071		277.25		1338.73							smc03101 2	0.3258		505.25		1550.8
smc03101 3	0.283275		497.25		1755.36							smc03101 3	0.308		530.25		1721.59							smc03101 3	0.3274		506.25		1546.27
smc03101 4	0.205575		304.25		1480							smc03101 4	0.2033		323.25		1590.01							smc03101 4	0.3162		485.25		1534.63
smb21330 1	0.324975		98.25		302.331	313.425	36.5172	0.328442	0.00303901			smb21330 1	0.299		84.25		281.773	326.006	59.0577	0.293325	0.0545144			smb21330 1	0.3084		125.25		406.128	445.604	106.897	0.2792	0.053389
smb21330 2	0.204675		54.25		265.054							smb21330 2	0.2029		53.25		262.445							smb21330 2	0.2043		69.25		338.962
smb21330 3	0.332375		106.25		319.669							smb21330 3	0.3291		114.25		347.159							smb21330 3	0.3249		192.25		591.721
smb21330 4	0.327975		120.25		366.644							smb21330 4	0.3423		141.25		412.65							smb21330 4	0.3411		353.25		1035.62
asRNA1966 1	0.334075		92.25		276.136	244.518	27.7946	0.2701	0.0615709			asRNA1966 1	0.3416		90.25		264.198	249.55	19.2632	0.29925	0.0559272			asRNA1966 1	0.3476		108.25		311.421	303.327	16.0805	0.3334	0.0114401
asRNA1966 2	0.329175		88.25		268.094							asRNA1966 2	0.3386		88.25		260.632							asRNA1966 2	0.3415		107.25		314.056
asRNA1966 3	0.206275		44.25		214.519							asRNA1966 3	0.3124		80.25		256.882							asRNA1966 3	0.3203		88.25		275.523
asRNA1966 4	0.210875		46.25		219.324							asRNA1966 4	0.2044		44.25		216.487							asRNA1966 4	0.3242		101.25		312.307
Summary all means												Summary all means												Summary all means
	mean F/OD	SD F/OD	mean OD	SD OD									mean F/OD	SD F/OD	mean OD	SD OD									mean F/OD	SD F/OD	mean OD	SD OD
egfp	133.242	2.62488	0.229508	0.00739203		Δclr						egfp	157.247	24.1041	0.210675	0.0125402		Δclr						egfp	154.471	2.6491	0.2217	0.0017049		Δclr
sma6349	143.638	17.4353	0.22895	0.0129067								sma6349	150.707	5.4704	0.204	0.0112557								sma6349	149.692	5.03437	0.2138	0.00570921
exsI	1528.45	120.023	0.221542	0.00595893								exsI	1316.32	129.763	0.218767	0.00257466								exsI	1398.68	89.4043	0.21135	0.00517228
tRNA GLU	1066.52	219.246	0.287108	0.11545								tRNA GLU	606.393	95.3059	0.2018	0.00872506								tRNA GLU	846.4	283.344	0.210975	0.00850423
tRNA ASP	986.616	43.2113	0.313975	0.111162								tRNA ASP	1409.11	219.783	0.2134	0.0364804								tRNA ASP	1255.24	71.897	0.1837	0.0147214
smc03100	10807.4	296.481	0.237242	0.0440782								smc03100	10581.8	236.333	0.242967	0.0367338								smc03100	10323.7	946.793	0.2397	0.0517973
smc03101	1521.96	66.2107	0.207125	0.00170953								smc03101	1455.82	83.453	0.203333	0.00188385								smc03101	1609.58	169.897	0.230975	0.0481441
smb21330	237.246	28.4787	0.206475	0.00447735								smb21330	239.35	7.23454	0.2016	0.00167531								smb21330	266.508	26.6162	0.200833	0.00239073
asRNA1966	227.06	20.6444	0.228475	0.0424364								asRNA1966	211.821	12.9698	0.200967	0.00244994								asRNA1966	241.843	34.9211	0.2717	0.0697972
egfp	205.934	51.2277	0.2942	0.0849307		Rm2011						egfp	239.776	7.59533	0.39005	0.0524113		Rm2011						egfp	201.639	37.7632	0.231725	0.0297596		Rm2011
sma6349	377.921	14.8368	0.44425	0.0117447								sma6349	437.719	69.2493	0.380475	0.10521								sma6349	648.865	16.3756	0.3489	0.0908498
exsI	1060.26	158.912	0.208875	0.0158221								exsI	1149.35	374.358	0.1912	0.0251618								exsI	1172.91	233.267	0.2062	0.0162635
tRNA GLU	1270.65	179.721	0.386475	0.0381894								tRNA GLU	1097.5	28.3493	0.405533	0.019575								tRNA GLU	1102.7	266.295	0.323025	0.0513351
tRNA ASP	885.411	176.001	0.156875	0.00453064								tRNA ASP	719.078	85.4641	0.383667	0.00169772								tRNA ASP	572.739	127.341	0.3378	0.0350943
smc03100	10473	90.0522	0.311542	0.018995								smc03100	18634.6	75.4361	0.326733	0.0144974								smc03100	10901.7	84.3497	0.329167	0.0173484
smc03101	1554.44	62.8775	0.205408	0.00110855								smc03101	1609.45	171.705	0.24635	0.0436492								smc03101	1552.73	16.3973	0.32265	0.00436435
smb21330	313.425	36.5172	0.328442	0.00303901								smb21330	326.006	59.0577	0.293325	0.0545144								smb21330	445.604	106.897	0.2792	0.053389
asRNA1966	244.518	27.7946	0.2701	0.0615709								asRNA1966	249.55	19.2632	0.29925	0.0559272								asRNA1966	303.327	16.0805	0.3334	0.0114401
Summary mean F/OD per strain and nucleotide
no cNMP						cAMP						cGMP						no cNMP						cAMP						cGMP
Rm2011	F/OD	SD	mean OD	SD OD		Rm2011	F/OD	SD	mean OD	SD OD		Rm2011	F/OD	SD	mean OD	SD OD		Δclr	F/OD	SD	mean OD	SD OD		Δclr	F/OD	SD	mean OD	SD OD		Δclr	F/OD	SD	mean OD	SD OD
egfp	205.934	51.2277	0.2942	0.0849307		egfp	239.776	7.59533	0.39005	0.0524113		egfp	201.639	37.7632	0.231725	0.0297596		egfp	133.242	2.62488	0.229508	0.00739203		egfp	157.247	24.1041	0.210675	0.0125402		egfp	154.471	2.6491	0.2217	0.0017049
SMa6349	377.921	14.8368	0.44425	0.0117447		SMa6349	437.719	69.2493	0.380475	0.10521		SMa6349	648.865	16.3756	0.3489	0.0908498		SMa6349	143.638	17.4353	0.22895	0.0129067		SMa6349	150.707	5.4704	0.204	0.0112557		SMa6349	149.692	5.03437	0.2138	0.00570921
exsI	1060.26	158.912	0.208875	0.0158221		exsI	1149.35	374.358	0.1912	0.0251618		exsI	1172.91	233.267	0.2062	0.0162635		exsI	1528.45	120.023	0.221542	0.00595893		exsI	1316.32	129.763	0.218767	0.00257466		exsI	1398.68	89.4043	0.21135	0.00517228
tRNA GLU	1270.65	179.721	0.386475	0.0381894		tRNA GLU	1097.5	28.3493	0.405533	0.019575		tRNA GLU	1102.7	266.295	0.323025	0.0513351		tRNA GLU	1066.52	219.246	0.287108	0.11545		tRNA GLU	606.393	95.3059	0.2018	0.00872506		tRNA GLU	846.4	283.344	0.210975	0.00850423
tRNA ASP	885.411	176.001	0.156875	0.00453064		tRNA ASP	719.078	85.4641	0.383667	0.00169772		tRNA ASP	572.739	127.341	0.3378	0.0350943		tRNA ASP	986.616	43.2113	0.313975	0.111162		tRNA ASP	1409.11	219.783	0.2134	0.0364804		tRNA ASP	1255.24	71.897	0.1837	0.0147214
SMc03100	10473	90.0522	0.311542	0.018995		SMc03100	18634.6	75.4361	0.326733	0.0144974		SMc03100	10901.7	84.3497	0.329167	0.0173484		SMc03100	10807.4	296.481	0.237242	0.0440782		SMc03100	10581.8	236.333	0.242967	0.0367338		SMc03100	10323.7	946.793	0.2397	0.0517973
SMc03101	1554.44	62.8775	0.205408	0.00110855		SMc03101	1609.45	171.705	0.24635	0.0436492		SMc03101	1552.73	16.3973	0.32265	0.00436435		SMc03101	1521.96	66.2107	0.207125	0.00170953		SMc03101	1455.82	83.453	0.203333	0.00188385		SMc03101	1609.58	169.897	0.230975	0.0481441
SMb21330	313.425	36.5172	0.328442	0.00303901		SMb21330	326.006	59.0577	0.293325	0.0545144		SMb21330	445.604	106.897	0.2792	0.053389		SMb21330	237.246	28.4787	0.206475	0.00447735		SMb21330	239.35	7.23454	0.2016	0.00167531		SMb21330	266.508	26.6162	0.200833	0.00239073
asRNA1966	244.518	27.7946	0.2701	0.0615709		asRNA1966	249.55	19.2632	0.29925	0.0559272		asRNA1966	303.327	16.0805	0.3334	0.0114401		asRNA1966	227.06	20.6444	0.228475	0.0424364		asRNA1966	211.821	12.9698	0.200967	0.00244994		asRNA1966	241.843	34.9211	0.2717	0.0697972
Summary normalized against empty vector (egfp)
Rm2011 no cNMP	RFU	SD		Rm2011 cAMP	RFU	SD		Rm2011 cGMP	RFU	SD		Δclr no cNMP	RFU	SD		Δclr cAMP	RFU	SD		Δclr cGMP	RFU	SD
egfp	0	72.4469		egfp	0	10.7414		egfp	0	53.4053		egfp	0	3.71215		egfp	0	34.0883		egfp	0	3.74639
SMa6349	171.987	53.333		SMa6349	197.942	69.6646		SMa6349	447.226	41.1609		SMa6349	10.3964	17.6318		SMa6349	-6.53938	24.717		SMa6349	-4.77976	5.68882
exsI	854.323	166.965		exsI	909.572	374.435		exsI	971.267	236.304		exsI	1395.21	120.052		exsI	1159.07	131.983		exsI	1244.21	89.4435
tRNA GLU	1064.71	186.879		tRNA GLU	857.724	29.3491		tRNA GLU	901.059	268.959		tRNA GLU	933.273	219.261		tRNA GLU	449.146	98.3068		tRNA GLU	691.929	283.356
tRNA ASP	679.477	183.305		tRNA ASP	479.302	85.801		tRNA ASP	371.101	132.823		tRNA ASP	853.374	43.291		tRNA ASP	1251.87	221.101		tRNA ASP	1100.77	71.9458
SMc03100	10267	103.603		SMc03100	18394.9	75.8175		SMc03100	10700.1	92.4171		SMc03100	10674.2	296.493		SMc03100	10424.6	237.559		SMc03100	10169.2	946.796
SMc03101	1348.5	81.1039		SMc03101	1369.67	171.873		SMc03101	1351.1	41.1696		SMc03101	1388.72	66.2627		SMc03101	1298.57	86.8643		SMc03101	1455.1	169.918
SMb21330	107.491	62.9109		SMb21330	86.23	59.5441		SMb21330	243.965	113.371		SMb21330	104.004	28.5994		SMb21330	82.103	25.1664		SMb21330	112.037	26.7477
asRNA1966	38.5844	58.2822		asRNA1966	9.77339	20.7065		asRNA1966	101.688	41.0444		asRNA1966	93.8176	20.8106		asRNA1966	54.5741	27.3719		asRNA1966	87.3717	35.0214

## Sheet: Exp 3
Table S2: Promoter-probe fold-induction in S. meliloti Rm2011 and Δclr. For each experiment four independent transconjugants were grown as biological replicates (Gene1-4). OD = OD600, BGR = background, F = fluorescent unit, SD = standard deviation. Promoter-probe constructs SMb20495, SMb21329, secE, SMb20458, SMc01857, SMc00291, SMb21249, SMb21250, SMc01590, egfp were tested in this experiment.
Calculation of fluorescent units relative to the OD600
Plate 1: Rm2011 (A1-D04) / Δclr (E1-H04) no cNMP												Plate 2: Rm2011 (A1-D04) / Δclr (E1-H04) 400 µM cAMP												Plate 3: Rm2011 (A1-D04) / Δclr (E1-H04) 400 µM cGMP
Rm2011	OD-BGR	BGR OD	F-BGR	F BGR	F/OD	mean F/OD	SD F/OD	mean OD	SD OD			Rm2011	OD-BGR	BGR OD	F-BGR	F BGR	F/OD	mean F/OD	SD F/OD	mean OD	SD OD			Rm2011	OD-BGR	BGR OD	F-BGR	F BGR	F/OD	mean F/OD	SD F/OD	mean OD	SD OD
SMb20495 1	0.2377	0.0452	139.5	14.5	586.874	596.458	27.8897	0.240125	0.00167537			SMb20495 1	0.229225	0.045475	643.25	13.75	2806.19	2802.8	29.9416	0.2284	0.00308007			SMb20495 1	0.223925	0.045675	1814.5	14.5	8103.16	8218.78	100.635	0.2251	0.00364032
SMb20495 2	0.241		152.5		632.78							SMb20495 2	0.232525		662.25		2848.08							SMb20495 2	0.231325		1925.5		8323.79
SMb20495 3	0.2396		133.5		557.179							SMb20495 3	0.227925		636.25		2791.49							SMb20495 3	0.222325		1808.5		8134.49
SMb20495 4	0.2422		147.5		609.001							SMb20495 4	0.223925		619.25		2765.43							SMb20495 4	0.222825		1852.5		8313.7
SMb21329 1	0.2356		345.5		1466.47	1507.3	42.5566	0.23795	0.00226771			SMb21329 1	0.227325		4625.25		20346.4	20261.9	329.319	0.22805	0.000443704			SMb21329 1	0.219325		4475.5		20405.8	21025.3	739.282	0.221475	0.00196278
SMb21329 2	0.2391		358.5		1499.37							SMb21329 2	0.228125		4561.25		19994.5							SMb21329 2	0.222225		4739.5		21327.5
SMb21329 3	0.236		350.5		1485.17							SMb21329 3	0.228225		4551.25		19941.9							SMb21329 3	0.220025		4460.5		20272.7
SMb21329 4	0.2411		380.5		1578.18							SMb21329 4	0.228525		4745.25		20764.7							SMb21329 4	0.224325		4956.5		22095.2
secE 1	0.2385		3869.5		16224.3	16415	152.162	0.2193	0.0137171			secE 1	0.210625		3285.25		15597.6	15930.9	253.849	0.2343	0.0458535			secE 1	0.199225		3080.5		15462.4	15516	187.206	0.1993	0.00464186
secE 2	0.2073		3440.5		16596.7							secE 2	0.214325		3381.25		15776.3							secE 2	0.206125		3151.5		15289.3
secE 3	0.2752		4794.5		17421.9							secE 3	0.199125		3212.25		16131.8							secE 3	0.193025		3051.5		15808.8
secE 4	0.2121		3483.5		16423.9							secE 4	0.313125		5078.25		16218							secE 4	0.198825		3082.5		15503.6
SMb20458 1	0.2419		112.5		465.068	427.815	24.0247	0.237675	0.00300863			SMb20458 1	0.223925		116.25		519.147	484.653	24.2907	0.22015	0.0034208			SMb20458 1	0.221425		139.5		630.01	578.658	37.9615	0.218492	0.0021746
SMb20458 2	0.2375		98.5		414.737							SMb20458 2	0.219425		99.25		452.319							SMb20458 2	0.217825		117.5		539.424
SMb20458 3	0.2379		102.5		430.853							SMb20458 3	0.222325		109.25		491.398							SMb20458 3	0.216225		122.5		566.539
SMb20458 4	0.2334		93.5		400.6							SMb20458 4	0.214925		102.25		475.747							SMb20458 4	0.301725		147.5		488.856
SMc01857 1	0.2379		312.5		1313.58	1303.03	22.0511	0.238475	0.000694166			SMc01857 1	0.215125		291.25		1353.86	1342.03	17.5687	0.217775	0.0036623			SMc01857 1	0.212525		321.5		1512.76	1430.15	57.3512	0.25165	0.0630584
SMc01857 2	0.2396		319.5		1333.47							SMc01857 2	0.221325		301.25		1361.12							SMc01857 2	0.215625		312.5		1449.28
SMc01857 3	0.2379		306.5		1288.36							SMc01857 3	0.221425		291.25		1315.34							SMc01857 3	0.217625		304.5		1399.2
SMc01857 4	0.2385		304.5		1276.73							SMc01857 4	0.213225		285.25		1337.79							SMc01857 4	0.360825		490.5		1359.38
SMc00291 1	0.2341		218.5		933.362	913.029	12.4058	0.2366	0.00218059			SMc00291 1	0.220725		197.25		893.646	891.522	11.1254	0.222392	0.00182086			SMc00291 1	0.339425		319.5		941.298	917.511	91.4918	0.284425	0.0671621
SMc00291 2	0.2377		214.5		902.398							SMc00291 2	0.224925		197.25		876.959							SMc00291 2	0.218925		182.5		833.619
SMc00291 3	0.2396		216.5		903.589							SMc00291 3	0.350925		337.25		961.032							SMc00291 3	0.216625		181.5		837.853
SMc00291 4	0.235		214.5		912.766							SMc00291 4	0.221525		200.25		903.961							SMc00291 4	0.362725		383.5		1057.27
SMb21249 1	0.2406		313.5		1302.99	1274.09	21.9	0.2387	0.00221058			SMb21249 1	0.231525		682.25		2946.77	2535.79	59.8163	0.223225	0.00336551			SMb21249 1	0.222825		2194.5		9848.54	8536.77	328.404	0.216225	0.00243447
SMb21249 2	0.3531		550.5		1559.05							SMb21249 2	0.227925		597.25		2620.38							SMb21249 2	0.218925		1957.5		8941.42
SMb21249 3	0.2356		294.5		1250							SMb21249 3	0.220225		549.25		2494.04							SMb21249 3	0.216725		1763.5		8137.04
SMb21249 4	0.2399		304.5		1269.28							SMb21249 4	0.221525		552.25		2492.95							SMb21249 4	0.213025		1817.5		8531.86
SMb21250 1	0.2346		173.5		739.557	740.014	13.6828	0.236125	0.00356186			SMb21250 1	0.219025		224.25		1023.86	1014.74	22.8856	0.219358	0.000402765			SMb21250 1	0.214225		311.5		1454.08	1447.37	21.8977	0.2121	0.00221176
SMb21250 2	0.2321		173.5		747.523							SMb21250 2	0.219925		216.25		983.29							SMb21250 2	0.208725		303.5		1454.07
SMb21250 3	0.2418		182.5		754.756							SMb21250 3	0.219125		227.25		1037.08							SMb21250 3	0.213925		314.5		1470.14
SMb21250 4	0.236		169.5		718.22							SMb21250 4	0.337325		305.25		904.914							SMb21250 4	0.211525		298.5		1411.18
SMc01590 1	0.4254		259.5		610.014	542.453	17.0159	0.291	0.0850654			SMc01590 1	0.426625		357.25		837.386	824.427	307.261	0.327775	0.0956361			SMc01590 1	0.214125		159.5		744.892	722.834	25.6414	0.208425	0.00689396
SMc01590 2	0.2312		128.5		555.796							SMc01590 2	0.223525		139.25		622.973							SMc01590 2	0.212425		156.5		736.731
SMc01590 3	0.2305		119.5		518.438							SMc01590 3	0.241225		125.25		519.225							SMc01590 3	0.198725		136.5		686.879
SMc01590 4	0.4113		227.5		553.124							SMc01590 4	0.419725		553.25		1318.12							SMc01590 4	0.397325		544.5		1370.41
egfp 1	0.3865		149.5		386.805	385.158	3.17162	0.292375	0.0627396			egfp 1	0.386725		146.25		378.176	398.619	21.9943	0.262425	0.0717711			egfp 1	0.375425		138.5		368.915	426.146	7.78476	0.215492	0.0022455
egfp 2	0.3122		121.5		389.174							egfp 2	0.219425		92.25		420.417							egfp 2	0.218225		94.5		433.039
egfp 3	0.2351		89.5		380.689							egfp 3	0.221625		93.25		420.756							egfp 3	0.215525		89.5		415.265
egfp 4	0.2357		90.5		383.963							egfp 4	0.221925		83.25		375.127							egfp 4	0.212725		91.5		430.133
Δclr												Δclr												Δclr
SMb20495 1	0.284825	0.044475	108.75	61.25	381.813	354.35	23.2708	0.27905	0.0506828			SMb20495 1	0.38175	0.04645	138	61	361.493	354.756	13.454	0.357083	0.0258099			SMb20495 1	0.227425	0.044975	73.25	60.75	322.084	309.796	9.77207	0.25045	0.0422914
SMb20495 2	0.359625		133.75		371.915							SMb20495 2	0.36805		135		366.798							SMb20495 2	0.222925		66.25		297.185
SMb20495 3	0.232625		78.75		338.528							SMb20495 3	0.32145		108		335.978							SMb20495 3	0.323625		102.25		315.952
SMb20495 4	0.239125		77.75		325.144							SMb20495 4	0.23615		70		296.422							SMb20495 4	0.227825		69.25		303.961
SMb21329 1	0.310325		217.75		701.684	724.843	16.6933	0.312525	0.0210553			SMb21329 1	0.32855		246		748.744	726.76	21.889	0.32505	0.013725			SMb21329 1	0.307125		216.25		704.111	699.399	3.82464	0.268975	0.0440494
SMb21329 2	0.343625		255.75		744.271							SMb21329 2	0.34605		259		748.447							SMb21329 2	0.223525		156.25		699.027
SMb21329 3	0.311925		229.75		736.555							SMb21329 3	0.31255		221		707.087							SMb21329 3	0.226725		157.25		693.572
SMb21329 4	0.284225		203.75		716.862							SMb21329 4	0.31305		220		702.763							SMb21329 4	0.318525		223.25		700.887
secE 1	0.218225		3461.75		15863.2	16288.7	381.092	0.2555	0.0379458			secE 1	0.22625		3491		15429.8	16164.5	541.872	0.264075	0.0420552			secE 1	0.228025		3531.25		15486.2	16201	581.11	0.2755	0.0336866
secE 2	0.218525		3486.75		15955.8							secE 2	0.21805		3458		15858.7							secE 2	0.259625		4095.25		15773.7
secE 3	0.281525		4684.75		16640.6							secE 3	0.30375		5070		16691.4							secE 3	0.310825		5197.25		16720.8
secE 4	0.303725		5070.75		16695.2							secE 4	0.30825		5141		16678							secE 4	0.303525		5106.25		16823.2
SMb20458 1	0.393125		114.75		291.892	8594.94	8311.89	0.308075	0.0796525			SMb20458 1	0.36125		106		293.426	8582.73	8289.87	0.30295	0.0703427			SMb20458 1	0.392125		108.25		276.06	8824.13	8575.37	0.2907	0.0619816
SMb20458 2	0.373325		102.75		275.229							SMb20458 2	0.37775		111		293.845							SMb20458 2	0.225425		50.25		222.912
SMb20458 3	0.268925		4511.75		16777							SMb20458 3	0.26755		4557		17032.3							SMb20458 3	0.263525		4544.25		17244.1
SMb20458 4	0.196925		3354.75		17035.7							SMb20458 4	0.20525		3430		16711.3							SMb20458 4	0.281725		4945.25		17553.5
SMc01857 1	0.329525		294.75		894.469	870.394	24.911	0.314425	0.0154737			SMc01857 1	0.32555		287		881.585	860.077	73.1613	0.310025	0.0365853			SMc01857 1	0.221225		152.25		688.213	801.028	114.857	0.28605	0.0668063
SMc01857 2	0.317925		283.75		892.506							SMc01857 2	0.32755		302		921.997							SMc01857 2	0.222925		153.25		687.451
SMc01857 3	0.321625		276.75		860.474							SMc01857 3	0.33965		306		900.927							SMc01857 3	0.322825		286.25		886.703
SMc01857 4	0.288625		240.75		834.127							SMc01857 4	0.24735		182		735.799							SMc01857 4	0.377225		355.25		941.746
SMc00291 1	0.352025		397.75		1129.89	1164.2	109.956	0.315375	0.0517691			SMc00291 1	0.22785		235		1031.38	1170.76	114.936	0.28355	0.0590499			SMc00291 1	0.383525		502.25		1309.56	1308.66	41.4332	0.355225	0.0218844
SMc00291 2	0.313625		355.75		1134.32							SMc00291 2	0.33045		399		1207.44							SMc00291 2	0.230225		254.25		1104.35
SMc00291 3	0.231725		242.75		1047.58							SMc00291 3	0.22235		246		1106.36							SMc00291 3	0.330225		415.25		1257.48
SMc00291 4	0.364125		489.75		1345.01							SMc00291 4	0.35355		473		1337.86							SMc00291 4	0.351925		478.25		1358.95
SMb21249 1	0.353325		454.75		1287.06	1230.79	53.3826	0.33775	0.0261351			SMb21249 1	0.38045		494		1298.46	1220.43	95.6741	0.320275	0.0595198			SMb21249 1	0.333025		424.25		1273.93	1204.29	59.2171	0.321458	0.0233224
SMb21249 2	0.311925		371.75		1191.79							SMb21249 2	0.33535		425		1267.33							SMb21249 2	0.288925		326.25		1129.19
SMb21249 3	0.372625		476.75		1279.44							SMb21249 3	0.34385		433		1259.27							SMb21249 3	0.342425		414.25		1209.75
SMb21249 4	0.313125		364.75		1164.87							SMb21249 4	0.22145		234		1056.67							SMb21249 4	0.224625		235.25		1047.3
SMb21250 1	0.235725		124.75		529.218	535.84	7.61958	0.232825	0.00209921			SMb21250 1	0.22935		122		531.938	526.554	7.98337	0.228425	0.00452237			SMb21250 1	0.339425		203.25		598.807	599.296	1.06723	0.333592	0.00454925
SMb21250 2	0.231925		126.75		546.513							SMb21250 2	0.22445		120		534.64							SMb21250 2	0.333025		199.25		598.303
SMb21250 3	0.327025		220.75		675.025							SMb21250 3	0.23545		121		513.91							SMb21250 3	0.328325		197.25		600.777
SMb21250 4	0.230825		122.75		531.788							SMb21250 4	0.22445		118		525.73							SMb21250 4	0.223925		119.25		532.544
SMc01590 1	0.391125		183.75		469.799	449.933	22.9075	0.349575	0.0259465			SMc01590 1	0.22705		74		325.919	429.959	173.731	0.264575	0.0590644			SMc01590 1	0.363525		179.25		493.089	553.905	155.307	0.33705	0.0392206
SMc01590 2	0.323225		133.75		413.798							SMc01590 2	0.24405		86		352.387							SMc01590 2	0.269925		101.25		375.104
SMc01590 3	0.333125		148.75		446.529							SMc01590 3	0.22135		69		311.724							SMc01590 3	0.349625		191.25		547.015
SMc01590 4	0.350825		164.75		469.607							SMc01590 4	0.36585		267		729.807							SMc01590 4	0.365125		292.25		800.411
egfp 1	0.442525		155.75		351.958	287.698	61.9992	0.343275	0.101321			egfp 1	0.42155		150		355.83	334.153	20.304	0.420925	0.00593227			egfp 1	0.223925		53.25		237.803	245.743	12.8903	0.305875	0.0792359
egfp 2	0.244025		57.75		236.656							egfp 2	0.42575		147		345.273							egfp 2	0.380625		101.25		266.01
egfp 3	0.446625		154.75		346.488							egfp 3	0.42535		142		333.843							egfp 3	0.389425		96.25		247.159
egfp 4	0.239925		51.75		215.692							egfp 4	0.41105		124		301.666							egfp 4	0.229525		53.25		232.001
Summary all means												Summary all means												Summary all means
	mean F/OD	SD F/OD	mean OD	SD OD									mean F/OD	SD F/OD	mean OD	SD OD									mean F/OD	SD F/OD	mean OD	SD OD
SMb20495	596.458	27.8897	0.240125	0.00167537		Rm2011						SMb20495	2802.8	29.9416	0.2284	0.00308007		Rm2011						SMb20495	8218.78	100.635	0.2251	0.00364032		Rm2011
SMb21329	1507.3	42.5566	0.23795	0.00226771								SMb21329	20261.9	329.319	0.22805	0.000443704								SMb21329	21025.3	739.282	0.221475	0.00196278
secE	16415	152.162	0.2193	0.0137171								secE	15930.9	253.849	0.2343	0.0458535								secE	15516	187.206	0.1993	0.00464186
SMb20458	427.815	24.0247	0.237675	0.00300863								SMb20458	484.653	24.2907	0.22015	0.0034208								SMb20458	578.658	37.9615	0.218492	0.0021746
SMc01857	1303.03	22.0511	0.238475	0.000694166								SMc01857	1342.03	17.5687	0.217775	0.0036623								SMc01857	1430.15	57.3512	0.25165	0.0630584
SMc00291	913.029	12.4058	0.2366	0.00218059								SMc00291	891.522	11.1254	0.222392	0.00182086								SMc00291	917.511	91.4918	0.284425	0.0671621
SMb21249	1274.09	21.9	0.2387	0.00221058								SMb21249	2535.79	59.8163	0.223225	0.00336551								SMb21249	8536.77	328.404	0.216225	0.00243447
SMb21250	740.014	13.6828	0.236125	0.00356186								SMb21250	1014.74	22.8856	0.219358	0.000402765								SMb21250	1447.37	21.8977	0.2121	0.00221176
SMc01590	542.453	17.0159	0.291	0.0850654								SMc01590	824.427	307.261	0.327775	0.0956361								SMc01590	722.834	25.6414	0.208425	0.00689396
egfp	385.158	3.17162	0.292375	0.0627396								egfp	398.619	21.9943	0.262425	0.0717711								egfp	426.146	7.78476	0.215492	0.0022455
SMb20495	354.35	23.2708	0.27905	0.0506828		Δclr						SMb20495	354.756	13.454	0.357083	0.0258099		Δclr						SMb20495	309.796	9.77207	0.25045	0.0422914		Δclr
SMb21329	724.843	16.6933	0.312525	0.0210553								SMb21329	726.76	21.889	0.32505	0.013725								SMb21329	699.399	3.82464	0.268975	0.0440494
secE	16288.7	381.092	0.2555	0.0379458								secE	16164.5	541.872	0.264075	0.0420552								secE	16201	581.11	0.2755	0.0336866
SMb20458	8594.94	8311.89	0.308075	0.0796525								SMb20458	8582.73	8289.87	0.30295	0.0703427								SMb20458	8824.13	8575.37	0.2907	0.0619816
SMc01857	870.394	24.911	0.314425	0.0154737								SMc01857	860.077	73.1613	0.310025	0.0365853								SMc01857	801.028	114.857	0.28605	0.0668063
SMc00291	1164.2	109.956	0.315375	0.0517691								SMc00291	1170.76	114.936	0.28355	0.0590499								SMc00291	1308.66	41.4332	0.355225	0.0218844
SMb21249	1230.79	53.3826	0.33775	0.0261351								SMb21249	1220.43	95.6741	0.320275	0.0595198								SMb21249	1204.29	59.2171	0.321458	0.0233224
SMb21250	535.84	7.61958	0.232825	0.00209921								SMb21250	526.554	7.98337	0.228425	0.00452237								SMb21250	599.296	1.06723	0.333592	0.00454925
SMc01590	449.933	22.9075	0.349575	0.0259465								SMc01590	429.959	173.731	0.264575	0.0590644								SMc01590	553.905	155.307	0.33705	0.0392206
egfp	287.698	61.9992	0.343275	0.101321								egfp	334.153	20.304	0.420925	0.00593227								egfp	245.743	12.8903	0.305875	0.0792359
Summary mean F/OD per strain and nucleotide
no cNMP						cAMP						cGMP						no cNMP						cAMP						cGMP
Rm2011	F/OD	SD	mean OD	SD OD		Rm2011	F/OD	SD	mean OD	SD OD		Rm2011	F/OD	SD	mean OD	SD OD		Δclr	F/OD	SD	mean OD	SD OD		Δclr	F/OD	SD	mean OD	SD OD		Δclr	F/OD	SD	mean OD	SD OD
SMb20495	596.458	27.8897	0.240125	0.00167537		SMb20495	2802.8	29.9416	0.2284	0.00308007		SMb20495	8218.78	100.635	0.2251	0.00364032		SMb20495	354.35	23.2708	0.27905	0.0506828		SMb20495	354.756	13.454	0.357083	0.0258099		SMb20495	309.796	9.77207	0.25045	0.0422914
SMb21329	1507.3	42.5566	0.23795	0.00226771		SMb21329	20261.9	329.319	0.22805	0.000443704		SMb21329	21025.3	739.282	0.221475	0.00196278		SMb21329	724.843	16.6933	0.312525	0.0210553		SMb21329	726.76	21.889	0.32505	0.013725		SMb21329	699.399	3.82464	0.268975	0.0440494
secE	16415	152.162	0.2193	0.0137171		secE	15930.9	253.849	0.2343	0.0458535		secE	15516	187.206	0.1993	0.00464186		secE	16288.7	381.092	0.2555	0.0379458		secE	16164.5	541.872	0.264075	0.0420552		secE	16201	581.11	0.2755	0.0336866
SMb20458	427.815	24.0247	0.237675	0.00300863		SMb20458	484.653	24.2907	0.22015	0.0034208		SMb20458	578.658	37.9615	0.218492	0.0021746		SMb20458	8594.94	8311.89	0.308075	0.0796525		SMb20458	8582.73	8289.87	0.30295	0.0703427		SMb20458	8824.13	8575.37	0.2907	0.0619816
SMc01857	1303.03	22.0511	0.238475	0.000694166		SMc01857	1342.03	17.5687	0.217775	0.0036623		SMc01857	1430.15	57.3512	0.25165	0.0630584		SMc01857	870.394	24.911	0.314425	0.0154737		SMc01857	860.077	73.1613	0.310025	0.0365853		SMc01857	801.028	114.857	0.28605	0.0668063
SMc00291	913.029	12.4058	0.2366	0.00218059		SMc00291	891.522	11.1254	0.222392	0.00182086		SMc00291	917.511	91.4918	0.284425	0.0671621		SMc00291	1164.2	109.956	0.315375	0.0517691		SMc00291	1170.76	114.936	0.28355	0.0590499		SMc00291	1308.66	41.4332	0.355225	0.0218844
SMb21249	1274.09	21.9	0.2387	0.00221058		SMb21249	2535.79	59.8163	0.223225	0.00336551		SMb21249	8536.77	328.404	0.216225	0.00243447		SMb21249	1230.79	53.3826	0.33775	0.0261351		SMb21249	1220.43	95.6741	0.320275	0.0595198		SMb21249	1204.29	59.2171	0.321458	0.0233224
SMb21250	740.014	13.6828	0.236125	0.00356186		SMb21250	1014.74	22.8856	0.219358	0.000402765		SMb21250	1447.37	21.8977	0.2121	0.00221176		SMb21250	535.84	7.61958	0.232825	0.00209921		SMb21250	526.554	7.98337	0.228425	0.00452237		SMb21250	599.296	1.06723	0.333592	0.00454925
SMc01590	542.453	17.0159	0.291	0.0850654		SMc01590	824.427	307.261	0.327775	0.0956361		SMc01590	722.834	25.6414	0.208425	0.00689396		SMc01590	449.933	22.9075	0.349575	0.0259465		SMc01590	429.959	173.731	0.264575	0.0590644		SMc01590	553.905	155.307	0.33705	0.0392206
egfp	385.158	3.17162	0.292375	0.0627396		egfp	398.619	21.9943	0.262425	0.0717711		egfp	426.146	7.78476	0.215492	0.0022455		egfp	287.698	61.9992	0.343275	0.101321		egfp	334.153	20.304	0.420925	0.00593227		egfp	245.743	12.8903	0.305875	0.0792359
Summary normalized against empty vector (egfp)
Rm2011 no cNMP	RFU	SD		Rm2011 cAMP	RFU	SD		Rm2011 cGMP	RFU	SD		Δclr no cNMP	RFU	SD		Δclr cAMP	RFU	SD		Δclr cGMP	RFU	SD
SMb20495	211.301	28.0694		SMb20495	2404.18	37.1517		SMb20495	7792.64	100.935		SMb20495	66.6516	66.2226		SMb20495	20.6033	24.3569		SMb20495	64.0525	16.1757
SMb21329	1122.14	42.6746		SMb21329	19863.3	330.053		SMb21329	20599.1	739.323		SMb21329	437.144	64.2072		SMb21329	392.607	29.856		SMb21329	453.656	13.4458
secE	16029.8	152.195		secE	15532.3	254.8		secE	15089.9	187.368		secE	16001	386.102		secE	15830.3	542.253		secE	15955.2	581.253
SMb20458	42.657	24.2331		SMb20458	86.0339	32.7687		SMb20458	152.512	38.7515		SMb20458	8307.25	8312.12		SMb20458	8248.58	8289.9		SMb20458	8578.39	8575.37
SMc01857	917.876	22.2781		SMc01857	943.41	28.1498		SMc01857	1004.01	57.8771		SMc01857	582.696	66.8166		SMc01857	525.924	75.9264		SMc01857	555.285	115.578
SMc00291	527.871	12.8048		SMc00291	492.903	24.648		SMc00291	491.365	91.8224		SMc00291	876.499	126.231		SMc00291	836.609	116.716		SMc00291	1062.92	43.3921
SMb21249	888.933	22.1285		SMb21249	2137.17	63.7318		SMb21249	8110.63	328.497		SMb21249	943.091	81.8144		SMb21249	886.281	97.8048		SMb21249	958.546	60.6039
SMb21250	354.856	14.0456		SMb21250	616.123	31.7412		SMb21250	1021.22	23.2403		SMb21250	248.141	62.4656		SMb21250	192.401	21.8171		SMb21250	353.552	12.9345
SMc01590	157.295	17.3089		SMc01590	425.808	308.047		SMc01590	296.688	26.7971		SMc01590	162.235	66.0958		SMc01590	95.8063	174.914		SMc01590	308.161	155.841
egfp	0	4.48535		egfp	0	31.1047		egfp	0	11.0093		egfp	0	87.68		egfp	0	28.7142		egfp	0	18.2297

## Sheet: Exp 4
Table S2: Promoter-probe fold-induction in S. meliloti Rm2011 and Δclr. For each experiment four independent transconjugants were grown as biological replicates (Gene1-4). OD = OD600, BGR = background, F = fluorescent unit, SD = standard deviation. Promoter-probe constructs rpsL, rpsM, SMc02983, SMc02984, SMa0626,soxB2, rpsU2, SMa1635, wgaA, mucR,ropB1, cspA2, acpP, SMb20129, egfp were tested in …
Calculation of fluorescent units relative to the OD600 Rm2011
Plate 1: Rm2011 no cNMP												Plate 2: Rm2011 cAMP												Plate 3: Rm2011 cGMP												Plate 4: Δclr no cNMP												Plate 5: Δclr cAMP
	OD-BGR	BGR OD	F-BGR	F BGR	F/OD	mean F/OD	SD F/OD	mean OD	SD OD				OD-BGR	BGR OD	F-BGR	F BGR	F/OD	mean F/OD	SD F/OD	mean OD	SD OD				OD-BGR	BGR OD	F-BGR	F BGR	F/OD	mean F/OD	SD F/OD	mean OD	SD OD				OD-BGR	BGR OD	F-BGR	F BGR	F/OD	mean F/OD	SD F/OD	mean OD	SD OD				OD-BGR
rpsL 1	0.219725	0.044875	1316.75	59.25	5992.72	6012.28	14.3405	0.218292	0.00103388			rpsL 1	0.2205	0.0443	1204.75	59.25	5463.72	5573.92	68.6107	0.21635	0.0027134			rpsL 1	0.21715	0.04365	1089.5	57.5	5017.27	5117.76	68.1961	0.213475	0.00463			rpsL 1	0.21945	0.04335	1331.5	57.5	6067.44	6171.65	88.0053	0.215083	0.00313298			rpsL 1	0.2186
rpsL 2	0.330525		2176.75		6585.73							rpsL 2	0.2168		1216.75		5612.32							rpsL 2	0.21515		1099.5		5110.39							rpsL 2	0.32125		2198.5		6843.58							rpsL 2	0.2159
rpsL 3	0.217825		1310.75		6017.45							rpsL 3	0.2149		1197.75		5573.52							rpsL 3	0.21605		1109.5		5135.39							rpsL 3	0.21355		1316.5		6164.83							rpsL 3	0.2126
rpsL 4	0.217325		1309.75		6026.69							rpsL 4	0.2132		1203.75		5646.11							rpsL 4	0.20555		1070.5		5207.98							rpsL 4	0.21225		1333.5		6282.69							rpsL 4	0.2123
rpsM 1	0.217725		1610.75		7398.09	7392.48	14.5197	0.21745	0.00118612			rpsM 1	0.2129		1584.75		7443.64	7322.73	75.3538	0.2151	0.00184255			rpsM 1	0.21225		1502.5		7078.92	7053.53	31.0679	0.213625	0.00230041			rpsM 1	0.21535		44.5		206.64	205.58	6.19733	0.215225	0.00112555			rpsM 1	0.2125
rpsM 2	0.217125		1599.75		7367.88							rpsM 2	0.2154		1564.75		7264.39							rpsM 2	0.21095		1495.5		7089.36							rpsM 2	0.21335		42.5		199.203							rpsM 2	0.2139
rpsM 3	0.219125		1622.75		7405.59							rpsM 3	0.2179		1580.75		7254.47							rpsM 3	0.21705		1525.5		7028.33							rpsM 3	0.21605		46.5		215.228							rpsM 3	0.2134
rpsM 4	0.215825		1596.75		7398.36							rpsM 4	0.2142		1569.75		7328.43							rpsM 4	0.21425		1503.5		7017.5							rpsM 4	0.21615		43.5		201.249							rpsM 4	0.2132
SMc02983 1	0.217525		43.75		201.126	191.223	7.06569	0.21785	0.00250337			SMc02983 1	0.2117		38.75		183.042	186.085	6.20089	0.21455	0.00201804			SMc02983 1	0.21525		45.5		211.382	217.304	6.7112	0.216025	0.00149728			SMc02983 1	0.35375		80.5		227.562	203.087	19.9331	0.279525	0.0622686			SMc02983 1	0.214
SMc02983 2	0.217425		40.75		187.421							SMc02983 2	0.2147		38.75		180.484							SMc02983 2	0.21745		46.5		213.842							SMc02983 2	0.21705		40.5		186.593							SMc02983 2	0.2127
SMc02983 3	0.221725		1338.75		6037.88							SMc02983 3	0.2174		1278.75		5882.01							SMc02983 3	0.21745		1164.5		5355.25							SMc02983 3	0.21875		39.5		180.571							SMc02983 3	0.212
SMc02983 4	0.214725		39.75		185.12							SMc02983 4	0.2144		41.75		194.729							SMc02983 4	0.21395		48.5		226.688							SMc02983 4	0.32855		71.5		217.623							SMc02983 4	0.212
SMc02984 1	0.359225		272.75		759.273	704.453	33.3516	0.274425	0.0609079			SMc02984 1	0.2115		140.75		665.485	650.32	10.7379	0.2126	0.00074498			SMc02984 1	0.21315		140.5		659.16	655.005	9.64821	0.21375	0.00151658			SMc02984 1	0.35165		264.5		752.168	723.545	40.828	0.284025	0.0690832			SMc02984 1	0.2115
SMc02984 2	0.216625		146.75		677.438							SMc02984 2	0.2126		138.75		652.634							SMc02984 2	0.21535		137.5		638.495							SMc02984 2	0.35455		274.5		774.221							SMc02984 2	0.2121
SMc02984 3	0.216525		146.75		677.751							SMc02984 3	0.2127		137.75		647.626							SMc02984 3	0.21495		142.5		662.945							SMc02984 3	0.21455		148.5		692.146							SMc02984 3	0.2121
SMc02984 4	0.305325		214.75		703.349							SMc02984 4	0.2136		135.75		635.534							SMc02984 4	0.21155		139.5		659.419							SMc02984 4	0.21535		145.5		675.644							SMc02984 4	0.2142
SMa0626 1	0.217025		44.75		206.197	222.222	21.1609	0.26475	0.0467834			SMa0626 1	0.212		46.75		220.519	218.515	4.52312	0.2128	0.00232271			SMa0626 1	0.21165		54.5		257.501	251.992	3.71077	0.213325	0.00189391			SMa0626 1	0.21965		587.5		2674.71	2674.67	27.3064	0.218783	0.000659966			SMa0626 1	0.215
SMa0626 2	0.314625		79.75		253.476							SMa0626 2	0.2103		46.75		222.301							SMa0626 2	0.21585		53.5		247.857							SMa0626 2	0.26085		608.5		2332.76							SMa0626 2	0.2173
SMa0626 3	0.308325		70.75		229.466							SMa0626 3	0.2166		47.75		220.452							SMa0626 3	0.21445		53.5		249.475							SMa0626 3	0.21865		577.5		2641.21							SMa0626 3	0.2194
SMa0626 4	0.219025		43.75		199.749							SMa0626 4	0.2123		44.75		210.787							SMa0626 4	0.21135		53.5		253.135							SMa0626 4	0.21805		590.5		2708.09							SMa0626 4	0.2155
soxB2 1	0.318825		586.75		1840.35	2625.67	11.8318	0.223458	0.00185712			soxB2 1	0.3535		580.75		1642.86	1684.86	49.9756	0.3495	0.00732496			soxB2 1	0.21725		617.5		2842.35	2855.09	21.0296	0.21715	0.00123693			soxB2 1	0.36365		87.5		240.616	214.214	19.8175	0.294025	0.0512731			soxB2 1	0.3007
soxB2 2	0.220925		576.75		2610.61							soxB2 2	0.355		585.75		1650							soxB2 2	0.21565		616.5		2858.8							soxB2 2	0.21915		40.5		184.805							soxB2 2	0.2145
soxB2 3	0.224125		588.75		2626.88							soxB2 3	0.3526		591.75		1678.25							soxB2 3	0.21665		613.5		2831.76							soxB2 3	0.30155		65.5		217.211							soxB2 3	0.2147
soxB2 4	0.225325		594.75		2639.52							soxB2 4	0.3369		595.75		1768.33							soxB2 4	0.21905		632.5		2887.47							soxB2 4	0.29175		62.5		214.225							soxB2 4	0.3608
rpsU2 1	0.346425		79.75		230.209	203.18	21.5102	0.275425	0.0527164			rpsU2 1	0.3016		58.75		194.794	188.006	6.15774	0.261825	0.0463985			rpsU2 1	0.28575		59.5		208.224	202.733	11.7321	0.25635	0.0468466			rpsU2 1	0.36255		221.5		610.95	556.134	55.7851	0.288325	0.074529			rpsU2 1	0.2103
rpsU2 2	0.229425		39.75		173.259							rpsU2 2	0.3144		60.75		193.225							rpsU2 2	0.31785		69.5		218.657							rpsU2 2	0.36315		222.5		612.694							rpsU2 2	0.2078
rpsU2 3	0.220225		42.75		194.12							rpsU2 3	0.215		38.75		180.233							rpsU2 3	0.21135		41.5		196.357							rpsU2 3	0.21275		105.5		495.887							rpsU2 3	0.2102
rpsU2 4	0.305625		65.75		215.133							rpsU2 4	0.2163		39.75		183.773							rpsU2 4	0.21045		39.5		187.693							rpsU2 4	0.21485		108.5		505.004							rpsU2 4	0.209
frcB 1	0.222625		6584.75		29577.8	29518.2	113.793	0.22135	0.00155142			frcB 1	0.222		5991.75		26989.9	26448.3	323.64	0.218025	0.00274443			frcB 1	0.20965		4867.5		23217.3	23161.5	194.598	0.21125	0.00232916			frcB 1	0.21835		6784.5		31071.7	31229.7	795.892	0.219417	0.00157973			frcB 1	0.2139
frcB 2	0.220525		6474.75		29360.6							frcB 2	0.2163		5696.75		26337.3							frcB 2	0.21255		4928.5		23187.5							frcB 2	0.30045		10594.5		35262.1							frcB 2	0.2134
frcB 3	0.219225		6460.75		29470.9							frcB 3	0.219		5722.75		26131.3							frcB 3	0.21435		5013.5		23389.3							frcB 3	0.21825		6622.5		30343.6							frcB 3	0.2159
frcB 4	0.223025		6615.75		29663.7							frcB 4	0.2148		5656.75		26335							frcB 4	0.20845		4763.5		22852							frcB 4	0.22165		7153.5		32273.9							frcB 4	0.2141
SMa1635 1	0.299525		58.75		196.144	170.418	18.2386	0.244758	0.0387336			SMa1635 1	0.2101		32.75		155.878	156.901	13.3323	0.2355	0.0446301			SMa1635 1	0.20535		40.5		197.224	183.697	25.8278	0.23475	0.0453957			SMa1635 1	0.31315		63.5		202.778	180.816	23.206	0.25525	0.0412716			SMa1635 1	0.214
SMa1635 2	0.218325		34.75		159.166							SMa1635 2	0.2098		29.75		141.802							SMa1635 2	0.21255		32.5		152.905							SMa1635 2	0.21495		31.5		146.546							SMa1635 2	0.2119
SMa1635 3	0.216425		33.75		155.943							SMa1635 3	0.2093		31.75		151.696							SMa1635 3	0.20785		34.5		165.985							SMa1635 3	0.21745		37.5		172.453							SMa1635 3	0.2112
SMa1635 4	0.365025		96.75		265.05							SMa1635 4	0.3128		55.75		178.229							SMa1635 4	0.31325		68.5		218.675							SMa1635 4	0.27545		55.5		201.488							SMa1635 4	0.3459
wgaA 1	0.373625		118.75		317.832	221.449	9.12926	0.218658	0.000942811			wgaA 1	0.3754		103.75		276.372	229.982	11.2376	0.2134	0.00311555			wgaA 1	0.35905		109.5		304.971	255.786	3.258	0.213083	0.00300704			wgaA 1	0.31595		89.5		283.273	249.32	21.0151	0.240225	0.0437199			wgaA 1	0.3348
wgaA 2	0.219325		49.75		226.832							wgaA 2	0.2154		46.75		217.038							wgaA 2	0.21645		54.5		251.79							wgaA 2	0.21495		52.5		244.243							wgaA 2	0.2101
wgaA 3	0.217325		49.75		228.92							wgaA 3	0.2158		52.75		244.439							wgaA 3	0.21365		55.5		259.771							wgaA 3	0.21495		48.5		225.634							wgaA 3	0.2098
wgaA 4	0.219325		45.75		208.595							wgaA 4	0.209		47.75		228.469							wgaA 4	0.20915		53.5		255.797							wgaA 4	0.21505		52.5		244.129							wgaA 4	0.2085
mucR 1	0.217125		470.75		2168.11	2157.46	16.6996	0.21715	0.00109629			mucR 1	0.2124		463.75		2183.38	2144.14	30.6426	0.2128	0.00214359			mucR 1	0.21455		447.5		2085.76	2043.8	41.8116	0.2154	0.00194615			mucR 1	0.21625		491.5		2272.83	2304.75	154.578	0.25335	0.0527504			mucR 1	0.2099
mucR 2	0.215625		464.75		2155.36							mucR 2	0.2101		453.75		2159.69							mucR 2	0.21435		442.5		2064.38							mucR 2	0.35535		983.5		2767.69							mucR 2	0.2068
mucR 3	0.218725		475.75		2175.11							mucR 3	0.2161		460.75		2132.11							mucR 3	0.21875		448.5		2050.29							mucR 3	0.21585		460.5		2133.43							mucR 3	0.2115
mucR 4	0.217125		462.75		2131.26							mucR 4	0.2126		446.75		2101.36							mucR 4	0.21395		422.5		1974.76							mucR 4	0.32795		822.5		2508							mucR 4	0.2126
ropB1 1	0.238325		551.75		2315.12	2298.03	20.6554	0.228692	0.0102314			ropB1 1	0.2107		527.75		2504.75	2548.17	46.2725	0.209733	0.000684748			ropB1 1	0.20745		613.5		2957.34	2889.24	133.304	0.22965	0.0305509			ropB1 1	0.21325		5765.5		27036.3	26878.1	153.346	0.216083	0.00250909			ropB1 1	0.2142
ropB1 2	0.214525		486.75		2268.97							ropB1 2	0.2092		528.75		2527.49							ropB1 2	0.20865		627.5		3007.43							ropB1 2	0.21565		5751.5		26670.5							ropB1 2	0.2098
ropB1 3	0.330425		808.75		2447.61							ropB1 3	0.2093		546.75		2612.28							ropB1 3	0.27285		737.5		2702.95							ropB1 3	0.21935		5906.5		26927.3							ropB1 3	0.213
ropB1 4	0.233225		538.75		2310							ropB1 4	0.3679		781.75		2124.9							ropB1 4	0.35055		885.5		2526.03							ropB1 4	0.35715		10434.5		29216							ropB1 4	0.2123
cspA2 1	0.025925		2047.75		78987.5	93003.5	9213.06	0.073675	0.0381949			cspA2 1	0.025		1957.75		78310	91330.1	9662.35	0.0689	0.0342645			cspA2 1	0.02575		1892.5		73495.2	91983.8	12440.5	0.0642	0.03003			cspA2 1	0.14255		15299.5		107327	101856	5360.5	0.1068	0.0326769			cspA2 1	0.2079
cspA2 2	0.123025		12189.8		99083.5							cspA2 2	0.113		10975.8		97130.5							cspA2 2	0.10165		10075.5		99119.5							cspA2 2	0.13625		14391.5		105626							cspA2 2	0.1325
cspA2 3	0.096525		9949.75		103080							cspA2 3	0.0891		9215.75		103432							cspA2 3	0.08375		8932.5		106657							cspA2 3	0.07455		6969.5		93487.6							cspA2 3	0.0799
cspA2 4	0.049225		4472.75		90863.4							cspA2 4	0.0485		4192.75		86448.5							cspA2 4	0.04565		4047.5		88663.7							cspA2 4	0.07385		7457.5		100982							cspA2 4	0.0637
acpP 1	0.376125		10306.8		27402.5	27253.6	123.012	0.259325	0.0674487			acpP 1	0.3395		8822.75		25987.5	25737.2	179.577	0.345667	0.0105383			acpP 1	0.33115		8492.5		25645.5	25480.3	282.26	0.245425	0.0495071			acpP 1	0.34775		949.5		2730.41	2584.83	87.6342	0.35465	0.00758783			acpP 1	0.3201
acpP 2	0.220225		6012.75		27302.8							acpP 2	0.2178		5811.75		26683.9							acpP 2	0.21855		5651.5		25859.1							acpP 2	0.35255		881.5		2500.35							acpP 2	0.2108
acpP 3	0.218525		5953.75		27245.2							acpP 3	0.3605		9219.75		25574.9							acpP 3	0.21525		5426.5		25210.2							acpP 3	0.36745		944.5		2570.42							acpP 3	0.2069
acpP 4	0.222425		6019.75		27064.2							acpP 4	0.337		8643.75		25649.1							acpP 4	0.21675		5463.5		25206.5							acpP 4	0.35085		890.5		2538.12							acpP 4	0.2811
SMb20129 1	0.216825		95.75		441.6	537.324	21.2004	0.352458	0.0174513			SMb20129 1	0.2108		95.75		454.222	499.276	15.933	0.348267	0.0337525			SMb20129 1	0.20825		108.5		521.008	549.474	24.9976	0.3082	0.0641788			SMb20129 1	0.00185		4.5		2432.43	5080.96	5105.45	0.00161667	0.000873053			SMb20129 1	-0.0013
SMb20129 2	0.339425		175.75		517.787							SMb20129 2	0.3011		143.75		477.416							SMb20129 2	0.29615		158.5		535.202							SMb20129 2	0.00105		-2.5		-2380.95							SMb20129 2	-0.0012
SMb20129 3	0.377125		213.75		566.788							SMb20129 3	0.3655		184.75		505.472							SMb20129 3	0.35835		198.5		553.928							SMb20129 3	0.00045		5.5		12222.2							SMb20129 3	1.86265e-09
SMb20129 4	0.340825		179.75		527.397							SMb20129 4	0.3782		194.75		514.939							SMb20129 4	0.37005		217.5		587.758							SMb20129 4	0.00255		1.5		588.236							SMb20129 4	-0.0015
egfp 1	0.352025		78.75		223.706	149.408	9.28366	0.212458	0.00375972			egfp 1	0.3974		84.75		213.261	187.435	15.1406	0.329625	0.0666457			egfp 1	0.37755		79.5		210.568	203.156	10.7615	0.3196	0.064833			egfp 1	0.36555		83.5		228.423	213.813	23.978	0.2993	0.0651646			egfp 1	0.3854
egfp 2	0.207325		29.75		143.495							egfp 2	0.3695		66.75		180.65							egfp 2	0.36345		73.5		202.229							egfp 2	0.21875		40.5		185.143							egfp 2	0.2209
egfp 3	0.213825		34.75		162.516							egfp 3	0.222		38.75		174.55							egfp 3	0.32505		69.5		213.813							egfp 3	0.25165		49.5		196.702							egfp 3	0.3621
egfp 4	0.216225		30.75		142.213							egfp 4	0.3296		59.75		181.28							egfp 4	0.21235		39.5		186.014							egfp 4	0.36125		88.5		244.983							egfp 4	0.3641
Summary all means												Summary all means												Summary all means												Summary all means												Summary all means
	mean F/OD	SD F/OD	mean OD	SD OD									mean F/OD	SD F/OD	mean OD	SD OD									mean F/OD	SD F/OD	mean OD	SD OD									mean F/OD	SD F/OD	mean OD	SD OD									mean F/OD
rpsL	6012.28	14.3405	0.218292	0.00103388								rpsL	5573.92	68.6107	0.21635	0.0027134								rpsL	5117.76	68.1961	0.213475	0.00463								rpsL	6171.65	88.0053	0.215083	0.00313298								rpsL	6065.22
rpsM	7392.48	14.5197	0.21745	0.00118612								rpsM	7322.73	75.3538	0.2151	0.00184255								rpsM	7053.53	31.0679	0.213625	0.00230041								rpsM	205.58	6.19733	0.215225	0.00112555								rpsM	198.124
SMc02983	191.223	7.06569	0.21785	0.00250337								SMc02983	186.085	6.20089	0.21455	0.00201804								SMc02983	217.304	6.7112	0.216025	0.00149728								SMc02983	203.087	19.9331	0.279525	0.0622686								SMc02983	182.224
SMc02984	704.453	33.3516	0.274425	0.0609079								SMc02984	650.32	10.7379	0.2126	0.00074498								SMc02984	655.005	9.64821	0.21375	0.00151658								SMc02984	723.545	40.828	0.284025	0.0690832								SMc02984	673.015
SMa0626	222.222	21.1609	0.26475	0.0467834								SMa0626	218.515	4.52312	0.2128	0.00232271								SMa0626	251.992	3.71077	0.213325	0.00189391								SMa0626	2674.67	27.3064	0.218783	0.000659966								SMa0626	2668.31
soxB2	2625.67	11.8318	0.223458	0.00185712								soxB2	1684.86	49.9756	0.3495	0.00732496								soxB2	2855.09	21.0296	0.21715	0.00123693								soxB2	214.214	19.8175	0.294025	0.0512731								soxB2	192.803
rpsU2	203.18	21.5102	0.275425	0.0527164								rpsU2	188.006	6.15774	0.261825	0.0463985								rpsU2	202.733	11.7321	0.25635	0.0468466								rpsU2	556.134	55.7851	0.288325	0.074529								rpsU2	502.809
frcB	29518.2	113.793	0.22135	0.00155142								frcB	26448.3	323.64	0.218025	0.00274443								frcB	23161.5	194.598	0.21125	0.00232916								frcB	31229.7	795.892	0.219417	0.00157973								frcB	29175.1
SMa1635	170.418	18.2386	0.244758	0.0387336								SMa1635	156.901	13.3323	0.2355	0.0446301								SMa1635	183.697	25.8278	0.23475	0.0453957								SMa1635	180.816	23.206	0.25525	0.0412716								SMa1635	157.376
wgaA	221.449	9.12926	0.218658	0.000942811								wgaA	229.982	11.2376	0.2134	0.00311555								wgaA	255.786	3.258	0.213083	0.00300704								wgaA	249.32	21.0151	0.240225	0.0437199								wgaA	226.386
mucR	2157.46	16.6996	0.21715	0.00109629								mucR	2144.14	30.6426	0.2128	0.00214359								mucR	2043.8	41.8116	0.2154	0.00194615								mucR	2304.75	154.578	0.25335	0.0527504								mucR	2128.2
ropB1	2298.03	20.6554	0.228692	0.0102314								ropB1	2548.17	46.2725	0.209733	0.000684748								ropB1	2889.24	133.304	0.22965	0.0305509								ropB1	26878.1	153.346	0.216083	0.00250909								ropB1	26369.8
cspA2	93003.5	9213.06	0.073675	0.0381949								cspA2	91330.1	9662.35	0.0689	0.0342645								cspA2	91983.8	12440.5	0.0642	0.03003								cspA2	101856	5360.5	0.1068	0.0326769								cspA2	104777
acpP	27253.6	123.012	0.259325	0.0674487								acpP	25737.2	179.577	0.345667	0.0105383								acpP	25480.3	282.26	0.245425	0.0495071								acpP	2584.83	87.6342	0.35465	0.00758783								acpP	2216.38
SMb20129	537.324	21.2004	0.352458	0.0174513								SMb20129	499.276	15.933	0.348267	0.0337525								SMb20129	549.474	24.9976	0.3082	0.0641788								SMb20129	5080.96	5105.45	0.00161667	0.000873053								SMb20129	1.00663e+08
egfp	149.408	9.28366	0.212458	0.00375972								egfp	187.435	15.1406	0.329625	0.0666457								egfp	203.156	10.7615	0.3196	0.064833								egfp	213.813	23.978	0.2993	0.0651646								egfp	213.395
Summary mean F/OD per strain and nucleotide
no cNMP						cAMP						cGMP						no cNMP						cAMP						cGMP
Rm2011	F/OD	SD	mean OD	SD OD		Rm2011	F/OD	SD	mean OD	SD OD		Rm2011	F/OD	SD	mean OD	SD OD		Δclr	F/OD	SD	mean OD	SD OD		Δclr	F/OD	SD	mean OD	SD OD		Δclr	F/OD	SD	mean OD	SD OD
rpsL	6012.28	14.3405	0.218292	0.00103388		rpsL	5573.92	68.6107	0.21635	0.0027134		rpsL	5117.76	68.1961	0.213475	0.00463		rpsL	6171.65	88.0053	0.215083	0.00313298		rpsL	6065.22	73.6848	0.21485	0.00258505		rpsL	6129.44	53.411	0.216125	0.00160832
rpsM	7392.48	14.5197	0.21745	0.00118612		rpsM	7322.73	75.3538	0.2151	0.00184255		rpsM	7053.53	31.0679	0.213625	0.00230041		rpsM	205.58	6.19733	0.215225	0.00112555		rpsM	198.124	7.01172	0.21325	0.000502502		rpsM	196.98	2.74188	0.2145	0.000887058
SMc02983	191.223	7.06569	0.21785	0.00250337		SMc02983	186.085	6.20089	0.21455	0.00201804		SMc02983	217.304	6.7112	0.216025	0.00149728		SMc02983	203.087	19.9331	0.279525	0.0622686		SMc02983	182.224	9.21695	0.212675	0.000816626		SMc02983	187.428	4.84832	0.21475	0.00187399
SMc02984	704.453	33.3516	0.274425	0.0609079		SMc02984	650.32	10.7379	0.2126	0.00074498		SMc02984	655.005	9.64821	0.21375	0.00151658		SMc02984	723.545	40.828	0.284025	0.0690832		SMc02984	673.015	2.88852	0.212475	0.00102561		SMc02984	679.744	21.4082	0.213675	0.00110566
SMa0626	222.222	21.1609	0.26475	0.0467834		SMa0626	218.515	4.52312	0.2128	0.00232271		SMa0626	251.992	3.71077	0.213325	0.00189391		SMa0626	2674.67	27.3064	0.218783	0.000659966		SMa0626	2668.31	16.2951	0.2168	0.00172772		SMa0626	2748.74	39.4286	0.21685	0.00179913
soxB2	2625.67	11.8318	0.223458	0.00185712		soxB2	1684.86	49.9756	0.3495	0.00732496		soxB2	2855.09	21.0296	0.21715	0.00123693		soxB2	214.214	19.8175	0.294025	0.0512731		soxB2	192.803	27.4174	0.272675	0.0618402		soxB2	177.495	5.55317	0.216925	0.00132854
rpsU2	203.18	21.5102	0.275425	0.0527164		rpsU2	188.006	6.15774	0.261825	0.0463985		rpsU2	202.733	11.7321	0.25635	0.0468466		rpsU2	556.134	55.7851	0.288325	0.074529		rpsU2	502.809	6.90635	0.209325	0.00101827		rpsU2	510.085	19.6837	0.2127	0.00116056
frcB	29518.2	113.793	0.22135	0.00155142		frcB	26448.3	323.64	0.218025	0.00274443		frcB	23161.5	194.598	0.21125	0.00232916		frcB	31229.7	795.892	0.219417	0.00157973		frcB	29175.1	291.484	0.214325	0.000944388		frcB	29618.8	444.314	0.217325	0.00221697
SMa1635	170.418	18.2386	0.244758	0.0387336		SMa1635	156.901	13.3323	0.2355	0.0446301		SMa1635	183.697	25.8278	0.23475	0.0453957		SMa1635	180.816	23.206	0.25525	0.0412716		SMa1635	157.376	5.10073	0.212367	0.00118977		SMa1635	169.921	10.5686	0.22645	0.0258342
wgaA	221.449	9.12926	0.218658	0.000942811		wgaA	229.982	11.2376	0.2134	0.00311555		wgaA	255.786	3.258	0.213083	0.00300704		wgaA	249.32	21.0151	0.240225	0.0437199		wgaA	226.386	5.25341	0.209467	0.000694418		wgaA	249.222	2.31406	0.211325	8.1651e-05
mucR	2157.46	16.6996	0.21715	0.00109629		mucR	2144.14	30.6426	0.2128	0.00214359		mucR	2043.8	41.8116	0.2154	0.00194615		mucR	2304.75	154.578	0.25335	0.0527504		mucR	2128.2	66.6314	0.2102	0.00218518		mucR	2139.88	54.1386	0.2128	0.0027289
ropB1	2298.03	20.6554	0.228692	0.0102314		ropB1	2548.17	46.2725	0.209733	0.000684748		ropB1	2889.24	133.304	0.22965	0.0305509		ropB1	26878.1	153.346	0.216083	0.00250909		ropB1	26369.8	243.754	0.212325	0.00160838		ropB1	26375	161.008	0.21175	0.00182671
cspA2	93003.5	9213.06	0.073675	0.0381949		cspA2	91330.1	9662.35	0.0689	0.0342645		cspA2	91983.8	12440.5	0.0642	0.03003		cspA2	101856	5360.5	0.1068	0.0326769		cspA2	104777	5602.95	0.121	0.0562502		cspA2	105436	6390.69	0.128475	0.0586388
acpP	27253.6	123.012	0.259325	0.0674487		acpP	25737.2	179.577	0.345667	0.0105383		acpP	25480.3	282.26	0.245425	0.0495071		acpP	2584.83	87.6342	0.35465	0.00758783		acpP	2216.38	80.0511	0.254725	0.0479222		acpP	2239.25	43.1268	0.2571	0.0476168
SMb20129	537.324	21.2004	0.352458	0.0174513		SMb20129	499.276	15.933	0.348267	0.0337525		SMb20129	549.474	24.9976	0.3082	0.0641788		SMb20129	5080.96	5105.45	0.00161667	0.000873053		SMb20129	1.00663e+08	1.74354e+08	-0.001	0.000587368		SMb20129	83.3048	546.352	-0.001475	0.000424265
egfp	149.408	9.28366	0.212458	0.00375972		egfp	187.435	15.1406	0.329625	0.0666457		egfp	203.156	10.7615	0.3196	0.064833		egfp	213.813	23.978	0.2993	0.0651646		egfp	213.395	34.4272	0.333125	0.0654334		egfp	265.362	14.6499	0.37475	0.00546551
Summary normalized against empty vector (egfp)
Rm2011 no cNMP	RFU	SD		Rm2011 cAMP	RFU	SD		Rm2011 cGMP	RFU	SD		Δclr no cNMP	RFU	SD		Δclr cAMP	RFU	SD		Δclr cGMP	RFU	SD
rpsL	5862.88	291.837		rpsL	5386.48	4936.67		rpsL	4914.6	4766.51		rpsL	5957.84	8319.88		rpsL	5851.83	6614.69		rpsL	5864.08	3067.35
rpsM	7243.07	297.008		rpsM	7135.3	5907.43		rpsM	6850.37	1081.03		rpsM	-8.23241	613.35		rpsM	-15.2702	1234.4		rpsM	-68.3824	222.138
SMc02983	41.8147	136.11		SMc02983	-1.34986	267.688		SMc02983	14.1484	160.849		SMc02983	-10.7253	972.272		SMc02983	-31.1702	1270.18		SMc02983	-77.934	238.126
SMc02984	555.045	1198.52		SMc02984	462.884	344.541		SMc02984	451.849	208.897		SMc02984	509.732	2241.87		SMc02984	459.62	1193.58		SMc02984	414.381	672.931
SMa0626	72.8142	533.97		SMa0626	31.0797	249.696		SMa0626	48.8361	129.579		SMa0626	2460.86	1320.58		SMa0626	2454.92	1450.76		SMa0626	2483.37	1769.23
soxB2	2476.26	226.178		soxB2	1497.42	2726.8		soxB2	2651.94	558.053		soxB2	0.401558	967.678		soxB2	-20.5911	1936.95		soxB2	-87.867	245.457
rpsU2	53.7722	548.876		rpsU2	0.571026	267.155		rpsU2	-0.423328	253.451		rpsU2	342.321	3686.92		rpsU2	289.414	1232.93		rpsU2	244.723	602.067
frcB	29368.8	13035.1		frcB	26260.9	104972		frcB	22958.4	37984.3		frcB	31015.9	634019		frcB	28961.7	86148		frcB	29353.5	197630
SMa1635	21.01	418.834		SMa1635	-30.5339	406.988		SMa1635	-19.4585	782.886		SMa1635	-32.9961	1113.46		SMa1635	-56.0187	1211.25		SMa1635	-95.4417	326.315
wgaA	72.041	169.53		wgaA	42.5469	355.52		wgaA	52.6301	126.424		wgaA	35.5071	1016.58		wgaA	12.9912	1212.83		wgaA	-16.1405	219.975
mucR	2008.05	365.063		mucR	1956.7	1168.2		mucR	1840.64	1864.02		mucR	2090.94	24469.3		mucR	1914.8	5624.97		mucR	1874.51	3145.61
ropB1	2148.62	512.832		ropB1	2360.74	2370.39		ropB1	2686.08	17885.8		ropB1	26664.2	24090		ropB1	26156.5	60601.2		ropB1	26109.6	26138.2
cspA2	92854.1	8.48806e+07		cspA2	91142.7	9.33612e+07		cspA2	91780.6	1.54767e+08		cspA2	101642	2.87355e+07		cspA2	104564	3.13942e+07		cspA2	105170	4.08412e+07
acpP	27104.2	15218		acpP	25549.7	32477		acpP	25277.2	79786.4		acpP	2371.01	8254.69		acpP	2002.99	7593.4		acpP	1973.88	2074.54
SMb20129	387.916	535.642		SMb20129	311.841	483.097		SMb20129	346.318	740.688		SMb20129	4867.15	2.60662e+07		SMb20129	1.00663e+08	3.03994e+16		SMb20129	-182.058	298715
egfp	0	172.373		egfp	0	458.475		egfp	0	231.619		egfp	0	1149.89		egfp	0	2370.46		egfp	0	429.239
[truncated: 18 more columns]

## Sheet: Exp 5
Table S2: Promoter-probe fold-induction in S. meliloti Rm2011 and Δclr. For each experiment four independent transconjugants were grown as biological replicates (Gene1-4). OD = OD600, BGR = background, F = fluorescent unit, SD = standard deviation. Promoter-probe constructs SMa0626, soxB2, rpsM, ropB1, cspA2, SMc05008, frcB, uxs1, acpP, SMb20129, egfp were tested in this experiment.
Calculation of fluorescent units relative to the OD600
Plate 1: Rm2011 (A1-D08) / Δclr (E1-H08) no cNMP												Plate 2: Rm2011 (A1-D08) / Δclr (E1-H08) 400 µM cAMP												Plate 3: Rm2011 (A1-D08) / Δclr (E1-H08) 400 µM cGMP
Rm2011	OD-BGR	BGR OD	F-BGR	F BGR	F/OD	mean F/OD	SD F/OD	mean OD	SD OD			Rm2011	OD-BGR	BGR OD	F-BGR	F BGR	F/OD	mean F/OD	SD F/OD	mean OD	SD OD			Rm2011	OD-BGR	BGR OD	F-BGR	F BGR	F/OD	mean F/OD	SD F/OD	mean OD	SD OD
SMa0626 1	0.2369	0.0452	47.25	53.75	199.451	228.805	38.5475	0.2789	0.0709592			SMa0626 1	0.23405	0.04575	47	53	200.812	225.194	43.8114	0.278075	0.0773625			SMa0626 1	0.225	0.0505	41	57	182.222	178.302	9.57176	0.22715	0.00158981
SMa0626 2	0.4018		118.25		294.301							SMa0626 2	0.41205		124		300.934							SMa0626 2	0.2264		41		181.095
SMa0626 3	0.2385		52.25		219.078							SMa0626 3	0.23125		47		203.243							SMa0626 3	0.2292		43		187.609
SMa0626 4	0.2384		48.25		202.391							SMa0626 4	0.23495		46		195.786							SMa0626 4	0.228		37		162.281
soxB2 1	0.2428		576.25		2373.35	2332.5	26.4748	0.242775	0.00194214			soxB2 1	0.23645		581		2457.18	2430.01	16.0799	0.2358	0.000807773			soxB2 1	0.2282		560		2453.99	2451.11	37.7927	0.2296	0.00105594
soxB2 2	0.2442		563.25		2306.51							soxB2 2	0.23495		570		2426.05							soxB2 2	0.2311		552		2388.58
soxB2 3	0.2445		565.25		2311.86							soxB2 3	0.23675		572		2416.05							soxB2 3	0.2299		571		2483.69
soxB2 4	0.2396		560.25		2338.27							soxB2 4	0.23505		569		2420.76							soxB2 4	0.2292		568		2478.18
rpsM 1	0.2369		1706.25		7202.41	7182.47	14.9749	0.264475	0.0498492			rpsM 1	0.23155		1635		7061.11	7039.06	31.0895	0.230425	0.00304251			rpsM 1	0.2241		1631		7278	7837.09	666.661	0.298425	0.0752612
rpsM 2	0.3508		2700.25									rpsM 2	0.23475		1650		7028.75							rpsM 2	0.2259		1654		7321.82
rpsM 3	0.236		1691.25		7166.31							rpsM 3	0.22665		1585		6993.16							rpsM 3	0.3485		2724		7816.36
rpsM 4	0.2342		1681.25		7178.69							rpsM 4	0.22875		1618		7073.22							rpsM 4	0.3952		3530		8932.19
ropB1 1	0.3953		875.25		2214.14	2218.1	36.1316	0.30135	0.0692369			ropB1 1	0.40885		992		2426.32	2492.88	40.1958	0.273875	0.0779326			ropB1 1	0.2222		507		2281.73	2233.31	30.5414	0.22355	0.00153378
ropB1 2	0.2347		527.25		2246.48							ropB1 2	0.23025		582		2527.69							ropB1 2	0.2237		496		2217.26
ropB1 3	0.3403		735.25		2160.59							ropB1 3	0.22795		569		2496.16							ropB1 3	0.2223		489		2199.73
ropB1 4	0.2351		529.25		2251.17							ropB1 4	0.22845		576		2521.34							ropB1 4	0.226		505		2234.51
cspA2 1	0.0788		6754.25		85713.8	82750.7	6692.74	0.0925	0.0113105			cspA2 1	0.07095		6034		85045.8	83539.2	5435.69	0.0859833	0.0109971			cspA2 1	0.0686		6372		92886.3	88559.3	7497.68	0.0882667	0.0139603
cspA2 2	0.0022		201.25		91477.3							cspA2 2	-0.00115		149		-129565							cspA2 2	-0.0026		204		-78461.5
cspA2 3	0.1065		9484.25		89054							cspA2 3	0.09695		8659		89314.1							cspA2 3	0.0996		9440		94779.1
cspA2 4	0.0922		6775.25		73484.3							cspA2 4	0.09005		6867		76257.6							cspA2 4	0.0966		7536		78012.4
SMc05008 1	0.2342		221.25		944.705	946.481	8.53357	0.23455	0.00122576			SMc05008 1	0.22775		271		1189.9	1205.01	23.4157	0.27085	0.0741898			SMc05008 1	0.2219		208		937.359	1007.16	103.251	0.26715	0.0748752
SMc05008 2	0.2327		219.25		942.2							SMc05008 2	0.22835		282		1234.95							SMc05008 2	0.2268		220		970.018
SMc05008 3	0.2358		221.25		938.295							SMc05008 3	0.22795		268		1175.7							SMc05008 3	0.2231		209		936.8
SMc05008 4	0.2355		226.25		960.722							SMc05008 4	0.39935		487		1219.48							SMc05008 4	0.3968		470		1184.48
frcB 1	0.4036		15799.2		39145.8	38456.5	686.537	0.393633	0.00947148			frcB 1	0.42775		15147		35410.9	29608.2	4145.88	0.311175	0.0776893			frcB 1	0.2281		7036		30846.1	30959	416.454	0.229825	0.00126959
frcB 2	0.3964		15342.2		38704							frcB 2	0.24425		6257		25617.2							frcB 2	0.2316		7333		31662.3
frcB 3	0.2413		7056.25		29242.6							frcB 3	0.23715		6105		25743.2							frcB 3	0.2302		7041		30586.4
frcB 4	0.3809		14291.2		37519.7							frcB 4	0.33555		10624		31661.5							frcB 4	0.2294		7052		30741.1
uxs1 1	0.2369		40.25		169.903	158.887	9.68976	0.236075	0.00194471			uxs1 1	0.23055		45		195.185	201.756	8.5181	0.242125	0.0176467			uxs1 1	0.2207		36		163.117	154.587	4.95783	0.223225	0.00168133
uxs1 2	0.2379		34.25		143.968							uxs1 2	0.23305		46		197.383							uxs1 2	0.2248		34		151.246
uxs1 3	0.2367		37.25		157.372							uxs1 3	0.27265		59		216.395							uxs1 3	0.2247		34		151.313
uxs1 4	0.2328		38.25		164.304							uxs1 4	0.23225		46		198.062							uxs1 4	0.2227		34		152.672
acpP 1	0.3806		9520.25		25013.8	25417.8	502.385	0.3186	0.0787714			acpP 1	0.33015		8013		24270.8	24445.2	259.586	0.303475	0.0758611			acpP 1	0.2289		5776		25233.7	25817	363.64	0.29855	0.0745765
acpP 2	0.2389		5931.25		24827.3							acpP 2	0.23145		5621		24286							acpP 2	0.2265		5900		26048.6
acpP 3	0.2424		6272.25		25875.6							acpP 3	0.23645		5886		24893.2							acpP 3	0.3365		8811		26184.3
acpP 4	0.4125		10706.2		25954.5							acpP 4	0.41585		10118		24330.9							acpP 4	0.4023		10380		25801.6
Smb20129 1	0.4206		251.25		597.361	500.955	55.7435	0.279925	0.0812215			Smb20129 1	0.42985		234		544.376	479.845	37.3425	0.280375	0.0863047			Smb20129 1	0.3962		247		623.423	501.113	70.7542	0.2647	0.0759337
Smb20129 2	0.2327		110.25		473.786							Smb20129 2	0.23195		106		456.995							Smb20129 2	0.2212		102		461.121
Smb20129 3	0.2323		108.25		465.992							Smb20129 3	0.22925		106		462.377							Smb20129 3	0.2188		102		466.179
Smb20129 4	0.2341		109.25		466.681							Smb20129 4	0.23045		105		455.63							Smb20129 4	0.2226		101		453.729
egfp 1	0.236		38.25		162.076	156.932	8.92854	0.2342	0.00215058			egfp 1	0.23275		32		137.487	144.383	10.1896	0.230325	0.00140423			egfp 1	0.2216		31		139.892	138.817	5.01339	0.22325	0.00317214
egfp 2	0.2364		34.25		144.882							egfp 2	0.22965		33		143.697							egfp 2	0.2189		29		132.481
egfp 3	0.2333		39.25		168.238							egfp 3	0.22935		31		135.165							egfp 3	0.2257		33		146.212
egfp 4	0.2311		35.25		152.531							egfp 4	0.22955		37		161.185							egfp 4	0.2268		31		136.684
Δclr												Δclr												Δclr
SMa0626 1	0.4286		158.25		369.225	270.316	71.4908	0.32625	0.0908007			SMa0626 1	0.42075		145		344.623	256.252	65.7773	0.321075	0.0930964			SMa0626 1	0.2248		42		186.833	197.197	14.4716	0.279925	0.0561434
SMa0626 2	0.2374		46.25		194.819							SMa0626 2	0.22865		44		192.434							SMa0626 2	0.3289		69		209.79
SMa0626 3	0.2343		49.25		210.201							SMa0626 3	0.22755		44		193.364							SMa0626 3	0.3428		73		212.952
SMa0626 4	0.4047		124.25		307.018							SMa0626 4	0.40735		120		294.587							SMa0626 4	0.2232		40		179.211
soxB2 1	0.4226		599.25		1418.01	1895.71	477.4	0.3247	0.0849392			soxB2 1	0.41725		581		1392.45	1640.71	454.215	0.3628	0.0742529			soxB2 1	0.3872		566		1461.78	2527.53	82.8975	0.226933	0.00309444
soxB2 2	0.2409		574.25		2383.77							soxB2 2	0.23485		570		2427.08							soxB2 2	0.225		586		2604.44
soxB2 3	0.2397		566.25		2362.33							soxB2 3	0.40245		546		1356.69							soxB2 3	0.2245		576		2565.7
soxB2 4	0.3956		561.25		1418.73							soxB2 4	0.39665		550		1386.61							soxB2 4	0.2313		558		2412.45
rpsM 1	0.3725		2891.25		7761.75	8282.81	360.078	0.40295	0.0197791			rpsM 1	0.22625		1628		7195.58	7802.72	432.425	0.354975	0.0755867			rpsM 1	0.2241		1670		7452.03	7425.18	19.9701	0.2291	0.00771621
rpsM 2	0.4014		3274.25		8157.08							rpsM 2	0.37645		2877		7642.45							rpsM 2	0.24		1777		7404.17
rpsM 3	0.4111		3581.25		8711.38							rpsM 3	0.40265		3227		8014.4							rpsM 3	0.2232		1656		7419.35
rpsM 4	0.4268		3628.25		8501.05							rpsM 4	0.41455		3465		8358.46							rpsM 4	0.3777		3453		9142.18
ropB1 1	0.4226		939.25		2222.55	2238.62	24.8578	0.28065	0.0819576			ropB1 1	0.41455		938		2262.69	2172.1	92.1906	0.364075	0.0743187			ropB1 1	0.3996		924		2312.31	2261.57	37.2357	0.3969	0.00811603
ropB1 2	0.2333		531.25		2277.11							ropB1 2	0.38745		875		2258.36							ropB1 2	0.3832		874		2280.79
ropB1 3	0.2324		521.25		2242.9							ropB1 3	0.23695		485		2046.85							ropB1 3	0.4004		888		2217.78
ropB1 4	0.2343		518.25		2211.91							ropB1 4	0.41735		885		2120.52							ropB1 4	0.4044		904		2235.41
cspA2 1	0.0611		5137.25		84079.4	89096.9	2996.88	0.127325	0.0494381			cspA2 1	0.10165		8652		85115.6	88950.5	2402.03	0.126875	0.0356114			cspA2 1	0.0932		8699		93336.9	94156.5	1335.5	0.12295	0.0436032
cspA2 2	0.1478		13248.2		89636.3							cspA2 2	0.13795		12239		88720.6							cspA2 2	0.1151		11080		96264.1
cspA2 3	0.1945		17855.2		91800.8							cspA2 3	0.17985		16394		91153.7							cspA2 3	0.1963		18508		94284.3
cspA2 4	0.1059		9623.25		90871.1							cspA2 4	0.08805		7996		90812							cspA2 4	0.0872		8087		92740.8
SMc05008 1	0.4196		454.25		1082.58	1102.13	41.4751	0.389075	0.0206236			SMc05008 1	0.23115		211		912.827	1002.67	84.1839	0.309925	0.0817059			SMc05008 1	0.4049		470		1160.78	1110.94	65.76	0.365975	0.041328
SMc05008 2	0.3803		413.25		1086.64							SMc05008 2	0.22585		210		929.821							SMc05008 2	0.3831		394		1028.45
SMc05008 3	0.3631		387.25		1066.51							SMc05008 3	0.38215		403		1054.56							SMc05008 3	0.2964		316		1066.13
SMc05008 4	0.3933		461.25		1172.77							SMc05008 4	0.40055		446		1113.47							SMc05008 4	0.3795		451		1188.41
frcB 1	0.4216		17576.2		41689.4	35622.8	5576.62	0.328725	0.0857405			frcB 1	0.41195		17233		41832.7	40257	1518.54	0.39745	0.012711			frcB 1	0.4008		17484		43622.8	42629.8	710.281	0.391725	0.013396
frcB 2	0.407		16559.2		40686.1							frcB 2	0.39475		16036		40623.2							frcB 2	0.4007		17152		42805.1
frcB 3	0.2413		7230.25		29963.7							frcB 3	0.40495		16531		40822.3							frcB 3	0.3967		16838		42445.2
frcB 4	0.245		7387.25		30152							frcB 4	0.37815		14275		37749.6							frcB 4	0.3687		15355		41646.3
uxs1 1	0.4128		92.25		223.474	254.59	58.7337	0.36765	0.0744595			uxs1 1	0.41755		105		251.467	246.841	9.32738	0.4129	0.00856695			uxs1 1	0.378		72		190.476	181.173	34.4882	0.305575	0.0763778
uxs1 2	0.2395		42.25		176.409							uxs1 2	0.41925		107		255.218							uxs1 2	0.2283		33		144.547
uxs1 3	0.4208		138.25		328.541							uxs1 3	0.41665		104		249.61							uxs1 3	0.2302		36		156.386
uxs1 4	0.3975		115.25		289.937							uxs1 4	0.39815		92		231.069							uxs1 4	0.3858		90		233.281
acpP 1	0.3883		10107.2		26029.5	26288.7	197.443	0.357625	0.0693042			acpP 1	0.37085		9570		25805.6	25460.8	590.069	0.394275	0.0189945			acpP 1	0.3788		9996		26388.6	26309.8	163.149	0.3887	0.0118796
acpP 2	0.4037		10668.2		26426.2							acpP 2	0.39055		10000		25604.9							acpP 2	0.3754		9962		26537
acpP 3	0.238		6313.25		26526.3							acpP 3	0.39185		9586		24463.4							acpP 3	0.3971		10399		26187.4
acpP 4	0.4005		10482.2		26172.9							acpP 4	0.42385		11007		25969.1							acpP 4	0.4035		10542		26126.4
Smb20129 1	0.4045		234.25		579.11	637.02	43.2203	0.40065	0.00894134			Smb20129 1	0.39995		222		555.069	582.535	35.3875	0.370575	0.0234905			Smb20129 1	0.3638		225		618.472	583.925	78.7452	0.338025	0.0491965
Smb20129 2	0.4133		276.25		668.401							Smb20129 2	0.38695		242		625.404							Smb20129 2	0.3575		221		618.182
Smb20129 3	0.3945		271.25		687.579							Smb20129 3	0.35155		214		608.733							Smb20129 3	0.3771		245		649.695
Smb20129 4	0.3903		239.25		612.99							Smb20129 4	0.34385		186		540.934							Smb20129 4	0.2537		114		449.35
egfp 1	0.4118		129.25		313.866	308.225	13.2714	0.41105	0.00649558			egfp 1	0.39305		99		251.876	259.955	10.7771	0.404775	0.009836			egfp 1	0.4051		109		269.069	253.549	36.0548	0.40745	0.0167905
egfp 2	0.4212		133.25		316.358							egfp 2	0.41635		114		273.808							egfp 2	0.4308		114		264.624
egfp 3	0.4073		129.25		317.334							egfp 3	0.39725		106		266.834							egfp 3	0.4103		118		287.594
egfp 4	0.4039		115.25		285.343							egfp 4	0.41245		102		247.303							egfp 4	0.3836		74		192.909
H9												H9												H9
H10												H10												H10
H11												H11												H11
H12												H12												H12
Summary all mean F/OD												Summary all mean F/OD												Summary all mean F/OD
	mean F/OD	SD F/OD	mean OD	SD OD									mean F/OD	SD F/OD	mean OD	SD OD									mean F/OD	SD F/OD	mean OD	SD OD
SMa0626	228.805	38.5475	0.2789	0.0709592		Rm2011						SMa0626	225.194	43.8114	0.278075	0.0773625		Rm2011						SMa0626	178.302	9.57176	0.22715	0.00158981		Rm2011
soxB2	2332.5	26.4748	0.242775	0.00194214								soxB2	2430.01	16.0799	0.2358	0.000807773								soxB2	2451.11	37.7927	0.2296	0.00105594
rpsM	7182.47	14.9749	0.264475	0.0498492								rpsM	7039.06	31.0895	0.230425	0.00304251								rpsM	7837.09	666.661	0.298425	0.0752612
ropB1	2218.1	36.1316	0.30135	0.0692369								ropB1	2492.88	40.1958	0.273875	0.0779326								ropB1	2233.31	30.5414	0.22355	0.00153378
cspA2	82750.7	6692.74	0.0925	0.0113105								cspA2	83539.2	5435.69	0.0859833	0.0109971								cspA2	88559.3	7497.68	0.0882667	0.0139603
SMc05008	946.481	8.53357	0.23455	0.00122576								SMc05008	1205.01	23.4157	0.27085	0.0741898								SMc05008	1007.16	103.251	0.26715	0.0748752
frcB	38456.5	686.537	0.393633	0.00947148								frcB	29608.2	4145.88	0.311175	0.0776893								frcB	30959	416.454	0.229825	0.00126959
uxs1	158.887	9.68976	0.236075	0.00194471								uxs1	201.756	8.5181	0.242125	0.0176467								uxs1	154.587	4.95783	0.223225	0.00168133
acpP	25417.8	502.385	0.3186	0.0787714								acpP	24445.2	259.586	0.303475	0.0758611								acpP	25817	363.64	0.29855	0.0745765
Smb20129	500.955	55.7435	0.279925	0.0812215								Smb20129	479.845	37.3425	0.280375	0.0863047								Smb20129	501.113	70.7542	0.2647	0.0759337
egfp	156.932	8.92854	0.2342	0.00215058								egfp	144.383	10.1896	0.230325	0.00140423								egfp	138.817	5.01339	0.22325	0.00317214
SMa0626	270.316	71.4908	0.32625	0.0908007		Δclr						SMa0626	256.252	65.7773	0.321075	0.0930964		Δclr						SMa0626	197.197	14.4716	0.279925	0.0561434		Δclr
soxB2	1895.71	477.4	0.3247	0.0849392								soxB2	1640.71	454.215	0.3628	0.0742529								soxB2	2527.53	82.8975	0.226933	0.00309444
rpsM	8282.81	360.078	0.40295	0.0197791								rpsM	7802.72	432.425	0.354975	0.0755867								rpsM	7425.18	19.9701	0.2291	0.00771621
ropB1	2238.62	24.8578	0.28065	0.0819576								ropB1	2172.1	92.1906	0.364075	0.0743187								ropB1	2261.57	37.2357	0.3969	0.00811603
cspA2	89096.9	2996.88	0.127325	0.0494381								cspA2	88950.5	2402.03	0.126875	0.0356114								cspA2	94156.5	1335.5	0.12295	0.0436032
SMc05008	1102.13	41.4751	0.389075	0.0206236								SMc05008	1002.67	84.1839	0.309925	0.0817059								SMc05008	1110.94	65.76	0.365975	0.041328
frcB	35622.8	5576.62	0.328725	0.0857405								frcB	40257	1518.54	0.39745	0.012711								frcB	42629.8	710.281	0.391725	0.013396
uxs1	254.59	58.7337	0.36765	0.0744595								uxs1	246.841	9.32738	0.4129	0.00856695								uxs1	181.173	34.4882	0.305575	0.0763778
acpP	26288.7	197.443	0.357625	0.0693042								acpP	25460.8	590.069	0.394275	0.0189945								acpP	26309.8	163.149	0.3887	0.0118796
Smb20129	637.02	43.2203	0.40065	0.00894134								Smb20129	582.535	35.3875	0.370575	0.0234905								Smb20129	583.925	78.7452	0.338025	0.0491965
egfp	308.225	13.2714	0.41105	0.00649558								egfp	259.955	10.7771	0.404775	0.009836								egfp	253.549	36.0548	0.40745	0.0167905
Summary mean F/OD per strain and nucleotide
no cNMP						cAMP						cGMP						no cNMP						cAMP						cGMP
Rm2011	F/OD	SD	mean OD	SD OD		Rm2011	F/OD	SD	mean OD	SD OD		Rm2011	F/OD	SD	mean OD	SD OD		Δclr	F/OD	SD	mean OD	SD OD		Δclr	F/OD	SD	mean OD	SD OD		Δclr	F/OD	SD	mean OD	SD OD
SMa0626	228.805	38.5475	0.2789	0.0709592		SMa0626	225.194	43.8114	0.278075	0.0773625		SMa0626	178.302	9.57176	0.22715	0.00158981		SMa0626	270.316	71.4908	0.32625	0.0908007		SMa0626	256.252	65.7773	0.321075	0.0930964		SMa0626	197.197	14.4716	0.279925	0.0561434
soxB2	2332.5	26.4748	0.242775	0.00194214		soxB2	2430.01	16.0799	0.2358	0.000807773		soxB2	2451.11	37.7927	0.2296	0.00105594		soxB2	1895.71	477.4	0.3247	0.0849392		soxB2	1640.71	454.215	0.3628	0.0742529		soxB2	2527.53	82.8975	0.226933	0.00309444
rpSM	7182.47	14.9749	0.264475	0.0498492		rpSM	7039.06	31.0895	0.230425	0.00304251		rpSM	7837.09	666.661	0.298425	0.0752612		rpSM	8282.81	360.078	0.40295	0.0197791		rpSM	7802.72	432.425	0.354975	0.0755867		rpSM	7425.18	19.9701	0.2291	0.00771621
ropB1	2218.1	36.1316	0.30135	0.0692369		ropB1	2492.88	40.1958	0.273875	0.0779326		ropB1	2233.31	30.5414	0.22355	0.00153378		ropB1	2238.62	24.8578	0.28065	0.0819576		ropB1	2172.1	92.1906	0.364075	0.0743187		ropB1	2261.57	37.2357	0.3969	0.00811603
cspA2	82750.7	6692.74	0.0925	0.0113105		cspA2	83539.2	5435.69	0.0859833	0.0109971		cspA2	88559.3	7497.68	0.0882667	0.0139603		cspA2	89096.9	2996.88	0.127325	0.0494381		cspA2	88950.5	2402.03	0.126875	0.0356114		cspA2	94156.5	1335.5	0.12295	0.0436032
SMc05008	946.481	8.53357	0.23455	0.00122576		SMc05008	1205.01	23.4157	0.27085	0.0741898		SMc05008	1007.16	103.251	0.26715	0.0748752		SMc05008	1102.13	41.4751	0.389075	0.0206236		SMc05008	1002.67	84.1839	0.309925	0.0817059		SMc05008	1110.94	65.76	0.365975	0.041328
frcB	38456.5	686.537	0.393633	0.00947148		frcB	29608.2	4145.88	0.311175	0.0776893		frcB	30959	416.454	0.229825	0.00126959		frcB	35622.8	5576.62	0.328725	0.0857405		frcB	40257	1518.54	0.39745	0.012711		frcB	42629.8	710.281	0.391725	0.013396
uxs1	158.887	9.68976	0.236075	0.00194471		uxs1	201.756	8.5181	0.242125	0.0176467		uxs1	154.587	4.95783	0.223225	0.00168133		uxs1	254.59	58.7337	0.36765	0.0744595		uxs1	246.841	9.32738	0.4129	0.00856695		uxs1	181.173	34.4882	0.305575	0.0763778
acpP	25417.8	502.385	0.3186	0.0787714		acpP	24445.2	259.586	0.303475	0.0758611		acpP	25817	363.64	0.29855	0.0745765		acpP	26288.7	197.443	0.357625	0.0693042		acpP	25460.8	590.069	0.394275	0.0189945		acpP	26309.8	163.149	0.3887	0.0118796
SMb20129	500.955	55.7435	0.279925	0.0812215		SMb20129	479.845	37.3425	0.280375	0.0863047		SMb20129	501.113	70.7542	0.2647	0.0759337		SMb20129	637.02	43.2203	0.40065	0.00894134		SMb20129	582.535	35.3875	0.370575	0.0234905		SMb20129	583.925	78.7452	0.338025	0.0491965
egfp	156.932	8.92854	0.2342	0.00215058		egfp	144.383	10.1896	0.230325	0.00140423		egfp	138.817	5.01339	0.22325	0.00317214		egfp	308.225	13.2714	0.41105	0.00649558		egfp	259.955	10.7771	0.404775	0.009836		egfp	253.549	36.0548	0.40745	0.0167905
Summary normalized against empty vector (egfp)
Rm2011 no cNMP	RFU	SD		Rm2011 cAMP	RFU	SD		Rm2011 cGMP	RFU	SD		Δclr no cNMP	RFU	SD		Δclr cAMP	RFU	SD		Δclr cGMP	RFU	SD
SMa0626	71.8732	39.5681		SMa0626	80.8107	44.9807		SMa0626	39.4848	10.8052		SMa0626	-37.9095	72.7122		SMa0626	-3.70351	66.6543		SMa0626	-56.3526	38.8507
soxB2	2175.57	27.9398		soxB2	2285.63	19.0366		soxB2	2312.29	38.1237		soxB2	1587.48	477.584		soxB2	1380.75	454.343		soxB2	2273.98	90.3988
rpSM	7025.54	17.4346		rpSM	6894.68	32.7168		rpSM	7698.27	666.68		rpSM	7974.59	360.322		rpSM	7542.77	432.559		rpSM	7171.63	41.216
ropB1	2061.17	37.2184		ropB1	2348.49	41.4672		ropB1	2094.49	30.9502		ropB1	1930.39	28.1788		ropB1	1912.15	92.8184		ropB1	2008.03	51.831
cspA2	82593.8	6692.75		cspA2	83394.8	5435.7		cspA2	88420.5	7497.69		cspA2	88788.7	2996.91		cspA2	88690.5	2402.06		cspA2	93903	1335.99
SMc05008	789.549	12.3507		SMc05008	1060.62	25.5367		SMc05008	868.346	103.373		SMc05008	793.9	43.5467		SMc05008	742.714	84.8709		SMc05008	857.392	74.9955
frcB	38299.6	686.595		frcB	29463.8	4145.89		frcB	30820.2	416.484		frcB	35314.6	5576.64		frcB	39997	1518.58		frcB	42376.3	711.196
uxs1 (SMb20458)	1.95494	13.1761		uxs1	57.373	13.2811		uxs1	15.7698	7.05083		uxs1	-53.6349	60.2145		uxs1	-13.1146	14.2529		uxs1	-72.3767	49.8938
acpP	25260.9	502.464		acpP	24300.8	259.786		acpP	25678.2	363.675		acpP	25980.5	197.888		acpP	25200.8	590.168		acpP	26056.3	167.085
SMb20129	344.023	56.4541		SMb20129	335.461	38.7077		SMb20129	362.296	70.9316		SMb20129	328.795	45.212		SMb20129	322.579	36.9922		SMb20129	330.375	86.6069
egfp	0	12.6269		egfp	0	14.4103		egfp	0	7.09001		egfp	0	18.7686		egfp	0	15.2411		egfp	0	50.9892

[truncated: 12 more sheets: Exp 6, Exp 7, Exp 8, Exp 9, Exp 10, Exp 11, Exp 12, Exp 13, Exp 14, Exp 15, Exp 16, Exp 17]
