# Supplementary material for: Structural Basis of Dual Specificity of Sinorhizobium meliloti Clr, a cAMP and cGMP Receptor Protein
Source: mBio. 2023 Apr 5;14(2):e03028-22. doi: 10.1128/mbio.03028-22 (PMC10127613; doi:10.1128/mbio.03028-22)
Supplement: TABLE S3 [file mbio.03028-22-s0008.xlsx]

## Sheet: Promoter fold-reduction
Table S3: EGFP-derived fluorescence fold-reduction in S. meliloti Δclr and cya0. Bold face indicates statistically significant reduction upon absence of Clr or cNMP (ns ≥ 0.05, * < 0.05, ** < 0.01, *** < 0.001, ****< 0.0001) of at least 1.5-fold. Values were not considered significant if RFU of Rm2011 were below 80. Ratios were calculated by the RFU of Rm2011 wild type by the RFU of the mutant st…
Gene	RFU			Ratio		p-value
	Rm2011	Δclr	cya0	Δclr	cya0	Δclr		cya0
cyaF2	168.149	150.778	179.147	1.11521	0.938611	0.0102769	*	0.176833	ns
nodP2	303.877	268.859	284.463	1.13025	1.06825	0.0540392	ns	0.224921	ns
rpsJ	156.87	154.741	164.209	1.01376	0.955308	0.665103	ns	0.245194	ns
SMa6349	58.0378	26.2654	38.4027	2.20967	1.51129	0.00819919	**	0.0823668	ns
SMb20495	219.465	100.628	135.205	2.18094	1.62321	0.00103197	**	0.013617	*
SMb20906	250.704	103.991	187.847	2.41082	1.33462	3.1153e-05	****	0.00651287	**
SMb21240	414.01	424.466	363.735	0.975366	1.13822	0.79862	ns	0.105222	ns
SMb21329	1213.05	567.889	730.44	2.13606	1.66071	9.98198e-06	****	8.78912e-05	****
SMb21330	60.6363	51.5114	135.328	1.17714	0.448068	0.292566	ns	0.0336777	*
SMc00653	7038.31	7033.46	7013.36	1.00069	1.00356	0.978213	ns	0.891693	ns
SMC00795	221.441	205.419	206.771	1.078	1.07095	0.525062	ns	0.579333	ns
SMc00854	80.1032	11.8662	36.6374	6.75053	2.18638	0.01168	*	0.0163009	*
SMc00925	1797.46	1685.49	1662.55	1.06643	1.08114	0.0109537	*	0.000472155	***
SMc01003	393.14	466.051	424.866	0.843554	0.925325	0.130458	ns	0.485611	ns
SMc01136	1241.77	899.985	924.844	1.37977	1.34268	0.000551231	***	0.000118533	***
SMc01162	590.189	605.922	589.167	0.974034	1.00173	0.0590688	ns	0.939309	ns
SMc01589	71.6618	35.3245	50.1697	2.02867	1.42839	0.0411746	*	0.13746	ns
SMc02177	424.813	314.738	372.408	1.34974	1.14072	0.0101897	*	0.0882983	ns
SMc02178	447.265	28.2713	245.742	15.8204	1.82006	0.00247258	**	0.00727055	**
SMc02278	3048.01	2442.95	2897.49	1.24767	1.05195	4.122e-05	****	0.342648	ns
SMc03100	7423.14	7429.22	6826.09	0.999182	1.08747	0.959579	ns	0.0484799	*
SMc04164	9497.32	4299.18	4023.4	2.2091	2.36052	0.00272952	**	0.0003551	***
SMc04190	991.53	860.141	914.244	1.15275	1.08454	0.00159412	**	0.0166217	*
SMc05008	1529.83	1473.29	1500.57	1.03838	1.0195	0.102157	ns	0.448787	ns
SMc06520	467.712	156.099	230.823	2.99624	2.02628	0.000372023	***	0.00118673	**
SmelC181	9083.31	2418.51	4326.25	3.75575	2.09958	0.000226336	***	5.30729e-05	****

## Sheet: Overview of Experiments
Overview of of all promoter-probe constructs measured in EGFP-fluorescence measurements. Exp1-2 represent experiments. Green background indicates that data of respective promoter-probe construct was used in this study. SD stands stands for T5 shine-dalgarno sequence.
Exp 1	Exp 2
SMc00653	SMc02178
SMC00795	SMb21240
SMc00854	SMb21330
SMc00864	SMc01003
SMc00925
SMc01136
SMc01162
SMc01589
SMc02177
SMc02178
SMc02278
SMc03100
SMc04164
SMc04190
SMc05008 +75
SMc06520
SmelC181 SD
SMa6349
SMb20495
SMb20906
SMb21329
cyaF2
nodP2
rpsJ

## Sheet: Color map
	values taken for this study
	F/OD values excluded from the analysis for replicates that highly deviated from the majority

## Sheet: Exp 1
Table S4: EGFP-derived fluorescence fold-reduction in S. meliloti Δclr and cya0. For each experiment four independent transconjugants were grown as biological replicates (Gene 1-4). OD = OD600, BGR = background, F = fluorescent unit, SD = standard deviation.
Calculation of fluorescent units relative to the OD600
Plate 1: egfp, SMc00653, SMc00795, SMc00854, SMc00864; SMc00925, SMc01136												Plate 2: SMc01162, SMc01589, SMc02177, SMc02178, SMc02278, SMc03100, SMc04164												Plate 3: SMc04190, SMc05008 +75, SMc06520, SMa6349, SMb20495, SMb20906												Plate 4: SMb21329, cyaF2, nodP2, rpsJ
	OD-BGR	BGR OD	F-BGR	F BGR	F/OD	mean F/OD	SD F/OD	mean OD	SD OD	F/OD-mean egfp	p-value		OD-BGR	BGR OD	F-BGR	F BGR	F/OD	mean F/OD	SD F/OD	mean OD	SD OD	F/OD-mean egfp	p-value		OD-BGR	BGR OD	F-BGR	F BGR	F/OD	mean F/OD	SD F/OD	mean OD	SD OD	F/OD-egfp mean	p-value		OD-BGR	BGR OD	F-BGR	F BGR	F/OD	mean F/OD	SD F/OD	mean OD	SD OD	F/OD-egfp mean	p-value
2011 egfp 1	0.2966	0.0523	43	59	144.976	137.829	4.59093	0.3066	0.0137463			2011 SMc01162 1	0.2883	0.05	208	53	721.471	728.018	6.36562	0.301633	0.0114698	583.642		2011 SMc04190 1	0.3061	0.0487	338	56	1104.21	1129.36	31.3195	0.302275	0.0129281	966.385		2011 SMb21329 1	0.3603	0.046	487	13	1351.65	1350.88	37.6086	0.312175	0.0284554	1213.82
2011 egfp 2	0.295		39		132.203							2011 SMc01162 2	0.3003		218		725.941					588.112		2011 SMc04190 2	0.3172		348		1097.1					959.27		2011 SMb21329 2	0.3061		396		1293.69					1155.87
2011 egfp 3	0.3054		42		137.525							2011 SMc01162 3	0.3113		251		806.296							2011 SMc04190 3	0.3042		347		1140.7					1002.87		2011 SMb21329 3	0.2921		397		1359.12					1221.29
2011 egfp 4	0.3294		45		136.612							2011 SMc01162 4	0.3163		233		736.642					598.813		2011 SMc04190 4	0.2816		331		1175.43					1037.6		2011 SMb21329 4	0.2902		406		1399.04					1261.21
clr egfp 1	0.2919		40		137.033	134.354	4.5307	0.3166	0.0202585			clr SMc01162 1	0.2992		221		738.636	740.276	7.86691	0.3179	0.0228423	604.283	0.0590688	clr SMc04190 1	0.2835		285		1005.29	994.494	19.6588	0.298175	0.015825	870.937	0.00159412	clr SMb21329 1	0.318		220		691.824	702.242	15.7839	0.314925	0.0109147	557.47	9.98198e-06
clr egfp 2	0.3205		45		140.406							clr SMc01162 2	0.3082		226		733.29					598.936		clr SMc04190 2	0.284		290		1021.13					886.773		clr SMb21329 2	0.3185		226		709.576					575.222
clr egfp 3	0.307		40		130.293							clr SMc01162 3	0.357		269		753.501					619.148		clr SMc04190 3	0.3034		297		978.906					844.552		clr SMb21329 3	0.2969		215		724.15					589.796
clr egfp 4	0.347		45		129.683							clr SMc01162 4	0.3072		226		735.677					601.323		clr SMc04190 4	0.3218		313		972.654					838.3		clr SMb21329 4	0.3263		223		683.42					549.066
cya0 egfp 1	0.2807		40		142.501	142.017	4.73347	0.2919	0.0143477			cya0 SMc01162 1	0.2952		228		772.358	731.183	30.8683	0.294	0.0135152	629.857	0.939309	cya0 SMc04190 1	0.3094		334		1079.51	1056.26	16.5913	0.2898	0.0138711	937.008	0.0166217	cya0 SMb21329 1	0.3111		271		871.103	872.456	10.1422	0.317225	0.00923671	728.602	8.78912e-05
cya0 egfp 2	0.2788		39		139.885							cya0 SMc01162 2	0.2866		203		708.304					565.803		cya0 SMc04190 2	0.2807		294		1047.38					904.881		cya0 SMb21329 2	0.3138		279		889.101					746.6
cya0 egfp 3	0.2933		40		136.379							cya0 SMc01162 3	0.3152		236		748.731					606.23		cya0 SMc04190 3	0.2793		291		1041.89					899.39		cya0 SMb21329 3	0.3109		268		862.013					719.513
cya0 egfp 4	0.3148		47		149.301							cya0 SMc01162 4	0.279		194		695.341					552.84		cya0 SMc04190 4	0.3202		369		1152.4							cya0 SMb21329 4	0.3331		289		867.607					725.106
2011 SMc00653 1	0.3313		2457		7416.24	7176.14	210.788	0.325733	0.0100685	7278.41		2011 SMc01589 1	0.3296		78		236.65	209.491	18.7945	0.3271	0.0204055	98.8214		2011 SMc05008 +75 1	0.3351		569		1698	1667.66	29.8014	0.325133	0.0189544	1560.17		2011 cyaF2 1	0.3594		112		311.63	305.978	6.1369	0.333875	0.0170289	173.801
2011 SMc00653 2	0.3343		2410		7209.09					7071.26		2011 SMc01589 2	0.359		78		217.27					79.4411		2011 SMc05008 +75 2	0.3417		556		1627.16					1489.33		2011 cyaF2 2	0.3393		106		312.408					174.579
2011 SMc00653 3	0.3023		2035		6731.72							2011 SMc01589 3	0.3049		59		193.506					55.677		2011 SMc05008 +75 3	0.2831		531		1875.66							2011 cyaF2 3	0.3185		96		301.413					163.584
2011 SMc00653 4	0.3116		2151		6903.08					6765.25		2011 SMc01589 4	0.3149		60		190.537					52.7076		2011 SMc05008 +75 4	0.2986		501		1677.83					1540		2011 cyaF2 4	0.3183		95		298.461					160.631
clr SMc00653 1	0.3538		2525		7136.8	7167.82	111.254	0.333375	0.0124622	7002.45	0.978213	clr SMc01589 1	0.2875		48		166.957	169.678	3.94911	0.308075	0.016657	32.6028	0.0411746	clr SMc05008 +75 1	0.2947		469		1591.45	1607.64	21.6173	0.322567	0.020946	1457.1	0.102157	clr cyaF2 1	0.3236		91		281.211	285.132	5.27206	0.30875	0.0102153	146.858	0.0102769
clr SMc00653 2	0.3209		2260		7042.69					6908.34		clr SMc01589 2	0.334		55		164.671					30.3169		clr SMc05008 +75 2	0.3452		550		1593.28					1458.93		clr cyaF2 2	0.2958		85		287.356					153.003
clr SMc00653 3	0.3323		2374		7144.15					7009.79		clr SMc01589 3	0.3056		53		173.429					39.0756		clr SMc05008 +75 3	0.3278		537		1638.19					1503.84		clr cyaF2 3	0.3115		87		279.294					144.94
clr SMc00653 4	0.3265		2399		7347.63					7213.27		clr SMc01589 4	0.3052		53		173.657					39.3029		clr SMc05008 +75 4	0.2857		520		1820.09							clr cyaF2 4	0.3041		89		292.667					158.313
cya0 SMc00653 1	0.3258		2350		7213.01	7155.38	123.538	0.324267	0.00336387	7070.51	0.891693	cya0 SMc01589 1	0.3254		60		184.388	192.186	7.07706	0.331	0.00806143	41.8876	0.13746	cya0 SMc05008 +75 1	0.3427		563		1642.84	1642.58	50.9273	0.335075	0.0319249	1500.34	0.448787	cya0 cyaF2 1	0.3213		99		308.123	321.163	9.83953	0.3175	0.00785111	165.622	0.176833
cya0 SMc00653 2	0.3274		2380		7269.4					7126.89		cya0 SMc01589 2	0.3252		62		190.652					48.151		cya0 SMc05008 +75 2	0.2811		451		1604.41					1461.91		cya0 cyaF2 2	0.3041		96		315.686					173.185
cya0 SMc00653 3	0.3196		2232		6983.73					6841.23		cya0 SMc01589 3	0.3424		69		201.519					59.0178		cya0 SMc05008 +75 3	0.3543		566		1597.52					1455.02		cya0 cyaF2 3	0.3205		105		327.613					185.112
cya0 SMc00653 4	0.3405		2723		7997.06							cya0 SMc01589 4	0.3227		84		260.304							cya0 SMc05008 +75 4	0.3622		625		1725.57					1583.07		cya0 cyaF2 4	0.3241		108		333.23					190.73
2011 SMc00795 1	0.3844		160		416.233	359.27	12.1402	0.342233	0.0192569			2011 SMc02177 1	0.3472		197		567.396	562.642	37.3215	0.342425	0.0297565	429.567		2011 SMc06520 1	0.3558		213		598.651	605.541	35.2556	0.317425	0.0318183	460.822		2011 nodP2 1	0.3647		162		444.201	441.706	9.13973	0.344	0.0301979	306.372
2011 SMc00795 2	0.3624		127		350.441					212.612		2011 SMc02177 2	0.3591		223		620.997					483.168		2011 SMc06520 2	0.3419		198		579.117					441.288		2011 nodP2 2	0.3734		162		433.851					296.022
2011 SMc00795 3	0.3163		111		350.933					213.104		2011 SMc02177 3	0.2929		153		522.363					384.533		2011 SMc06520 3	0.2848		165		579.354					441.525		2011 nodP2 3	0.2955		128		433.164					295.335
2011 SMc00795 4	0.348		131		376.437					238.608		2011 SMc02177 4	0.3705		200		539.811					401.982		2011 SMc06520 4	0.2872		191		665.042					527.213		2011 nodP2 4	0.3424		156		455.607					317.778
clr SMc00795 1	0.3352		119		355.012	339.773	36.9279	0.316975	0.0125627	220.658	0.525062	clr SMc02177 1	0.3237		144		444.856	449.091	13.0045	0.3223	0.0217882	310.503	0.0101897	clr SMc06520 1	0.3016		84		278.515	290.453	8.12369	0.32715	0.0333897	144.161	0.000372023	clr nodP2 1	0.2835		116		409.171	403.212	20.7825	0.308325	0.0211209	274.817	0.0540392
clr SMc00795 2	0.3204		126		393.258					258.905		clr SMc02177 2	0.3566		168		471.116					336.762		clr SMc06520 2	0.3786		114		301.109					166.756		clr nodP2 2	0.3125		117		374.4					240.046
clr SMc00795 3	0.301		92		305.648					171.294		clr SMc02177 3	0.3109		136		437.44					303.086		clr SMc06520 3	0.2939		85		289.214					154.86		clr nodP2 3	0.297		118		397.306					262.953
clr SMc00795 4	0.3113		95		305.172					170.818		clr SMc02177 4	0.298		132		442.953					308.599		clr SMc06520 4	0.3345		98		292.975					158.621		clr nodP2 4	0.3403		147		431.972					297.618
cya0 SMc00795 1	0.3061		98		320.157	348.787	31.699	0.327667	0.0197609	177.656	0.579333	cya0 SMc02177 1	0.317		156		492.114	514.424	20.694	0.327225	0.010032	349.613	0.0882983	cya0 SMc06520 1	0.3328		129		387.62	372.839	34.2885	0.332133	0.00500289	245.119	0.00118673	cya0 nodP2 1	0.3494		146		417.859	426.48	22.2162	0.348775	0.0124901	275.358	0.224921
cya0 SMc00795 2	0.3181		106		333.229					190.728		cya0 SMc02177 2	0.3228		160		495.663					353.162		cya0 SMc06520 2	0.3379		137		405.445					262.945		cya0 nodP2 2	0.3508		148		421.893					279.392
cya0 SMc00795 3	0.3588		141		392.977					250.476		cya0 SMc02177 3	0.3438		185		538.104					395.603		cya0 SMc06520 3	0.3257		106		325.453					182.952		cya0 nodP2 3	0.3299		133		403.152					260.652
cya0 SMc00795 4	0.3346		204		609.683							cya0 SMc02177 4	0.3253		173		531.817					389.316		cya0 SMc06520 4	0.3677		172		467.773							cya0 nodP2 4	0.365		169		463.014					320.513
2011 SMc00854 1	0.3917		115		293.592	217.932	12.4351	0.310233	0.00963132			2011 SMc02178 1	0.3736		282		754.818	585.094	32.4577	0.318833	0.0284066			2011 SmelC181 SD 1	0.3526		3495		9912.08	9221.14	157.346	0.2942	0.0172536			2011 rpsJ 1	0.3777		113		299.179	294.699	7.30639	0.3231	0.0383356	161.35
2011 SMc00854 2	0.3189		75		235.183					97.3544		2011 SMc02178 2	0.3577		225		629.019					491.19		2011 SmelC181 SD 2	0.3186		2907		9124.29					8986.46		2011 rpsJ 2	0.3402		99		291.005					153.176
2011 SMc00854 3	0.315		65		206.349					68.5201		2011 SMc02178 3	0.3082		170		551.59					413.761		2011 SmelC181 SD 3	0.2819		2662		9443.07					9305.24		2011 rpsJ 3	0.2914		83		284.832					147.003
2011 SMc00854 4	0.2968		63		212.264					74.4351		2011 SMc02178 4	0.2906		167		574.673					436.844		2011 SmelC181 SD 4	0.2821		2566		9096.07					8958.24		2011 rpsJ 4	0.2831		86		303.78					165.95
clr SMc00854 1	0.3432		49		142.774	146.22	3.38707	0.317433	0.029114	8.42014	0.01168	clr SMc02178 1	0.3564		58		162.738	162.625	6.12369	0.328975	0.0243379	28.3847	0.00247258	clr SmelC181 SD 1	0.2959		762		2575.19	2552.86	24.6131	0.3026	0.0158217	2440.84	0.000226336	clr rpsJ 1	0.2913		83		284.93	289.095	3.00702	0.3061	0.0155298	150.576	0.665103
clr SMc00854 2	0.324		47		145.062					10.708		clr SMc02178 2	0.35		57		162.857					28.5034		clr SmelC181 SD 2	0.3165		797		2518.17					2383.81		clr rpsJ 2	0.3322		96		288.983					154.629
clr SMc00854 3	0.2851		43		150.824					16.4705		clr SMc02178 3	0.3056		47		153.796					19.4421		clr SmelC181 SD 3	0.3182		820		2577					2442.64		clr rpsJ 3	0.2999		88		293.431					159.077
clr SMc00854 4	0.2707		37		136.683							clr SMc02178 4	0.3039		52		171.109					36.7552		clr SmelC181 SD 4	0.2798		711		2541.1					2406.75		clr rpsJ 4	0.301		87		289.037					154.683
cya0 SMc00854 1	0.2956		49		165.765	178.654	13.7391	0.3209	0.0155796	23.2637	0.0163009	cya0 SMc02178 1	0.315		108		342.857	387.758	42.7375	0.313533	0.0160369	200.356	0.00727055	cya0 SmelC181 SD 1	0.3015		1377		4567.16	4468.27	234.055	0.302367	0.00892088	4424.66	5.30729e-05	cya0 rpsJ 1	0.3062		94		306.989	306.225	5.49393	0.328	0.0180035	164.488	0.245194
cya0 SMc00854 2	0.3282		58		176.722					34.2206		cya0 SMc02178 2	0.2932		110		375.171					232.67		cya0 SmelC181 SD 2	0.3137		1472		4692.38					4549.88		cya0 rpsJ 2	0.3369		102		302.76					160.26
cya0 SMc00854 3	0.3223		55		170.648					28.1476		cya0 SMc02178 3	0.369		175		474.255							cya0 SmelC181 SD 3	0.2919		1210		4145.26					4002.75		cya0 rpsJ 3	0.3163		95		300.348					157.847
cya0 SMc00854 4	0.3375		68		201.481					58.9806		cya0 SMc02178 4	0.3324		148		445.247					302.746		cya0 SmelC181 SD 4	0.3618		1891		5226.64							cya0 rpsJ 4	0.3526		111		314.804					172.303
2011 SMc00864 1	0.3149		61		193.712	196.145	7.22237	0.329525	0.0174229	55.8832		2011 SMc02278 1	0.3894		1451		3726.25	3185.84	30.5142	0.323767	0.029531			2011 SMa6349 1	0.3694		76		205.739	195.867	7.84694	0.34805	0.0226533	67.9099
2011 SMc00864 2	0.3162		59		186.591					48.7617		2011 SMc02278 2	0.3001		969		3228.92					3091.09		2011 SMa6349 2	0.3379		68		201.243					63.4139
2011 SMc00864 3	0.3582		74		206.589					68.7594		2011 SMc02278 3	0.3058		967		3162.2					3024.37		2011 SMa6349 3	0.3692		70		189.599					51.77
2011 SMc00864 4	0.3288		65		197.689					59.8595		2011 SMc02278 4	0.3654		1157		3166.39					3028.56		2011 SMa6349 4	0.3157		59		186.886					49.0572
clr SMc00864 1	0.332		54		162.651	151.742	8.05231	0.301375	0.0256128	28.2969	0.000633376	clr SMc02278 1	0.3781		1047		2769.11	2577.31	31.5661	0.323067	0.0203896		4.122e-05	clr SMa6349 1	0.3563		62		174.011	160.619	11.0336	0.33045	0.0252496	39.6569	0.00819919
clr SMc00864 2	0.2785		42		150.808					16.4541		clr SMc02278 2	0.3117		808		2592.24					2457.88		clr SMa6349 2	0.3138		45		143.403					9.04968
clr SMc00864 3	0.3213		45		140.056					5.70227		clr SMc02278 3	0.3517		891		2533.41					2399.06		clr SMa6349 3	0.3538		58		163.934					29.5807
clr SMc00864 4	0.2737		42		153.453					19.0989		clr SMc02278 4	0.3058		797		2606.28					2471.92		clr SMa6349 4	0.2979		48		161.128					26.7741
cya0 SMc00864 1	0.3044		46		151.117	172.119	17.9448	0.31595	0.02321	8.61606	0.0628162	cya0 SMc02278 1	0.291		857		2945.02	3039.51	173.331	0.3333	0.030475	2802.52	0.342648	cya0 SMa6349 1	0.3275		54		164.886	180.419	13.8006	0.344125	0.0123027	22.3846	0.0823668
cya0 SMc00864 2	0.2859		46		160.895					18.3945		cya0 SMc02278 2	0.3473		1004		2890.87					2748.37		cya0 SMa6349 2	0.3442		63		183.033					40.5322
cya0 SMc00864 3	0.3255		58		178.187					35.6865		cya0 SMc02278 3	0.3616		1187		3282.63					3140.13		cya0 SMa6349 3	0.3426		59		172.212					29.7116
cya0 SMc00864 4	0.348		69		198.276					55.775		cya0 SMc02278 4	0.3374		1150		3408.42							cya0 SMa6349 4	0.3622		73		201.546					59.0452
2011 SMc00925 1	0.3364		639		1899.52	1935.29	25.694	0.360275	0.013897	1761.7		2011 SMc03100 1	0.3968		2956		7449.6	7560.97	170.048	0.367125	0.0207241	7311.77		2011 SMb20495 1	0.3598		134		372.429	357.294	15.1818	0.355367	0.00315629	234.6
2011 SMc00925 2	0.3704		712		1922.25					1784.42		2011 SMc03100 2	0.3426		2606		7606.54					7468.71		2011 SMb20495 2	0.3527		128		362.915					225.086
2011 SMc00925 3	0.3655		716		1958.96					1821.13		2011 SMc03100 3	0.3751		2765		7371.37					7233.54		2011 SMb20495 3	0.3536		119		336.538					198.709
2011 SMc00925 4	0.3688		723		1960.41					1822.58		2011 SMc03100 4	0.354		2767		7816.38					7678.55		2011 SMb20495 4	0.3045		97		318.555
clr SMc00925 1	0.3576		666		1862.42	1819.84	41.8585	0.35175	0.00527897	1728.06	0.0109537	clr SMc03100 1	0.297		2251		7579.12	7563.58	100.226	0.333175	0.0219147	7444.77	0.959579	clr SMb20495 1	0.3297		73		221.413	234.982	12.8573	0.3476	0.0274823	87.0597	0.00103197
clr SMc00925 2	0.3536		657		1858.03					1723.68		clr SMc03100 2	0.3504		2704		7716.89					7582.54		clr SMb20495 2	0.312		70		224.359					90.0052
clr SMc00925 3	0.3432		616		1794.87					1660.52		clr SMc03100 3	0.3344		2490		7446.17					7311.82		clr SMb20495 3	0.3733		90		241.093					106.739
clr SMc00925 4	0.3526		622		1764.04					1629.68		clr SMc03100 4	0.3509		2636		7512.11					7377.76		clr SMb20495 4	0.3754		95		253.063					118.71
cya0 SMc00925 1	0.331		590		1782.48	1804.57	19.5077	0.34565	0.0183325	1639.98	0.000472155	cya0 SMc03100 1	0.3182		2323		7300.44	6968.11	342.204	0.33205	0.01035	7157.94	0.0484799	cya0 SMb20495 1	0.3302		92		278.619	277.221	3.21892	0.33815	0.0120881	136.118	0.013617
cya0 SMc00925 2	0.3242		582		1795.19					1652.69		cya0 SMc03100 2	0.3269		2389		7308.05					7165.54		cya0 SMb20495 2	0.3579		99		276.614					134.113
cya0 SMc00925 3	0.3607		662		1835.32					1692.82		cya0 SMc03100 3	0.3454		2322		6722.64					6580.14		cya0 SMb20495 3	0.3267		89		272.421					129.92
cya0 SMc00925 4	0.3667		662		1805.29					1662.79		cya0 SMc03100 4	0.3377		2209		6541.31					6398.81		cya0 SMb20495 4	0.3378		95		281.231					138.731
2011 SMc01136 1	0.3495		489		1399.14	1379.6	46.3291	0.353775	0.0198848	1261.31		2011 SMc04164 1	0.3893		3975		10210.6	9635.14	408.721	0.3868	0.00260896	10072.8		2011 SMb20906 1	0.3764		138		366.631	388.533	12.828	0.37135	0.00796382	228.802
2011 SMc01136 2	0.3723		509		1367.18					1229.35		2011 SMc04164 2	0.3879		3644		9394.17					9256.34		2011 SMb20906 2	0.3731		149		399.357					261.528
2011 SMc01136 3	0.3703		533		1439.37					1301.54		2011 SMc04164 3	0.3832		3564		9300.63					9162.8		2011 SMb20906 3	0.3579		141		393.965					256.136
2011 SMc01136 4	0.323		424		1312.69					1174.86		2011 SMc04164 4	0.381		2977		7813.65							2011 SMb20906 4	0.378		149		394.18					256.351
clr SMc01136 1	0.3579		363		1014.25	1034.34	13.0277	0.36685	0.00559933	879.896	0.000551231	clr SMc04164 1	0.3164		1419		4484.83	4433.53	50.3131	0.3262	0.0126079	4350.48	0.00272952	clr SMb20906 1	0.378		93		246.032	238.345	6.26446	0.35125	0.017822	111.678	3.1153e-05
clr SMc01136 2	0.3698		388		1049.22					914.862		clr SMc04164 2	0.3182		1389		4365.18					4230.83		clr SMb20906 2	0.3433		80		233.032					98.6786
clr SMc01136 3	0.3668		382		1041.44					907.086		clr SMc04164 3	0.344		1531		4450.58					4316.23		clr SMb20906 3	0.3293		80		242.94					108.586
clr SMc01136 4	0.3729		385		1032.45					898.095		clr SMc04164 4	0.3551		1424		4010.14							clr SMb20906 4	0.3544		82		231.377					97.0232
cya0 SMc01136 2	0.3144		320		1017.81	1066.86	35.7427	0.32605	0.0173765	875.311	0.000118533	cya0 SMc04164 1	0.3417		1337		3912.79	4165.41	231.968	0.341933	0.00894216	3770.29	0.0003551	cya0 SMb20906 1	0.3698		119		321.796	329.864	20.8224	0.358075	0.0171963	179.295	0.00651287
cya0 SMc01136 3	0.304		324		1065.79					923.289		cya0 SMc04164 2	0.353		1451		4110.48					3967.98		cya0 SMb20906 2	0.3793		130		342.737					200.236
cya0 SMc01136 4	0.3399		362		1065.02					922.518		cya0 SMc04164 3	0.3311		1481		4472.97					4330.47		cya0 SMb20906 3	0.3365		101		300.149					157.648
cya0 SMc01136 5	0.3459		387		1118.82					976.32		cya0 SMc04164 4	0.3505		2395		6833.1							cya0 SMb20906 4	0.3467		123		354.774					212.273
Summary all means												Summary all means												Summary all means												Summary all means
	mean F/OD	SD F/OD	mean OD	SD OD	p-value								mean F/OD	SD F/OD	mean OD	SD OD	p-value								mean F/OD	SD F/OD	mean OD	SD OD	p-value								mean F/OD	SD F/OD	mean OD	SD OD	p-value
2011 egfp	137.829	4.59093	0.3066	0.0137463								2011 SMc01162	728.018	6.36562	0.301633	0.0114698								2011 SMc04190	1129.36	31.3195	0.302275	0.0129281								2011 SMb21329	1350.88	37.6086	0.312175	0.0284554
clr egfp	134.354	4.5307	0.3166	0.0202585								clr SMc01162	740.276	7.86691	0.3179	0.0228423	0.0590688							clr SMc04190	994.494	19.6588	0.298175	0.015825	0.00159412							clr SMb21329	702.242	15.7839	0.314925	0.0109147	9.98198e-06
cya0 egfp	142.017	4.73347	0.2919	0.0143477								cya0 SMc01162	731.183	30.8683	0.294	0.0135152	0.939309							cya0 SMc04190	1056.26	16.5913	0.2898	0.0138711	0.0166217							cya0 SMb21329	872.456	10.1422	0.317225	0.00923671	8.78912e-05
2011 SMc00653	7176.14	210.788	0.325733	0.0100685								2011 SMc01589	209.491	18.7945	0.3271	0.0204055								2011 SMc05008 +75	1667.66	29.8014	0.325133	0.0189544								2011 cyaF2	305.978	6.1369	0.333875	0.0170289
clr SMc00653	7167.82	111.254	0.333375	0.0124622	0.978213							clr SMc01589	169.678	3.94911	0.308075	0.016657	0.0411746							clr SMc05008 +75	1607.64	21.6173	0.322567	0.020946	0.102157							clr cyaF2	285.132	5.27206	0.30875	0.0102153	0.0102769
cya0 SMc00653	7155.38	123.538	0.324267	0.00336387	0.891693							cya0 SMc01589	192.186	7.07706	0.331	0.00806143	0.13746							cya0 SMc05008 +75	1642.58	50.9273	0.335075	0.0319249	0.448787							cya0 cyaF2	321.163	9.83953	0.3175	0.00785111	0.176833
2011 SMc00795	359.27	12.1402	0.342233	0.0192569								2011 SMc02177	562.642	37.3215	0.342425	0.0297565								2011 SMc06520	605.541	35.2556	0.317425	0.0318183								2011 nodP2	441.706	9.13973	0.344	0.0301979
clr SMc00795	339.773	36.9279	0.316975	0.0125627	0.525062							clr SMc02177	449.091	13.0045	0.3223	0.0217882	0.0101897							clr SMc06520	290.453	8.12369	0.32715	0.0333897	0.000372023							clr nodP2	403.212	20.7825	0.308325	0.0211209	0.0540392
cya0 SMc00795	348.787	31.699	0.327667	0.0197609	0.579333							cya0 SMc02177	514.424	20.694	0.327225	0.010032	0.0882983							cya0 SMc06520	372.839	34.2885	0.332133	0.00500289	0.00118673							cya0 nodP2	426.48	22.2162	0.348775	0.0124901	0.224921
2011 SMc00854	217.932	12.4351	0.310233	0.00963132								2011 SMc02178	585.094	32.4577	0.318833	0.0284066								2011 SmelC181 SD	9221.14	157.346	0.2942	0.0172536								2011 rpsJ	294.699	7.30639	0.3231	0.0383356
clr SMc00854	146.22	3.38707	0.317433	0.029114	0.01168							clr SMc02178	162.625	6.12369	0.328975	0.0243379	0.00247258							clr SmelC181 SD	2552.86	24.6131	0.3026	0.0158217	0.000226336							clr rpsJ	289.095	3.00702	0.3061	0.0155298	0.665103
cya0 SMc00854	178.654	13.7391	0.3209	0.0155796	0.0163009							cya0 SMc02178	387.758	42.7375	0.313533	0.0160369	0.00727055							cya0 SmelC181 SD	4468.27	234.055	0.302367	0.00892088	5.30729e-05							cya0 rpsJ	306.225	5.49393	0.328	0.0180035	0.245194
2011 SMc00864	196.145	7.22237	0.329525	0.0174229								2011 SMc02278	3185.84	30.5142	0.323767	0.029531								2011 SMa6349	195.867	7.84694	0.34805	0.0226533
clr SMc00864	151.742	8.05231	0.301375	0.0256128	0.000633376							clr SMc02278	2577.31	31.5661	0.323067	0.0203896	4.122e-05							clr SMa6349	160.619	11.0336	0.33045	0.0252496	0.00819919
cya0 SMc00864	172.119	17.9448	0.31595	0.02321	0.0628162							cya0 SMc02278	3039.51	173.331	0.3333	0.030475	0.342648							cya0 SMa6349	180.419	13.8006	0.344125	0.0123027	0.0823668
2011 SMc00925	1935.29	25.694	0.360275	0.013897								2011 SMc03100	7560.97	170.048	0.367125	0.0207241								2011 SMb20495	357.294	15.1818	0.355367	0.00315629
clr SMc00925	1819.84	41.8585	0.35175	0.00527897	0.0109537							clr SMc03100	7563.58	100.226	0.333175	0.0219147	0.959579							clr SMb20495	234.982	12.8573	0.3476	0.0274823	0.00103197
cya0 SMc00925	1804.57	19.5077	0.34565	0.0183325	0.000472155							cya0 SMc03100	6968.11	342.204	0.33205	0.01035	0.0484799							cya0 SMb20495	277.221	3.21892	0.33815	0.0120881	0.013617
2011 SMc01136	1379.6	46.3291	0.353775	0.0198848								2011 SMc04164	9635.14	408.721	0.3868	0.00260896								2011 SMb20906	388.533	12.828	0.37135	0.00796382
clr SMc01136	1034.34	13.0277	0.36685	0.00559933	0.000551231							clr SMc04164	4433.53	50.3131	0.3262	0.0126079	0.00272952							clr SMb20906	238.345	6.26446	0.35125	0.017822	3.1153e-05
cya0 SMc01136	1066.86	35.7427	0.32605	0.0173765	0.000118533							cya0 SMc04164	4165.41	231.968	0.341933	0.00894216	0.0003551							cya0 SMb20906	329.864	20.8224	0.358075	0.0171963	0.00651287
Summary mean F/OD all plates per strain
Rm2011	F/OD	SD		Δclr	F/OD	SD		cya0	F/OD	SD
egfp	137.829	4.59093		egfp	134.354	4.5307		egfp	142.017	4.73347
SMc00653	7176.14	210.788		SMc00653	7167.82	111.254		SMc00653	7155.38	123.538
SMC00795	359.27	12.1402		SMC00795	339.773	36.9279		SMC00795	348.787	31.699
SMc00854	217.932	12.4351		SMc00854	146.22	3.38707		SMc00854	178.654	13.7391
SMc00864	196.145	7.22237		SMc00864	151.742	8.05231		SMc00864	172.119	17.9448
SMc00925	1935.29	25.694		SMc00925	1819.84	41.8585		SMc00925	1804.57	19.5077
SMc01136	1379.6	46.3291		SMc01136	1034.34	13.0277		SMc01136	1066.86	35.7427
SMc01162	728.018	6.36562		SMc01162	740.276	7.86691		SMc01162	731.183	30.8683
SMc01589	209.491	18.7945		SMc01589	169.678	3.94911		SMc01589	192.186	7.07706
SMc02177	562.642	37.3215		SMc02177	449.091	13.0045		SMc02177	514.424	20.694
SMc02178	585.094	32.4577		SMc02178	162.625	6.12369		SMc02178	387.758	42.7375
SMc02278	3185.84	30.5142		SMc02278	2577.31	31.5661		SMc02278	3039.51	173.331
SMc03100	7560.97	170.048		SMc03100	7563.58	100.226		SMc03100	6968.11	342.204
SMc04164	9635.14	408.721		SMc04164	4433.53	50.3131		SMc04164	4165.41	231.968
SMc04190	1129.36	31.3195		SMc04190	994.494	19.6588		SMc04190	1056.26	16.5913
SMc05008 +75	1667.66	29.8014		SMc05008 +75	1607.64	21.6173		SMc05008 +75	1642.58	50.9273
SMc06520	605.541	35.2556		SMc06520	290.453	8.12369		SMc06520	372.839	34.2885
SmelC181 SD	9221.14	157.346		SmelC181 SD	2552.86	24.6131		SmelC181 SD	4468.27	234.055
SMa6349	195.867	7.84694		SMa6349	160.619	11.0336		SMa6349	180.419	13.8006
SMb20495	357.294	15.1818		SMb20495	234.982	12.8573		SMb20495	277.221	3.21892
SMb20906	388.533	12.828		SMb20906	238.345	6.26446		SMb20906	329.864	20.8224
SMb21329	1350.88	37.6086		SMb21329	702.242	15.7839		SMb21329	872.456	10.1422
cyaF2	305.978	6.1369		cyaF2	285.132	5.27206		cyaF2	321.163	9.83953
nodP2	441.706	9.13973		nodP2	403.212	20.7825		nodP2	426.48	22.2162
rpsJ	294.699	7.30639		rpsJ	289.095	3.00702		rpsJ	306.225	5.49393
Summary normalized against egfp
Rm2011	RFU	SD		Δclr	RFU	SD	p-value	significance		cya0	RFU	SD	p-value	significance
egfp	0	6.49256		egfp	0	6.40738				egfp	0	6.69414
SMc00653	7038.31	210.838		SMc00653	7033.46	111.346	0.978213	ns		SMc00653	7013.36	123.629	0.891693	ns
SMC00795	221.441	12.9792		SMC00795	205.419	37.2048	0.525062	ns		SMC00795	206.771	32.0504	0.579333	ns
SMc00854	80.1032	13.2555		SMc00854	11.8662	5.65681	0.01168	*		SMc00854	36.6374	14.5317	0.0163009	*
SMc00864	58.3159	8.558		SMc00864	17.388	9.23942	0.000633376	***		SMc00864	30.1023	18.5586	0.0628162	ns
SMc00925	1797.46	26.1009		SMc00925	1685.49	42.103	0.0109537	*		SMc00925	1662.55	20.0738	0.000472155	***
SMc01136	1241.77	46.556		SMc01136	899.985	13.7931	0.000551231	***		SMc01136	924.844	36.0547	0.000118533	***
SMc01162	590.189	7.84843		SMc01162	605.922	9.0783	0.0590688	ns		SMc01162	589.167	31.2291	0.939309	ns
SMc01589	71.6618	19.3471		SMc01589	35.3245	6.01022	0.0411746	*		SMc01589	50.1697	8.51414	0.13746	ns
SMc02177	424.813	37.6028		SMc02177	314.738	13.7711	0.0101897	*		SMc02177	372.408	21.2284	0.0882983	ns
SMc02178	447.265	32.7808		SMc02178	28.2713	7.61754	0.00247258	**		SMc02178	245.742	42.9988	0.00727055	**
SMc02278	3048.01	30.8576		SMc02278	2442.95	31.8895	4.122e-05	****		SMc02278	2897.49	173.395	0.342648	ns
SMc03100	7423.14	170.11		SMc03100	7429.22	100.328	0.959579	ns		SMc03100	6826.09	342.236	0.0484799	*
SMc04164	9497.32	408.747		SMc04164	4299.18	50.5167	0.00272952	**		SMc04164	4023.4	232.016	0.0003551	***
SMc04190	991.53	31.6542		SMc04190	860.141	20.1741	0.00159412	**		SMc04190	914.244	17.2533	0.0166217	*
SMc05008 +75	1529.83	30.1529		SMc05008 +75	1473.29	22.087	0.102157	ns		SMc05008 +75	1500.57	51.1468	0.448787	ns
SMc06520	467.712	35.5532		SMc06520	156.099	9.3017	0.000372023	***		SMc06520	230.823	34.6137	0.00118673	**
SmelC181 SD	9083.31	157.413		SmelC181 SD	2418.51	25.0266	0.000226336	***		SmelC181 SD	4326.25	234.102	5.30729e-05	****
SMa6349	58.0378	9.09126		SMa6349	26.2654	11.9276	0.00819919	**		SMa6349	38.4027	14.5898	0.0823668	ns
SMb20495	219.465	15.8607		SMb20495	100.628	13.6322	0.00103197	**		SMb20495	135.205	5.72426	0.013617	*
SMb20906	250.704	13.6248		SMb20906	103.991	7.73116	3.1153e-05	****		SMb20906	187.847	21.3537	0.00651287	**
SMb21329	1213.05	37.8877		SMb21329	567.889	16.4213	9.98198e-06	****		SMb21329	730.44	11.1924	8.78912e-05	****
cyaF2	168.149	7.66409		cyaF2	150.778	6.95139	0.0102769	*		cyaF2	179.147	10.9189	0.176833	ns
nodP2	303.877	10.228		nodP2	268.859	21.2706	0.0540392	ns		nodP2	284.463	22.7149	0.224921	ns
rpsJ	156.87	8.62902		rpsJ	154.741	5.43778	0.665103	ns		rpsJ	164.209	7.25182	0.245194	ns

## Sheet: Exp 2
Table S4: EGFP-derived fluorescence fold-reduction in S. meliloti Δclr and cya0. For each experiment four indipendent transconjugants were grown as biological replicates (Gene1-4). OD = OD600, BGR = background, F = fluorescent unit, SD = standard deviation.
Calculation of fluorescent units relative to the OD600
Plate 1: egfp, SMc02178, SMb21240, SMb21330, SMc01003
	OD-BGR	BGR OD	F-BGR	F BGR	F/OD	mean F/OD	SD F/OD	mean OD	SD OD	F/OD - mean egfp	p-value
2011 egfp 1	0.3011	0.0512	46.5	54.5	154.434	146.876	6.89584	0.2979	0.00645446
2011 egfp 2	0.3069		43.5		141.74
2011 egfp 3	0.2911		44.5		152.868
2011 egfp 4	0.2925		40.5		138.462
2011 SMc02178 1	0.2816		104.5		371.094	361.794	14.577	0.289825	0.00770564	224.218
2011 SMc02178 2	0.2827		107.5		380.262					233.386
2011 SMc02178 3	0.2983		102.5		343.614					196.738
2011 SMc02178 4	0.2967		104.5		352.208					205.332
2011 SMb21240 1	0.2834		160.5		566.337	560.886	3.93885	0.279	0.00328735	419.461
2011 SMb21240 2	0.2755		153.5		557.169					410.293
2011 SMb21240 3	0.2781		155.5		559.151					412.275
2011 SMb21240 4	0.3799		289.5		762.043
2011 SMb21330 1	0.291		58.5		201.031	207.512	10.3716	0.2947	0.00942258	54.155
2011 SMb21330 2	0.3052		66.5		217.89					71.014
2011 SMb21330 3	0.3015		65.5		217.247					70.3712
2011 SMb21330 4	0.2811		54.5		193.881					47.0053
2011 SMc01003 1	0.2892		149.5		516.943	540.016	61.538	0.2907	0.00425559	370.067
2011 SMc01003 2	0.2848		179.5		630.267					483.391
2011 SMc01003 3	0.2964		136.5		460.526					313.65
2011 SMc01003 4	0.2924		161.5		552.326					405.45
clr egfp 1	0.3001		49.5		164.945	151.07	10.9302	0.2998	0.00667008
clr egfp 2	0.3063		44.5		145.282
clr egfp 3	0.3039		41.5		136.558
clr egfp 4	0.2889		45.5		157.494
clr SMc02178 1	0.2756		38.5		139.695	149.159	7.70501	0.28335	0.00920069	-11.3746	7.21136e-06
clr SMc02178 2	0.2769		44.5		160.708					9.63798
clr SMc02178 3	0.2987		43.5		145.631					-5.4388
clr SMc02178 4	0.2822		42.5		150.602					-0.467459
clr SMb21240 1	0.3289		212.5		646.093	575.536	50.7824	0.2984	0.0216449	495.023	0.79862
clr SMb21240 2	0.2854		157.5		551.857					400.787
clr SMb21240 3	0.2809		148.5		528.658					377.588
clr SMb21240 4	0.3708		273.5		737.594
clr SMb21330 1	0.4015		140.5		349.938	202.581	6.97975	0.285533	0.00164181		0.292566
clr SMb21330 2	0.2872		55.5		193.245					42.1753
clr SMb21330 3	0.2861		58.5		204.474					53.4041
clr SMb21330 4	0.2833		59.5		210.025					58.9548
clr SMc01003 1	0.2771		171.5		618.91	617.121	24.0957	0.2781	0.00527779	467.84	0.130458
clr SMc01003 2	0.2702		175.5		649.519					498.449
clr SMc01003 3	0.2805		173.5		618.538					467.468
clr SMc01003 4	0.2846		165.5		581.518					430.448
cya0 egfp 1	0.3927		81.5		207.538	191.789	26.4355	0.356725	0.0483238
cya0 egfp 2	0.3919		88.5		225.823
cya0 egfp 3	0.3674		64.5		175.558
cya0 egfp 4	0.2749		43.5		158.239
cya0 SMc02178 1	0.3657		116.5		318.567	265.758	44.9244	0.334375	0.0391843	126.778	0.00866599
cya0 SMc02178 2	0.3632		107.5		295.98					104.191
cya0 SMc02178 3	0.3398		83.5		245.733					53.9433
cya0 SMc02178 4	0.2688		54.5		202.753					10.9635
cya0 SMb21240 1	0.2713		145.5		536.307	555.524	25.5472	0.279133	0.0175146	344.517	0.105222
cya0 SMb21240 2	0.3034		179.5		591.628					399.839
cya0 SMb21240 3	0.2627		141.5		538.637					346.848
cya0 SMb21240 4	0.3386		254.5		751.624
cya0 SMb21330 1	0.3629		129.5		356.848	327.118	36.5406	0.35535	0.0119437	165.058	0.0336777
cya0 SMb21330 2	0.3703		122.5		330.813					139.023
cya0 SMb21330 3	0.3484		123.5		354.478					162.688
cya0 SMb21330 4	0.3398		90.5		266.333					74.5437
cya0 SMc01003 1	0.3691		239.5		648.876	616.656	39.5483	0.336	0.0391266	457.086	0.485611
cya0 SMc01003 2	0.2693		151.5		562.57					370.78
cya0 SMc01003 3	0.3501		208.5		595.544					403.755
cya0 SMc01003 4	0.3555		234.5		659.634					467.845
Summary all mean F/OD
	mean F/OD	SD F/OD	mean OD	SD OD
2011 egfp	146.876	6.89584	0.2979	0.00645446
SMc02178	361.794	14.577	0.289825	0.00770564
SMb21240	560.886	3.93885	0.279	0.00328735
SMb21330	207.512	10.3716	0.2947	0.00942258
SMc01003	540.016	61.538	0.2907	0.00425559
clr egfp	151.07	10.9302	0.2998	0.00667008
SMc02178	149.159	7.70501	0.28335	0.00920069
SMb21240	575.536	50.7824	0.2984	0.0216449
SMb21330	202.581	6.97975	0.285533	0.00164181
SMc01003	617.121	24.0957	0.2781	0.00527779
cya0 egfp	191.789	26.4355	0.356725	0.0483238
SMc02178	265.758	44.9244	0.334375	0.0391843
SMb21240	555.524	25.5472	0.279133	0.0175146
SMb21330	327.118	36.5406	0.35535	0.0119437
SMc01003	616.656	39.5483	0.336	0.0391266
Summary mean F/OD per strain
Rm2011	F/OD	SD	mean OD	SD OD		Δclr	F/OD	SD	mean OD	SD OD
egfp	146.876	6.89584	0.2979	0.00645446		clr egfp	151.07	10.9302	0.2998	0.00667008
SMc02178	361.794	14.577	0.289825	0.00770564		SMc02178	149.159	7.70501	0.28335	0.00920069
SMb21240	560.886	3.93885	0.279	0.00328735		SMb21240	575.536	50.7824	0.2984	0.0216449
SMb21330	207.512	10.3716	0.2947	0.00942258		SMb21330	202.581	6.97975	0.285533	0.00164181
SMc01003	540.016	61.538	0.2907	0.00425559		SMc01003	617.121	24.0957	0.2781	0.00527779
Summary normalized against egfp
Rm2011	RFU	SD		Δclr	RFU	SD	p-value	significance		cya0	RFU	SD	p-value	significance
2011 egfp	0	9.75219		2011 egfp	0	15.4576				2011 egfp	0	37.3855
SMc02178	214.918	16.1258		SMc02178	-1.91073	13.373	7.21136e-06	*****		SMc02178	73.9688	52.1253	0.00866599	**
SMb21240	414.01	7.94148		SMb21240	424.466	51.9453	0.79862	ns		SMb21240	363.735	36.7627	0.105222	ns
SMb21330	60.6363	12.4548		SMb21330	51.5114	12.9686	0.292566	ns		SMb21330	135.328	45.1004	0.0336777	ns
SMc01003	393.14	61.9232		SMc01003	466.051	26.4589	0.130458	ns		SMc01003	424.866	47.57	0.485611	ns
												cya0	F/OD	SD	mean OD	SD OD
												cya0 egfp	191.789	26.4355	0.356725	0.0483238
												SMc02178	265.758	44.9244	0.334375	0.0391843
												SMb21240	555.524	25.5472	0.279133	0.0175146
												SMb21330	327.118	36.5406	0.35535	0.0119437
												SMc01003	616.656	39.5483	0.336	0.0391266
