# Supplementary material for: Structural Basis of Dual Specificity of Sinorhizobium meliloti Clr, a cAMP and cGMP Receptor Protein
Source: mBio. 2023 Apr 5;14(2):e03028-22. doi: 10.1128/mbio.03028-22 (PMC10127613; doi:10.1128/mbio.03028-22)
Supplement: TABLE S4 [file mbio.03028-22-s0009.xlsx]

## Sheet: Promoter fold-induction in Ec
Table S4: Clr-cNMP dependent promoter-probe activation E. coli BTH101. Fluorescent units were not normalized against the EGFP-empty vector control. cyaG1 encodes an adenylate cyclase of S. meliloti (AC). cya2Sy encodes a guanylate cyclase cya2 of Synechocystis sp. (GC). Ratios are calculated by the mean F/OD of strains carrying Clr-AC or -GC divided by the mean F/OD of strains carrying solely AC …
							p-value		Significance
Promoter	AC	GC	AC-Clr	GC-Clr	Ratio AC	Ratio GC	Ratio AC	Ratio GC	Ratio AC	Ratio GC
SMb20495	242.777	247.727	349.136	678.839	1.43809	2.74027	2.26694e-06	1.64963e-06	***	***
SMb21329	229.166	246.47	262.045	376.75	1.14348	1.52858	0.00308635	0.000360981	***	***
SMa6349	226.839	234.815	235.306	246.521	1.03732	1.04985	0.602288	0.426208	n.s.	n.s.
SMc02278	230.785	248.175	619.587	1155.07	2.6847	4.65425	1.05777e-05	2.9465e-05	***	***
SMc00854	244.459	253.725	247.532	265.081	1.01257	1.04476	0.745307	0.138156	n.s.	n.s.
SMc01589	240.179	262.59	378.59	397.132	1.57628	1.51237	0.000306253	0.000592182	***	***
SMc05008	226.644	210.721	793.727	1393.7	3.5021	6.61397	0.00013384	3.0567e-06	***	***
SMc00925	229.956	246.772	226.094	234.97	0.983203	0.952176	0.688445	0.453373	n.s.	n.s.
SMc02178	221.556	252.465	637.159	524.405	2.87584	2.07714	1.63861e-07	0.00027334	***	***
SMb21240	411.662	771.966	227.287	688.199	0.552119	0.891489	0.0168301	0.00242882	*	**
SMc03100	76.7271	74.7005	255.666	383.473	3.33215	5.13348	0.00220263	4.81522e-05	**	***
SMc04164	73.5855	77.604	121.209	330.761	1.64719	4.26216	4.74182e-05	4.39902e-05	***	***
SMc00795	209.309	230.545	206.038	226.093	0.984371	0.980692	0.557162	0.336076	n.s.	n.s.
SMc02177	212.723	235.22	220.392	235.062	1.03605	0.999327	0.34602	0.990716	n.s.	n.s.
SMc06520	173.975	191.55	189.609	235.47	1.08986	1.22929	0.0841566	0.00126387	n.s.	**
nodD1	194.342	209.382	177.009	188.824	0.91081	0.901817	0.0561394	0.0146352	n.s.	*
SMb21270	232.348	393.38	205.229	338.95	0.883284	0.861635	0.22304	0.0572699	n.s.	n.s.
SMb20906*	537.237	714.427	7371.14	8214.59	13.7205	11.4982	0.000675602	0.000699522	***	***
SMc04190*	577.613	875.521	1166.17	1545.31	2.01894	1.76502	5.55298e-05	0.00392272	***	**
SMc00653*	512.95	720.141	875.777	1031.72	1.70734	1.43266	8.47839e-05	0.00378736	***	**
Promoter	pWBT					Promoter	pWBT-clr					Promoter	pWBT-cyaG1					Promoter	pWBT-cya2Sy					Promoter	pWBT-cyaG1-clr					Promoter	pWBT-cya2Sy-clr
	mean F/OD	SD F/OD	mean OD	SD OD			mean F/OD	SD F/OD	mean OD	SD OD			mean F/OD	SD F/OD	mean OD	SD OD			mean F/OD	SD F/OD	mean OD	SD OD			mean F/OD	SD F/OD	mean OD	SD OD			mean F/OD	SD F/OD	mean OD	SD OD
SMb20495	231.378	18.5332	0.297625	0.0119447		SMb20495	247.989	15.2947	0.2994	0.00835903		SMb20495	242.777	8.81517	0.395375	0.0390847		SMb20495	247.727	13.8415	0.275425	0.00380558		SMb20495	349.136	8.32102	0.368	0.00364326		SMb20495	678.839	25.2101	0.255525	0.00245408
SMb21329	235.655	7.65293	0.295975	0.00597126		SMb21329	241.817	11.4095	0.304825	0.00529615		SMb21329	229.166	10.219	0.477975	0.120878		SMb21329	246.47	9.23872	0.27795	0.00205345		SMb21329	262.045	9.08841	0.366	0.01477		SMb21329	376.75	21.7561	0.256725	0.00271585
SMa6349	217.331	10.8633	0.309275	0.00594552		SMa6349	205.777	7.05286	0.3122	0.00297657		SMa6349	226.839	18.0193	0.4684	0.140547		SMa6349	234.815	24.7809	0.350225	0.0198596		SMa6349	235.306	25.1009	0.260725	0.00744732		SMa6349	246.521	14.4443	0.302675	0.0121582
SMc02278	222.589	13.3159	0.309525	0.00615704		SMc02278	214.656	3.56109	0.4873	0.13646		SMc02278	230.785	9.71075	0.2831	0.00183122		SMc02278	248.175	9.71075	0.2831	0.00183122		SMc02278	619.587	14.604	0.3066	0.00313581		SMc02278	1155.07	16.8392	0.308875	0.00551747
SMc00854	231.537	15.5788	0.675075	0.0296564		SMc00854	221.034	8.69667	0.4253	0.107241		SMc00854	244.459	9.75461	0.267875	0.00126853		SMc00854	253.725	14.027	0.3088	0.0033823		SMc00854	247.532	10.9184	0.31	0.00356931		SMc00854	265.081	7.92627	0.67245	0.00417493
SMc01589	249.288	10.6061	0.27805	0.00394335		SMc01589	230.578	10.6061	0.27805	0.00394335		SMc01589	240.179	7.92627	0.67245	0.00417493		SMc01589	262.59	10.6061	0.27805	0.00394335		SMc01589	378.59	20.8968	0.53545	0.0151531		SMc01589	397.132	15.7154	0.263533	0.00165631
SMc05008	220.141	7.38137	0.307725	0.0127691		SMc05008	203.694	8.14314	0.313075	0.00876636		SMc05008	226.644	12.8274	0.4885	0.135995		SMc05008	210.721	54.6404	0.368725	0.00291362		SMc05008	793.727	55.3801	0.269325	0.00566885		SMc05008	1393.7	19.2658	0.3124	0.00727598
SMc00925	218.169	13.6144	0.3097	0.0041521		SMc00925	192.792	17.3079	0.4821	0.157872		SMc00925	229.956	21.5791	0.2763	0.0108382		SMc00925	246.772	21.5791	0.2763	0.0108382		SMc00925	226.094	7.14032	0.308125	0.00399531		SMc00925	234.97	10.3986	0.3132	0.00314431
SMc02178	225.49	20.301	0.679225	0.0166454		SMc02178	212.395	22.2109	0.56275	0.0187958		SMc02178	221.556	33.8536	0.273875	0.0109521		SMc02178	252.465	10.039	0.309075	0.0058243		SMc02178	637.159	18.2833	0.310025	0.00739251		SMc02178	524.405	15.3598	0.53545	0.122529
SMb21240	733.559	12.908	0.26525	0.00262615		SMb21240	682.169	12.908	0.26525	0.00262615		SMb21240	411.662	76.9106	0.5435	0.116194		SMb21240	771.966	12.908	0.26525	0.00262615		SMb21240	227.287	6.87245	0.5201	0.0128525		SMb21240	688.199	16.4601	0.252833	0.00261024
SMc03100	73.5206	4.96803	0.299475	0.0053953		SMc03100	74.5364	6.0057	0.295575	0.0104698		SMc03100	76.7271	4.55435	0.429975	0.00286866		SMc03100	74.7005	2.95584	0.27105	0.00506326		SMc03100	255.666	36.8381	0.430833	0.129642		SMc03100	383.473	19.2493	0.26415	0.00387944
SMc04164	72.0255	5.21428	0.30225	0.00662194		SMc04164	98.3043	6.92807	0.30275	0.00291491		SMc04164	73.5855	2.47172	0.4922	0.128405		SMc04164	77.604	10.71	0.27055	0.00065575		SMc04164	121.209	3.16734	0.351733	0.0159143		SMc04164	330.761	25.0441	0.26255	0.00669403
SMc00795	213.507	5.60067	0.47605	0.145587		SMc00795	188.876	7.60964	0.313	0.00802695		SMc00795	209.309	2.3874	0.267625	0.00716258		SMc00795	230.545	8.83791	0.2998	0.00666383		SMc00795	206.038	11.4209	0.3063	0.00195192		SMc00795	226.093	8.35039	0.555	0.132798
SMc02177	201.702	11.9264	0.279725	0.0093318		SMc02177	195.876	11.9264	0.279725	0.0093318		SMc02177	212.723	8.35039	0.555	0.132798		SMc02177	235.22	11.9264	0.279725	0.0093318		SMc02177	220.392	12.2579	0.42335	0.0679346		SMc02177	235.062	19.1824	0.267767	0.00455669
SMc06520	163.85	8.34382	0.3081	0.00444672		SMc06520	170.732	10.601	0.309275	0.00805042		SMc06520	173.975	11.0662	0.425425	0.0920861		SMc06520	191.55	10.2834	0.3696	0.0935257		SMc06520	189.609	10.9541	0.26335	0.00205669		SMc06520	235.47	9.9277	0.304325	0.00460752
nodD1	184.036	7.17926	0.299525	0.0126761		nodD1	169.641	11.7122	0.389175	0.117054		nodD1	194.342	9.53924	0.292475	0.00560676		nodD1	209.382	9.53924	0.292475	0.00560676		nodD1	177.009	14.0707	0.3114	0.00767377		nodD1	188.824	13.256	0.2976	0.0113558
SMb21270	383.18	35.2289	0.451	0.132319		SMb21270	332.051	10.1937	0.423825	0.0799848		SMb21270	232.348	38.0067	0.257875	0.00443349		SMb21270	393.38	13.6515	0.354725	0.0916938		SMb21270	205.229	24.1409	0.297175	0.0156589		SMb21270	338.95	21.7096	0.486575	0.124491

## Sheet: Overview of experiment
Overview of of all promoter-probe constructs measured in EGFP-fluorescence measurements in E. coli BTH101. Raw 1-3 represent experiments. Green background indicates that data of the respective promoter-probe construct was used in this study.
Exp 1	Exp 2	Exp 3
SMb20495	SMb20495	SMc02178
SMb21329	SMb21329	SMc00795
SMb21249	SMb21249	SMc02177
SMb21250	SMb21240	SMc06520
SMa6349	SMc03100	nodD1
SMc02278	SMc04164	SMb21270
SMc00854	SMc02178	SMa6349
SMc01589
SMc05008
SMc00925
SMc02178

## Sheet: Color map
	values taken for analysis
	F/OD values excluded from the analysis for replicates that highly deviated from the majority or if no cell growth was determined

## Sheet: Exp 1
Table S3: Promoter-probe fold-change in E. coli BTH101 upon induced expression of an AC or GC in combination with Clr. For each experiment four independent transformants were grown as biological replicates (Gene1-4). OD = OD600, BGR = background, F = fluorescent unit, SD = standard deviation. Promoter-probe constructs egfp, SMb20495, SMb21329, SMb21249, SMb21250, SMa6349, SMc02278, SMc00854, SMc0…
Plate 1: Smb20945 (A1-B12); SMb21329 (C1-D12); SMb21249 (E1-F12); SMb21250 (G1-H11)												Plate 2: SMa6349 (A1-B12); SMc02278 (C1-D12); SMc00854 (E1-F12); SMc01589 (G1-H11)												Plate 3: SMc05008 (A1-B12); SMc00925 (C1-D12); SMc02178 (E1-F12); egfp (G1-H11)
Calculation of fluorescent units relative to the OD600												Calculation of fluorescent units relative to the OD600												Calculation of fluorescent units relative to the OD600
	OD-BGR	BGR OD	F-BGR	F BGR	F/OD	mean F/OD	SD F/OD	mean OD	SD OD				OD-BGR	BGR OD	F-BGR	F BGR	F/OD	mean F/OD	SD F/OD	mean OD	SD OD				OD-BGR	BGR OD	F-BGR	F BGR	F/OD	mean F/OD	SD F/OD	mean OD	SD OD
SMb20495_1 1	0.2891	0.0489	63	130	217.918	231.378	16.0502	0.297625	0.0103444			SMa6349_1 1	0.3029	0.0462	61	131	201.387	217.331	9.40791	0.309275	0.00514897			SMc05008_1 1	0.3206	0.0457	69	138	215.221	220.141	6.39245	0.307725	0.0110583
SMb20495_1 2	0.3137		81		258.208							SMa6349_1 2	0.3171		71		223.904							SMc05008_1 2	0.3168		72		227.273
SMb20495_1 3	0.2997		66		220.22							SMa6349_1 3	0.3098		68		219.496							SMc05008_1 3	0.2965		63		212.479
SMb20495_1 4	0.288		66		229.167							SMa6349_1 4	0.3073		69		224.536							SMc05008_1 4	0.297		67		225.589
SMb20495_2 1	0.3073		75		244.061	247.989	13.2456	0.2994	0.00723913			SMa6349_2 1	0.3156		64		202.788	205.777	6.10795	0.3122	0.00257778			SMc05008_2 1	0.3166		61		192.672	203.694	7.05216	0.313075	0.00759189
SMb20495_2 2	0.3059		78		254.985							SMa6349_2 2	0.3129		67		214.126							SMc05008_2 2	0.3162		64		202.404
SMb20495_2 3	0.2914		77		264.242							SMa6349_2 3	0.3119		65		208.4							SMc05008_2 3	0.3194		67		209.768
SMb20495_2 4	0.293		67		228.669							SMa6349_2 4	0.3084		61		197.795							SMc05008_2 4	0.3001		63		209.93
SMb20495_3 1	0.4111		105		255.412	242.777	7.63416	0.395375	0.0338484			SMa6349_3 1	0.4138		95		229.58	226.839	15.6052	0.4684	0.121717			SMc05008_3 1	0.4212		93		220.798	226.644	11.1088	0.4885	0.117775
SMb20495_3 2	0.385		91		236.364							SMa6349_3 2	0.4202		101		240.362							SMc05008_3 2	0.4342		95		218.793
SMb20495_3 3	0.3468		84		242.215							SMa6349_3 3	0.3638		73		200.66							SMc05008_3 3	0.4068		100		245.821
SMb20495_3 4	0.4386		104		237.118							SMa6349_3 4	0.6758		160		236.756							SMc05008_3 4	0.6918		153		221.162
SMb20495_4 1	0.2728		62		227.273	247.727	11.9871	0.275425	0.00329573			SMa6349_4 1	0.2802		68		242.684	234.815	5.74647	0.282175	0.00216838			SMc05008_4 1	0.6441		122		189.412	210.721	18.8564	0.3756	0.155024
SMb20495_4 2	0.2732		70		256.223							SMa6349_4 2	0.2857		65		227.511							SMc05008_4 2	0.2846		63		221.363
SMb20495_4 3	0.281		72		256.228							SMa6349_4 3	0.2822		67		237.42							SMc05008_4 3	0.2881		68		236.029
SMb20495_4 4	0.2747		69		251.183							SMa6349_4 4	0.2806		65		231.646							SMc05008_4 4	0.2856		56		196.078
SMb20495_5 1	0.3676		129		350.925	349.136	7.20621	0.368	0.00315515			SMa6349_5 1	0.3704		92		248.38	235.306	21.4608	0.350225	0.0171989			SMc05008_5 1	0.3688		298		808.026	793.727	47.32	0.368725	0.00252327
SMb20495_5 2	0.3705		133		358.974							SMa6349_5 2	0.3515		87		247.511							SMc05008_5 2	0.3648		263		720.943
SMb20495_5 3	0.3709		129		347.803							SMa6349_5 3	0.356		88		247.191							SMc05008_5 3	0.3695		315		852.503
SMb20495_5 4	0.363		123		338.843							SMa6349_5 4	0.323		64		198.142							SMc05008_5 4	0.3718		295		793.437
SMb20495_6 1	0.2524		166		657.686	678.839	21.8326	0.255525	0.0021253			SMa6349_6 1	0.2613		55		210.486	246.521	21.7381	0.260725	0.00644957			SMc05008_6 1	0.2671		369		1381.51	1393.7	47.9606	0.269325	0.00490937
SMb20495_6 2	0.2557		169		660.931							SMa6349_6 2	0.2512		67		266.72							SMc05008_6 2	0.2627		372		1416.06
SMb20495_6 3	0.2556		175		684.664							SMa6349_6 3	0.261		65		249.042							SMc05008_6 3	0.2758		365		1323.42
SMb20495_6 4	0.2584		184		712.074							SMa6349_6 4	0.2694		70		259.837							SMc05008_6 4	0.2717		395		1453.81
SMb21329_1 1	0.3006		68		226.214	235.655	6.62763	0.295975	0.00517126			SMc02278_1 1	0.2848		69		242.275	222.589	12.5091	0.302675	0.0105293			SMc00925_1 1	0.3194		78		244.208	218.169	16.6847	0.3124	0.00630118
SMb21329_1 2	0.2999		73		243.414							SMc02278_1 2	0.3088		69		223.446							SMc00925_1 2	0.3053		61		199.803
SMb21329_1 3	0.2958		71		240.027							SMc02278_1 3	0.3056		66		215.969							SMc00925_1 3	0.307		64		208.469
SMb21329_1 4	0.2876		67		232.962							SMc02278_1 4	0.3115		65		208.668							SMc00925_1 4	0.3179		70		220.195
SMb21329_2 1	0.3014		72		238.885	241.817	9.88096	0.304825	0.0045866			SMc02278_2 1	0.3081		67		217.462	214.656	11.5319	0.309525	0.00533215			SMc00925_2 1	0.3108		61		196.268	192.792	11.7904	0.3097	0.00359583
SMb21329_2 2	0.3127		80		255.836							SMc02278_2 2	0.3185		74		232.339							SMc00925_2 2	0.3142		65		206.875
SMb21329_2 3	0.3031		74		244.144							SMc02278_2 3	0.3069		63		205.279							SMc00925_2 3	0.3096		60		193.798
SMb21329_2 4	0.3021		69		228.401							SMc02278_2 4	0.3046		62		203.546							SMc00925_2 4	0.3042		53		174.227
SMb21329_3 1	0.4227		99		234.209	229.166	8.84991	0.477975	0.104683			SMc02278_3 1	0.4362		99		226.96	230.785	3.08399	0.4873	0.118178			SMc00925_3 1	0.4331		97		223.967	229.956	14.9891	0.4821	0.136721
SMb21329_3 2	0.4264		102		239.212							SMc02278_3 2	0.4368		100		228.938							SMc00925_3 2	0.4309		90		208.865
SMb21329_3 3	0.4041		92		227.666							SMc02278_3 3	0.3872		91		235.021							SMc00925_3 3	0.3523		84		238.433
SMb21329_3 4	0.6587		142		215.576							SMc02278_3 4	0.689		160		232.221							SMc00925_3 4	0.7121		177		248.561
SMb21329_4 1	0.2754		71		257.807	246.47	8.00097	0.27795	0.00177834			SMc02278_4 1	0.2806		71		253.029	248.175	8.40975	0.2831	0.00158588			SMc00925_4 1	0.2899		79		272.508	246.772	18.6881	0.2763	0.00938615
SMb21329_4 2	0.2775		67		241.441							SMc02278_4 2	0.2833		70		247.088							SMc00925_4 2	0.2801		62		221.35
SMb21329_4 3	0.2786		66		236.899							SMc02278_4 3	0.285		67		235.088							SMc00925_4 3	0.2667		64		239.97
SMb21329_4 4	0.2803		70		249.732							SMc02278_4 4	0.2835		73		257.496							SMc00925_4 4	0.2685		68		253.259
SMb21329_5 1	0.376		102		271.277	262.045	7.8708	0.366	0.0127912			SMc02278_5 1	0.3711		235		633.253	619.587	14.447	0.365475	0.00440248			SMc00925_5 1	0.3603		80		222.037	226.094	2.67547	0.35825	0.00852774
SMb21329_5 2	0.3746		98		261.612							SMc02278_5 2	0.3679		230		625.17							SMc00925_5 2	0.366		84		229.508
SMb21329_5 3	0.3443		86		249.782							SMc02278_5 3	0.3634		227		624.656							SMc00925_5 3	0.3439		78		226.81
SMb21329_5 4	0.3691		98		265.511							SMc02278_5 4	0.3595		214		595.271							SMc00925_5 4	0.3628		82		226.02
SMb21329_6 1	0.2551		92		360.643	376.75	18.8413	0.256725	0.00235199			SMc02278_6 1	0.2599		319		1227.4	1155.07	44.2786	0.2628	0.00246272			SMc00925_6 1	0.2606		56		214.889	234.97	17.3374	0.264675	0.00378706
SMb21329_6 2	0.2542		91		357.986							SMc02278_6 2	0.2658		307		1155							SMc00925_6 2	0.2613		58		221.967
SMb21329_6 3	0.2603		100		384.172							SMc02278_6 3	0.2609		292		1119.2							SMc00925_6 3	0.2675		69		257.944
SMb21329_6 4	0.2573		104		404.197							SMc02278_6 4	0.2646		296		1118.67							SMc00925_6 4	0.2693		66		245.08
SMb21249_1 1	0.3136		142		452.806	427.266	28.0055	0.29775	0.0101298			SMc00854_1 1	0.311		76		244.373	231.537	12.6475	0.3066	0.00271569			SMc02178_1 1	0.3137		74		235.894	225.49	6.18369	0.308125	0.00346004
SMb21249_1 2	0.2877		128		444.908							SMc00854_1 2	0.3037		74		243.662							SMc02178_1 2	0.3049		67		219.744
SMb21249_1 3	0.2994		114		380.762							SMc00854_1 3	0.3064		68		221.932							SMc02178_1 3	0.3083		69		223.808
SMb21249_1 4	0.2903		125		430.589							SMc00854_1 4	0.3053		66		216.181							SMc02178_1 4	0.3056		68		222.513
SMb21249_2 1	0.3016		118		391.247	370.242	14.9172	0.299675	0.00605779			SMc00854_2 1	0.3157		72		228.065	221.034	14.5832	0.308875	0.00477827			SMc02178_2 1	0.3085		70		226.904	212.395	9.00546	0.3132	0.00272305
SMb21249_2 2	0.305		110		360.656							SMc00854_2 2	0.3085		64		207.455							SMc02178_2 2	0.3149		65		206.415
SMb21249_2 3	0.3027		114		376.611							SMc00854_2 3	0.3091		64		207.053							SMc02178_2 3	0.315		67		212.698
SMb21249_2 4	0.2894		102		352.453							SMc00854_2 4	0.3022		73		241.562							SMc02178_2 4	0.3144		64		203.562
SMb21249_3 1	0.6734		219		325.215	321.204	21.3747	0.68765	0.0106439			SMc00854_3 1	0.6318		168		265.907	244.459	13.4917	0.675075	0.0256832			SMc02178_3 1	0.696		146		209.77	221.556	17.5812	0.679225	0.0144153
SMb21249_3 2	0.6884		212		307.96							SMc00854_3 2	0.6992		172		245.995							SMc02178_3 2	0.6826		142		208.028
SMb21249_3 3	0.6855		204		297.593							SMc00854_3 3	0.6851		159		232.083							SMc02178_3 3	0.6562		165		251.448
SMb21249_3 4	0.7033		249		354.045							SMc00854_3 4	0.6842		160		233.85							SMc02178_3 4	0.6821		148		216.977
SMb21249_4 1	0.2835		115		405.644	398.015	14.5447	0.28135	0.00225554			SMc00854_4 1	0.2866		73		254.71	253.725	7.79094	0.28095	0.00595378			SMc02178_4 1	0.3858		123		318.818	252.465	39.1928	0.308075	0.0449979
SMb21249_4 2	0.2837		115		405.358							SMc00854_4 2	0.2822		69		244.507							SMc02178_4 2	0.2768		64		231.214
SMb21249_4 3	0.2793		114		408.163							SMc00854_4 3	0.271		72		265.683							SMc02178_4 3	0.2841		62		218.233
SMb21249_4 4	0.2789		104		372.894							SMc00854_4 4	0.284		71		250							SMc02178_4 4	0.2856		69		241.597
SMb21249_5 1	0.328		80		243.902	271.58	27.7882	0.459225	0.097504			SMc00854_5 1	0.3634		90		247.661	247.532	7.53154	0.4253	0.0928736			SMc02178_5 1	0.5522		359		650.127	637.159	19.2352	0.56275	0.0162777
SMb21249_5 2	0.403		101		250.62							SMc00854_5 2	0.3828		96		250.784							SMc02178_5 2	0.5598		343		612.719
SMb21249_5 3	0.5467		172		314.615							SMc00854_5 3	0.5857		150		256.104							SMc02178_5 3	0.5901		390		660.905
SMb21249_5 4	0.5592		155		277.182							SMc00854_5 4	0.3693		87		235.581							SMc02178_5 4	0.5489		343		624.886
SMb21249_6 1	0.2645		102		385.633	353.888	18.6812	0.2709	0.014725			SMc00854_6 1	0.269		69		256.506	265.081	8.44774	0.267875	0.00109858			SMc02178_6 1	0.2894		94		324.81	524.405	27.6414	0.2687	0.00358144
SMb21249_6 2	0.2588		90		347.759							SMc00854_6 2	0.2662		73		274.23							SMc02178_6 2	0.2655		136		512.241
SMb21249_6 3	0.2642		91		344.436							SMc00854_6 3	0.2687		69		256.792							SMc02178_6 3	0.2669		133		498.314
SMb21249_6 4	0.2961		100		337.724							SMc00854_6 4	0.2676		73		272.795							SMc02178_6 4	0.2737		154		562.66
SMb21250_1 1	0.3077		138		448.489	430.993	10.9688	0.304475	0.00483962			SMc01589_1 1	0.3112		78		250.643	249.288	12.1478	0.3088	0.00292916			egfp_1 1	0.3115		76		243.981	234.442	8.694	0.309075	0.00504399
SMb21250_1 2	0.2984		128		428.954							SMc01589_1 2	0.3062		79		258.001							egfp_1 2	0.3022		67		221.707
SMb21250_1 3	0.3105		133		428.341							SMc01589_1 3	0.3122		81		259.449							egfp_1 3	0.3069		71		231.346
SMb21250_1 4	0.3013		126		418.188							SMc01589_1 4	0.3056		70		229.058							egfp_1 4	0.3157		76		240.735
SMb21250_2 1	0.3123		124		397.054	402.25	8.89271	0.312675	0.0028813			SMc01589_2 1	0.3149		77		244.522	230.578	9.45561	0.31	0.00309111			egfp_2 1	0.3107		69		222.079	218.835	15.8338	0.310025	0.0064021
SMb21250_2 2	0.3117		127		407.443							SMc01589_2 2	0.3065		69		225.122							egfp_2 2	0.3164		62		195.954
SMb21250_2 3	0.3094		128		413.704							SMc01589_2 3	0.31		68		219.355							egfp_2 3	0.2995		72		240.401
SMb21250_2 4	0.3173		124		390.797							SMc01589_2 4	0.3086		72		233.312							egfp_2 4	0.3135		68		216.906
SMb21250_3 1	0.676		230		340.237	340.716	2.09067	0.672133	0.00395502			SMc01589_3 1	0.6787		160		235.745	240.179	6.86435	0.67245	0.0036156			egfp_3 1	0.4293		97		225.949	212.933	13.302	0.53545	0.106113
SMb21250_3 2	0.6737		228		338.43							SMc01589_3 2	0.6705		158		235.645							egfp_3 2	0.6439		124		192.576
SMb21250_3 3	0.422		114		270.142							SMc01589_3 3	0.67		159		237.313							egfp_3 3	0.4294		96		223.568
SMb21250_3 4	0.6667		229		343.483							SMc01589_3 4	0.6706		169		252.013							egfp_3 4	0.6392		134		209.637
SMb21250_4 1	0.2786		124		445.083	450.904	27.584	0.267425	0.00683241			SMc01589_4 1	0.2834		71		250.529	262.59	9.18516	0.27805	0.00341504			egfp_4 1	0.2877		73		253.737	232.173	17.4833	0.269725	0.0108698
SMb21250_4 2	0.2603		129		495.582							SMc01589_4 2	0.2786		77		276.382							egfp_4 2	0.2628		54		205.479
SMb21250_4 3	0.2642		117		442.846							SMc01589_4 3	0.2755		72		261.343							egfp_4 3	0.2597		62		238.737
SMb21250_4 4	0.2666		112		420.105							SMc01589_4 4	0.2747		72		262.104							egfp_4 4	0.2687		62		230.741
SMb21250_5 1	0.5272		198		375.569	393.865	16.8127	0.514575	0.0115664			SMc01589_5 1	0.5539		200		361.076	378.59	18.0972	0.53545	0.013123			egfp_5 1	0.5077		117		230.451	226.347	6.0847	0.50505	0.0127363
SMb21250_5 2	0.5048		211		417.987							SMc01589_5 2	0.5236		203		387.701							egfp_5 2	0.485		113		232.99
SMb21250_5 3	0.5014		201		400.878							SMc01589_5 3	0.5225		211		403.828							egfp_5 3	0.5071		114		224.808
SMb21250_5 4	0.5249		200		381.025							SMc01589_5 4	0.5418		196		361.757							egfp_5 4	0.5204		113		217.141
SMb21250_6 1	0.2635		112		425.047	424.726	16.3025	0.2581	0.00467333			SMc01589_6 1	0.2651		105		396.077	397.132	12.8315	0.263533	0.00135237			egfp_6 1	0.2627		59		224.591	236.328	8.48532	0.262333	0.00315419
SMb21250_6 2	0.2587		115		444.53							SMc01589_6 2	0.2637		109		413.349							egfp_6 2	0.2583		62		240.031
SMb21250_6 3	0.2521		102		404.601							SMc01589_6 3	0.2618		100		381.971							egfp_6 3	0.266		65		244.361
Blank	0		0									Blank	0		0									Blank	0		0
Summary all means												Summary all means												Summary all means
BTH101	mean F/OD	SD F/OD	mean OD	SD OD			1=pWBT					BTH101	mean F/OD	SD F/OD	mean OD	SD OD			1=pWBT					BTH101	mean F/OD	SD F/OD	mean OD	SD OD			1=pWBT
SMb20495 1	231.378	16.0502	0.297625	0.0103444			2= pWBT-clr					SMa6349 1	217.331	9.40791	0.309275	0.00514897			2= pWBT-clr					SMc05008 1	220.141	6.39245	0.307725	0.0110583			2= pWBT-clr
SMb20495 2	247.989	13.2456	0.2994	0.00723913			3 = pWBT-cyaG1					SMa6349 2	205.777	6.10795	0.3122	0.00257778			3 = pWBT-cyaG1					SMc05008 2	203.694	7.05216	0.313075	0.00759189			3 = pWBT-cyaG1
SMb20495 3	242.777	7.63416	0.395375	0.0338484			4 = pWBT-cya2Sy					SMa6349 3	226.839	15.6052	0.4684	0.121717			4 = pWBT-cya2Sy					SMc05008 3	226.644	11.1088	0.4885	0.117775			4 = pWBT-cya2Sy
SMb20495 4	247.727	11.9871	0.275425	0.00329573			5 = pWBT-cyaG1-clr					SMa6349 4	234.815	5.74647	0.282175	0.00216838			5 = pWBT-cyaG1-clr					SMc05008 4	210.721	18.8564	0.3756	0.155024			5 = pWBT-cyaG1-clr
SMb20495 5	349.136	7.20621	0.368	0.00315515			6 = pWBT-cya2Sy-clr					SMa6349 5	235.306	21.4608	0.350225	0.0171989			6 = pWBT-cya2Sy-clr					SMc05008 5	793.727	47.32	0.368725	0.00252327			6 = pWBT-cya2Sy-clr
SMb20495 6	678.839	21.8326	0.255525	0.0021253								SMa6349 6	246.521	21.7381	0.260725	0.00644957								SMc05008 6	1393.7	47.9606	0.269325	0.00490937
SMb21329 1	235.655	6.62763	0.295975	0.00517126								SMc02278 1	222.589	12.5091	0.302675	0.0105293								SMc00925 1	218.169	16.6847	0.3124	0.00630118
SMb21329 2	241.817	9.88096	0.304825	0.0045866								SMc02278 2	214.656	11.5319	0.309525	0.00533215								SMc00925 2	192.792	11.7904	0.3097	0.00359583
SMb21329 3	229.166	8.84991	0.477975	0.104683								SMc02278 3	230.785	3.08399	0.4873	0.118178								SMc00925 3	229.956	14.9891	0.4821	0.136721
SMb21329 4	246.47	8.00097	0.27795	0.00177834								SMc02278 4	248.175	8.40975	0.2831	0.00158588								SMc00925 4	246.772	18.6881	0.2763	0.00938615
SMb21329 5	262.045	7.8708	0.366	0.0127912								SMc02278 5	619.587	14.447	0.365475	0.00440248								SMc00925 5	226.094	2.67547	0.35825	0.00852774
SMb21329 6	376.75	18.8413	0.256725	0.00235199								SMc02278 6	1155.07	44.2786	0.2628	0.00246272								SMc00925 6	234.97	17.3374	0.264675	0.00378706
SMb21249 1	427.266	28.0055	0.29775	0.0101298								SMc00854 1	231.537	12.6475	0.3066	0.00271569								SMc02178 1	225.49	6.18369	0.308125	0.00346004
SMb21249 2	370.242	14.9172	0.299675	0.00605779								SMc00854 2	221.034	14.5832	0.308875	0.00477827								SMc02178 2	212.395	9.00546	0.3132	0.00272305
SMb21249 3	321.204	21.3747	0.68765	0.0106439								SMc00854 3	244.459	13.4917	0.675075	0.0256832								SMc02178 3	221.556	17.5812	0.679225	0.0144153
SMb21249 4	398.015	14.5447	0.28135	0.00225554								SMc00854 4	253.725	7.79094	0.28095	0.00595378								SMc02178 4	252.465	39.1928	0.308075	0.0449979
SMb21249 5	271.58	27.7882	0.459225	0.097504								SMc00854 5	247.532	7.53154	0.4253	0.0928736								SMc02178 5	637.159	19.2352	0.56275	0.0162777
SMb21249 6	353.888	18.6812	0.2709	0.014725								SMc00854 6	265.081	8.44774	0.267875	0.00109858								SMc02178 6	524.405	27.6414	0.2687	0.00358144
SMb21250 1	430.993	10.9688	0.304475	0.00483962								SMc01589 1	249.288	12.1478	0.3088	0.00292916								egfp 1	234.442	8.694	0.309075	0.00504399
SMb21250 2	402.25	8.89271	0.312675	0.0028813								SMc01589 2	230.578	9.45561	0.31	0.00309111								egfp 2	218.835	15.8338	0.310025	0.0064021
SMb21250 3	340.716	2.09067	0.672133	0.00395502								SMc01589 3	240.179	6.86435	0.67245	0.0036156								egfp 3	212.933	13.302	0.53545	0.106113
SMb21250 4	450.904	27.584	0.267425	0.00683241								SMc01589 4	262.59	9.18516	0.27805	0.00341504								egfp 4	232.173	17.4833	0.269725	0.0108698
SMb21250 5	393.865	16.8127	0.514575	0.0115664								SMc01589 5	378.59	18.0972	0.53545	0.013123								egfp 5	226.347	6.0847	0.50505	0.0127363
SMb21250 6	424.726	16.3025	0.2581	0.00467333								SMc01589 6	397.132	12.8315	0.263533	0.00135237								egfp 6	236.328	8.48532	0.262333	0.00315419
Summary mean F/OD per combination
pWBT						pWBT clr						pWBT cyaG1						pWBT cya2Sy						pWBT-cyaG1-clr						pWBT-cya2Sy-clr
BTH101	mean F/OD	SD F/OD	mean OD	SD OD		BTH101	mean F/OD	SD F/OD	mean OD	SD OD		BTH101	mean F/OD	SD F/OD	mean OD	SD OD		BTH101	mean F/OD	SD F/OD	mean OD	SD OD		BTH101	mean F/OD	SD F/OD	mean OD	SD OD		BTH101	mean F/OD	SD F/OD	mean OD	SD OD
SMb20495	231.378	16.0502	0.297625	0.0103444		SMb20495	247.989	13.2456	0.2994	0.00723913		SMb20495	242.777	7.63416	0.395375	0.0338484		SMb20495	247.727	11.9871	0.275425	0.00329573		SMb20495	349.136	7.20621	0.368	0.00315515		SMb20495	678.839	21.8326	0.255525	0.0021253
SMb21329	235.655	6.62763	0.295975	0.00517126		SMb21329	241.817	9.88096	0.304825	0.0045866		SMb21329	229.166	8.84991	0.477975	0.104683		SMb21329	246.47	8.00097	0.27795	0.00177834		SMb21329	262.045	7.8708	0.366	0.0127912		SMb21329	376.75	18.8413	0.256725	0.00235199
SMb21249	427.266	28.0055	0.29775	0.0101298		SMb21249	370.242	14.9172	0.299675	0.00605779		SMb21249	321.204	21.3747	0.68765	0.0106439		SMb21249	398.015	14.5447	0.28135	0.00225554		SMb21249	271.58	27.7882	0.459225	0.097504		SMb21249	353.888	18.6812	0.2709	0.014725
SMb21250	430.993	10.9688	0.304475	0.00483962		SMb21250	402.25	8.89271	0.312675	0.0028813		SMb21250	340.716	2.09067	0.672133	0.00395502		SMb21250	450.904	27.584	0.267425	0.00683241		SMb21250	393.865	16.8127	0.514575	0.0115664		SMb21250	424.726	16.3025	0.2581	0.00467333
SMa6349	217.331	9.40791	0.309275	0.00514897		SMa6349	205.777	6.10795	0.3122	0.00257778		SMa6349	226.839	15.6052	0.4684	0.121717		SMa6349	234.815	5.74647	0.282175	0.00216838		SMa6349	235.306	21.4608	0.350225	0.0171989		SMa6349	246.521	21.7381	0.260725	0.00644957
SMc02278	222.589	12.5091	0.302675	0.0105293		SMc02278	214.656	11.5319	0.309525	0.00533215		SMc02278	230.785	3.08399	0.4873	0.118178		SMc02278	248.175	8.40975	0.2831	0.00158588		SMc02278	619.587	14.447	0.365475	0.00440248		SMc02278	1155.07	44.2786	0.2628	0.00246272
SMc00854	231.537	12.6475	0.3066	0.00271569		SMc00854	221.034	14.5832	0.308875	0.00477827		SMc00854	244.459	13.4917	0.675075	0.0256832		SMc00854	253.725	7.79094	0.28095	0.00595378		SMc00854	247.532	7.53154	0.4253	0.0928736		SMc00854	265.081	8.44774	0.267875	0.00109858
SMc01589	249.288	12.1478	0.3088	0.00292916		SMc01589 2	230.578	9.45561	0.31	0.00309111		SMc01589	240.179	6.86435	0.67245	0.0036156		SMc01589	262.59	9.18516	0.27805	0.00341504		SMc01589	378.59	18.0972	0.53545	0.013123		SMc01589	397.132	12.8315	0.263533	0.00135237
SMc05008	220.141	6.39245	0.307725	0.0110583		SMc05008	203.694	7.05216	0.313075	0.00759189		SMc05008	226.644	11.1088	0.4885	0.117775		SMc05008	210.721	18.8564	0.3756	0.155024		SMc05008	793.727	47.32	0.368725	0.00252327		SMc05008	1393.7	47.9606	0.269325	0.00490937
SMc00925	218.169	16.6847	0.3124	0.00630118		SMc00925	192.792	11.7904	0.3097	0.00359583		SMc00925	229.956	14.9891	0.4821	0.136721		SMc00925	246.772	18.6881	0.2763	0.00938615		SMc00925	226.094	2.67547	0.35825	0.00852774		SMc00925	234.97	17.3374	0.264675	0.00378706
SMc02178	225.49	6.18369	0.308125	0.00346004		SMc02178	212.395	9.00546	0.3132	0.00272305		SMc02178	221.556	17.5812	0.679225	0.0144153		SMc02178	252.465	39.1928	0.308075	0.0449979		SMc02178	637.159	19.2352	0.56275	0.0162777		SMc02178	524.405	27.6414	0.2687	0.00358144
egfp	234.442	8.694	0.309075	0.00504399		egfp	218.835	15.8338	0.310025	0.0064021		egfp	212.933	13.302	0.53545	0.106113		egfp	232.173	17.4833	0.269725	0.0108698		egfp	226.347	6.0847	0.50505	0.0127363		egfp	236.328	8.48532	0.262333	0.00315419
Summary normalized against empty vector (pPHU231-egfp)
	pWBT					pWBT clr						pWBT cyaG1						pWBT cya2Sy						pWBT-cyaG1-clr						pWBT-cya2Sy-clr
BTH101	mean F/OD	SD F/OD				BTH101	mean F/OD	SD F/OD				BTH101	mean F/OD	SD F/OD				BTH101	mean F/OD	SD F/OD				BTH101	mean F/OD	SD F/OD				BTH101	mean F/OD	SD F/OD
SMb20495	-3.06394	18.2537				SMb20495	29.1542	20.6436				SMb20495	29.8445	15.337				SMb20495	15.5531	21.198				SMb20495	122.789	9.4315				SMb20495	442.511	23.4236
SMb21329	1.21235	10.9321				SMb21329	22.9816	18.664				SMb21329	16.2332	15.977				SMb21329	14.2965	19.2271				SMb21329	35.6982	9.94852				SMb21329	140.422	20.6639
SMb21249	192.824	29.324				SMb21249	151.407	21.7539				SMb21249	108.271	25.1758				SMb21249	165.841	22.7424				SMb21249	45.2326	28.4466				SMb21249	117.56	20.518
SMb21250	196.551	13.9965				SMb21250	183.415	18.1601				SMb21250	127.784	13.4653				SMb21250	218.731	32.658				SMb21250	167.517	17.8799				SMb21250	188.399	18.3786
SMa6349	-17.1113	12.8099				SMa6349	-13.0577	16.9711				SMa6349	13.9067	20.5052				SMa6349	2.64209	18.4035				SMa6349	8.95877	22.3068				SMa6349	10.1936	23.3355
SMc02278	-11.8529	15.2337				SMc02278	-4.17876	19.5882				SMc02278	17.8521	13.6548				SMc02278	16.0017	19.4008				SMc02278	393.24	15.6761				SMc02278	918.74	45.0843
SMc00854	-2.90535	15.3474				SMc00854	2.19861	21.5263				SMc00854	31.5261	18.9464				SMc00854	21.5517	19.1407				SMc00854	21.1851	9.68234				SMc00854	28.7531	11.9735
SMc01589	14.8455	14.9383				SMc01589 2	11.7427	18.4423				SMc01589	27.2465	14.9687				SMc01589	30.4162	19.7493				SMc01589	152.243	19.0927				SMc01589	160.805	15.3834
SMc05008	-14.3016	10.7912				SMc05008	-15.1416	17.3333				SMc05008	13.7109	17.3306				SMc05008	-21.4528	25.7144				SMc05008	567.38	47.7096				SMc05008	1157.37	48.7054
SMc00925	-16.2733	18.8139				SMc00925	-26.043	19.7414				SMc00925	17.0238	20.0403				SMc00925	14.5981	25.5912				SMc00925	-0.253444	6.64694				SMc00925	-1.35767	19.3025
SMc02178	-8.95235	10.6688				SMc02178	-6.44009	18.2156				SMc02178	8.62311	22.0463				SMc02178	20.292	42.9155				SMc02178	410.812	20.1747				SMc02178	288.077	28.9144

## Sheet: Exp 2
Table S3: Promoter-probe fold-change in E. coli BTH101 upon induced expression of an AC or GC in combination with Clr. For each experiment four independent transformants were grown as biological replicates (Gene1-4). OD = OD600, BGR = background, F = fluorescent unit, SD = standard deviation. Promoter-probe constructs egfp, SMb20495, SMb21329, SMb21249, SMb21240, SMc03100, SMc04164, SMc02178 were…
Plate 1: Smb20945 (A1-B12); SMb21329 (C1-D12); SMb21249 (E1-F12); SMb21240 (G1-H11)												Plate 2: SMc03100 (A1-B12); SMc04164 (C1-D12); SMc02178 (E1-F12); egfp (G1-H11)
Calculation of fluorescent units relative to the OD600												Calculation of fluorescent units relative to the OD600
	OD-BGR	BGR OD	F-BGR	F BGR	F/OD	mean F/OD	SD F/OD	mean OD	SD OD				OD-BGR	BGR OD	F-BGR	F BGR	F/OD	mean F/OD	SD F/OD	mean OD	SD OD
SMb20495_1 1	0.3006	0.0518	17	50	56.5536	60.297	7.30185	0.298225	0.00338996			SMc03100_1 1	0.3047	0.0497	21	49	68.9202	73.5206	4.30244	0.299475	0.00467247
SMb20495_1 2	0.3021		22		72.8236							SMc03100_1 2	0.292		23		78.7671
SMb20495_1 3	0.2934		16		54.5331							SMc03100_1 3	0.2997		23		76.7434
SMb20495_1 4	0.2968		17		57.2776							SMc03100_1 4	0.3015		21		69.6517
SMb20495_2 1	0.303		22		72.6073	69.5861	6.86561	0.301725	0.00258783			SMc03100_2 1	0.3032		20		65.9631	74.5364	5.20109	0.295575	0.00906707
SMb20495_2 2	0.3042		19		62.4589							SMc03100_2 2	0.2885		23		79.7227
SMb20495_2 3	0.3023		24		79.3913							SMc03100_2 3	0.3058		23		75.2126
SMb20495_2 4	0.2974		19		63.887							SMc03100_2 4	0.2848		22		77.2472
SMb20495_3 1	0.3975		26		65.4088	71.2163	4.87927	0.433075	0.0864892			SMc03100_3 1	0.4293		33		76.8693	76.7271	3.94418	0.429975	0.00248433
SMb20495_3 2	0.4008		27		67.3653							SMc03100_3 2	0.4324		34		78.6309
SMb20495_3 3	0.3545		27		76.1636							SMc03100_3 3	0.4262		30		70.3895
SMb20495_3 4	0.5795		44		75.9275							SMc03100_3 4	0.432		35		81.0185
SMb20495_4 1	0.2691		19		70.6057	68.4405	4.39801	0.270375	0.00124374			SMc03100_4 1	0.2653		20		75.3864	74.7005	2.55984	0.27105	0.00438492
SMb20495_4 2	0.2713		17		62.6613							SMc03100_4 2	0.2697		19		70.4486
SMb20495_4 3	0.2692		20		74.2942							SMc03100_4 3	0.2717		21		77.2911
SMb20495_4 4	0.2719		18		66.2008							SMc03100_4 4	0.2775		21		75.6757
SMb20495_5 1	0.355		39		109.859	117.813	14.3917	0.3932	0.0644701			SMc03100_5 1	0.3489		81		232.158	255.666	30.0782	0.430833	0.105852
SMb20495_5 2	0.3535		38		107.496							SMc03100_5 2	0.5803		173		298.122
SMb20495_5 3	0.5048		72		142.631							SMc03100_5 3	0.3633		86		236.719
SMb20495_5 4	0.3595		40		111.266							SMc03100_5 4	0.5995		185		308.59
SMb20495_6 1	0.2518		60		238.284	236.714	5.87613	0.2513	0.00421723			SMc03100_6 1	0.2645		100		378.072	383.473	16.6704	0.26415	0.00335969
SMb20495_6 2	0.2445		56		229.039							SMc03100_6 2	0.2597		107		412.014
SMb20495_6 3	0.256		60		234.375							SMc03100_6 3	0.2691		100		371.609
SMb20495_6 4	0.2529		62		245.156							SMc03100_6 4	0.2633		98		372.199
SMb21329_1 1	0.3005		19		63.228	66.756	5.80667	0.29615	0.00396263			SMc04164_1 1	0.3086		22		71.2897	72.0255	4.5157	0.30225	0.00573477
SMb21329_1 2	0.297		18		60.6061							SMc04164_1 2	0.2954		22		74.4753
SMb21329_1 3	0.2897		22		75.9406							SMc04164_1 3	0.2978		23		77.233
SMb21329_1 4	0.2974		20		67.2495							SMc04164_1 4	0.3072		20		65.1042
SMb21329_2 1	0.3002		24		79.9467	73.7303	4.16708	0.30175	0.00258506			SMc04164_2 1	0.3052		27		88.4666	98.3043	5.99988	0.30275	0.00252438
SMb21329_2 2	0.3062		23		75.1143							SMc04164_2 2	0.3026		31		102.445
SMb21329_2 3	0.2999		21		70.0233							SMc04164_2 3	0.2987		31		103.783
SMb21329_2 4	0.3007		21		69.837							SMc04164_2 4	0.3045		30		98.5222
SMb21329_3 1	0.4217		27		64.0266	67.6116	2.11325	0.476575	0.105936			SMc04164_3 1	0.4278		32		74.8013	73.5855	2.14057	0.4922	0.111202
SMb21329_3 2	0.4217		29		68.7693							SMc04164_3 2	0.4209		31		73.6517
SMb21329_3 3	0.4033		28		69.4272							SMc04164_3 3	0.4355		33		75.775
SMb21329_3 4	0.6596		45		68.2232							SMc04164_3 4	0.6846		48		70.1139
SMb21329_4 1	0.2698		23		85.2483	77.6328	8.23924	0.276975	0.00477408			SMc04164_4 1	0.2715		25		92.081	77.604	9.2751	0.27055	0.000567896
SMb21329_4 2	0.2784		21		75.431							SMc04164_4 2	0.2704		20		73.9645
SMb21329_4 3	0.2766		18		65.0759							SMc04164_4 3	0.27		21		77.7778
SMb21329_4 4	0.2831		24		84.7757							SMc04164_4 4	0.2703		18		66.5927
SMb21329_5 1	0.3478		29		83.3813	79.5377	3.1355	0.3584	0.00733724			SMc04164_5 1	0.3491		42		120.309	121.209	2.58613	0.351733	0.0129939
SMb21329_5 2	0.3593		27		75.1461							SMc04164_5 2	0.5673		234		412.48
SMb21329_5 3	0.358		28		78.2123							SMc04164_5 3	0.3373		40		118.589
SMb21329_5 4	0.3685		30		81.4111							SMc04164_5 4	0.3688		46		124.729
SMb21329_6 1	0.2461		29		117.838	120.454	8.75345	0.251175	0.0031332			SMc04164_6 1	0.2614		81		309.87	330.761	21.6889	0.26255	0.0057972
SMb21329_6 2	0.2534		29		114.444							SMc04164_6 2	0.2666		85		318.83
SMb21329_6 3	0.2511		34		135.404							SMc04164_6 3	0.2536		93		366.719
SMb21329_6 4	0.2541		29		114.128							SMc04164_6 4	0.2686		88		327.625
SMb21249_1 1	0.3028		35		115.588	120.112	3.00768	0.297675	0.00368807			SMc02178_1 1	0.3027		21		69.3756	73.4034	6.90941	0.2965	0.00466744
SMb21249_1 2	0.2963		36		121.498							SMc02178_1 2	0.2975		24		80.6723
SMb21249_1 3	0.2927		35		119.576							SMc02178_1 3	0.2962		19		64.1458
SMb21249_1 4	0.2989		37		123.787							SMc02178_1 4	0.2896		23		79.4199
SMb21249_2 1	0.3068		39		127.119	112.273	11.4485	0.30475	0.0034803			SMc02178_2 1	0.3098		18		58.102	66.2185	4.89817	0.3096	0.000731433
SMb21249_2 2	0.3011		30		99.6347							SMc02178_2 2	0.3088		22		71.2435
SMb21249_2 3	0.3017		31		102.751							SMc02178_2 3	0.3091		21		67.9392
SMb21249_2 4	0.3094		37		119.586							SMc02178_2 4	0.3107		21		67.5893
SMb21249_3 1	0.4256		31		72.8383	91.6772	11.0164	0.60935	0.10662			SMc02178_3 1	0.6886		51		74.0633	74.4902	3.66671	0.681075	0.00684375
SMb21249_3 2	0.6846		66		96.4067							SMc02178_3 2	0.6872		55		80.0349
SMb21249_3 3	0.6725		65		96.6543							SMc02178_3 3	0.6744		50		74.14
SMb21249_3 4	0.6547		66		100.81							SMc02178_3 4	0.6741		47		69.7226
SMb21249_4 1	0.268		32		119.403	117.733	8.49093	0.271675	0.00297353			SMc02178_4 1	0.2634		22		83.5232	77.3388	5.22363	0.265325	0.0048741
SMb21249_4 2	0.2763		36		130.293							SMc02178_4 2	0.2584		21		81.2694
SMb21249_4 3	0.2711		29		106.972							SMc02178_4 3	0.2712		20		73.7463
SMb21249_4 4	0.2713		31		114.265							SMc02178_4 4	0.2683		19		70.8163
SMb21249_5 1	0.3559		29		81.4836	84.9755	7.58653	0.459675	0.103098			SMc02178_5 1	0.3483		67		192.363	203.715	8.73834	0.448175	0.091693
SMb21249_5 2	0.5721		55		96.137							SMc02178_5 2	0.3651		73		199.945
SMb21249_5 3	0.553		48		86.7993							SMc02178_5 3	0.5427		112		206.376
SMb21249_5 4	0.3577		27		75.4822							SMc02178_5 4	0.5366		116		216.176
SMb21249_6 1	0.2485		29		116.7	115.422	1.22779	0.2556	0.00434223			SMc02178_6 1	0.261		48		183.908	182.592	2.59671	0.260125	0.00374925
SMb21249_6 2	0.2596		30		115.562							SMc02178_6 2	0.2634		49		186.029
SMb21249_6 3	0.2557		29		113.414							SMc02178_6 3	0.2538		46		181.245
SMb21249_6 4	0.2586		30		116.009							SMc02178_6 4	0.2623		47		179.184
SMb21240_1 1	0.2964		224		755.736	733.559	16.6749	0.29895	0.00425294			egfp_1 1	0.2955		23		77.8342	74.8917	3.03064	0.2937	0.001772
SMb21240_1 2	0.2938		218		742.001							egfp_1 2	0.2909		21		72.1898
SMb21240_1 3	0.3006		214		711.91							egfp_1 3	0.2949		23		77.9925
SMb21240_1 4	0.305		221		724.59							egfp_1 4	0.2935		21		71.5503
SMb21240_2 1	0.3068		202		658.409	682.169	19.1646	0.3042	0.00310725			egfp_2 1	0.3093		24		77.5946	78.1479	6.96669	0.307125	0.00133112
SMb21240_2 2	0.3058		206		673.643							egfp_2 2	0.3062		21		68.5826
SMb21240_2 3	0.3053		217		710.776							egfp_2 3	0.3071		24		78.1504
SMb21240_2 4	0.2989		205		685.848							egfp_2 4	0.3059		27		88.2641
SMb21240_3 1	0.4743		166		349.989	411.662	66.6066	0.5435	0.100627			egfp_3 1	0.3793		30		79.0931	73.1278	3.84593	0.52555	0.126114
SMb21240_3 2	0.6575		310		471.483							egfp_3 2	0.6467		46		71.1304
SMb21240_3 3	0.4169		142		340.609							egfp_3 3	0.4214		31		73.5643
SMb21240_3 4	0.6253		303		484.567							egfp_3 4	0.6548		45		68.7233
SMb21240_4 1	0.2629		203		772.157	771.966	11.1786	0.26525	0.00227431			egfp_4 1	0.259		24		92.6641	87.2329	5.09229	0.2578	0.00268979
SMb21240_4 2	0.2643		203		768.067							egfp_4 2	0.2608		23		88.1902
SMb21240_4 3	0.2648		209		789.275							egfp_4 3	0.2535		20		78.8955
SMb21240_4 4	0.269		204		758.364							egfp_4 4	0.2579		23		89.1819
SMb21240_5 1	0.506		115		227.273	227.287	5.95172	0.5201	0.0111306			egfp_5 1	0.4961		40		80.6289	83.3886	2.81888	0.503725	0.00786207
SMb21240_5 2	0.5146		115		223.475							egfp_5 2	0.5012		44		87.7893
SMb21240_5 3	0.5238		116		221.459							egfp_5 3	0.5007		42		83.8826
SMb21240_5 4	0.536		127		236.94							egfp_5 4	0.5169		42		81.2536
SMb21240_6 1	0.2499		173		692.277	688.199	13.4396	0.252833	0.00213125			egfp_6 1	0.2575		24		93.2039	90.4955	6.55883	0.257833	0.000286743
SMb21240_6 2	0.2537		170		670.083							egfp_6 2	0.2582		25		96.8242
SMb21240_6 3	0.2549		179		702.236							egfp_6 3	0.2578		21		81.4585
SMb21240_6 4	0		0									egfp_6 4	0		0
Summary all mean F/OD												Summary all mean F/OD
BTH101	mean F/OD	SD F/OD	mean OD	SD OD			1=pWBT					BTH101	mean F/OD	SD F/OD	mean OD	SD OD			1=pWBT
SMb20495 1	60.297	7.30185	0.298225	0.00338996			2= pWBT-clr					SMc03100 1	73.5206	4.30244	0.299475	0.00467247			2= pWBT-clr
SMb20495 2	69.5861	6.86561	0.301725	0.00258783			3 = pWBT-cyaG1					SMc03100 2	74.5364	5.20109	0.295575	0.00906707			3 = pWBT-cyaG1
SMb20495 3	71.2163	4.87927	0.433075	0.0864892			4 = pWBT-cya2Sy					SMc03100 3	76.7271	3.94418	0.429975	0.00248433			4 = pWBT-cya2Sy
SMb20495 4	68.4405	14.3917	0.3932	0.0644701			5 = pWBT-cyaG1-clr					SMc03100 4	74.7005	2.55984	0.27105	0.00438492			5 = pWBT-cyaG1-clr
SMb20495 5	117.813	5.87613	0.2513	0.00421723			6 = pWBT-cya2Sy-clr					SMc03100 5	255.666	30.0782	0.430833	0.105852			6 = pWBT-cya2Sy-clr
SMb20495 6	236.714	5.80667	0.29615	0.00396263								SMc03100 6	383.473	16.6704	0.26415	0.00335969
SMb21329 1	66.756	4.16708	0.30175	0.00258506								SMc04164 1	72.0255	4.5157	0.30225	0.00573477
SMb21329 2	73.7303	2.11325	0.476575	0.105936								SMc04164 2	98.3043	5.99988	0.30275	0.00252438
SMb21329 3	67.6116	8.23924	0.276975	0.00477408								SMc04164 3	73.5855	2.14057	0.4922	0.111202
SMb21329 4	77.6328	8.23924	0.276975	0.00477408								SMc04164 4	77.604	9.2751	0.27055	0.000567896
SMb21329 5	79.5377	3.00768	0.297675	0.00368807								SMc04164 5	121.209	2.58613	0.351733	0.0129939
SMb21329 6	120.454	11.4485	0.30475	0.0034803								SMc04164 6	330.761	21.6889	0.26255	0.0057972
SMb21249 1	120.112	11.0164	0.60935	0.10662								SMc02178 1	73.4034	6.90941	0.2965	0.00466744
SMb21249 2	112.273	7.58653	0.459675	0.103098								SMc02178 2	66.2185	4.89817	0.3096	0.000731433
SMb21249 3	91.6772	1.22779	0.2556	0.00434223								SMc02178 3	74.4902	3.66671	0.681075	0.00684375
SMb21249 4	117.733	16.6749	0.29895	0.00425294								SMc02178 4	77.3388	5.22363	0.265325	0.0048741
SMb21249 5	84.9755	19.1646	0.3042	0.00310725								SMc02178 5	203.715	8.73834	0.448175	0.091693
SMb21249 6	115.422	66.6066	0.5435	0.100627								SMc02178 6	182.592	2.59671	0.260125	0.00374925
SMb21240 1	733.559	11.1786	0.26525	0.00227431								egfp 1	74.8917	3.03064	0.2937	0.001772
SMb21240 2	682.169	11.1786	0.26525	0.00227431								egfp 2	78.1479	6.96669	0.307125	0.00133112
SMb21240 3	411.662	66.6066	0.5435	0.100627								egfp 3	73.1278	3.84593	0.52555	0.126114
SMb21240 4	771.966	11.1786	0.26525	0.00227431								egfp 4	87.2329	5.09229	0.2578	0.00268979
SMb21240 5	227.287	5.95172	0.5201	0.0111306								egfp 5	83.3886	2.81888	0.503725	0.00786207
SMb21240 6	688.199	13.4396	0.252833	0.00213125								egfp 6	90.4955	6.55883	0.257833	0.000286743
Summary mean F/OD per combination
pWBT						pWBT clr						pWBT cyaG1						pWBT-cyaG1-clr						pWBT-cya2Sy-clr						pWBT cya2Sy clr
BTH101	mean F/OD	SD F/OD	mean OD	SD OD		BTH101	mean F/OD	SD F/OD	mean OD	SD OD		BTH101	mean F/OD	SD F/OD	mean OD	SD OD		BTH101	mean F/OD	SD F/OD	mean OD	SD OD		BTH101	mean F/OD	SD F/OD	mean OD	SD OD		BTH101	mean F/OD	SD F/OD	mean OD	SD OD
SMb20495	60.297	7.30185	0.298225	0.00338996		SMb20495	69.5861	6.86561	0.301725	0.00258783		SMb20495	71.2163	4.87927	0.433075	0.0864892		SMb20495	68.4405	14.3917	0.3932	0.0644701		SMb20495	117.813	5.87613	0.2513	0.00421723		SMb20495	236.714	5.80667	0.29615	0.00396263
SMb21329	66.756	4.16708	0.30175	0.00258506		SMb21329	73.7303	2.11325	0.476575	0.105936		SMb21329	67.6116	8.23924	0.276975	0.00477408		SMb21329	77.6328	8.23924	0.276975	0.00477408		SMb21329	79.5377	3.00768	0.297675	0.00368807		SMb21329	120.454	11.4485	0.30475	0.0034803
SMb21249	120.112	11.0164	0.60935	0.10662		SMb21249	112.273	7.58653	0.459675	0.103098		SMb21249	91.6772	1.22779	0.2556	0.00434223		SMb21249	19.2545	16.6749	0.00491087	0.00425294		SMb21249	84.9755	19.1646	0.3042	0.00310725		SMb21249	115.422	66.6066	0.5435	0.100627
SMb21240	733.559	11.1786	0.26525	0.00227431		SMb21240	682.169	11.1786	0.26525	0.00227431		SMb21240	411.662	66.6066	0.5435	0.100627		SMb21240	771.966	11.1786	0.26525	0.00227431		SMb21240	227.287	5.95172	0.5201	0.0111306		SMb21240	688.199	13.4396	0.252833	0.00213125
SMc03100	73.5206	4.30244	0.299475	0.00467247		SMc03100	74.5364	5.20109	0.295575	0.00906707		SMc03100	76.7271	3.94418	0.429975	0.00248433		SMc03100	74.7005	2.55984	0.27105	0.00438492		SMc03100	255.666	30.0782	0.430833	0.105852		SMc03100	383.473	16.6704	0.26415	0.00335969
SMc04164	72.0255	4.5157	0.30225	0.00573477		SMc04164	98.3043	5.99988	0.30275	0.00252438		SMc04164	73.5855	2.14057	0.4922	0.111202		SMc04164	77.604	9.2751	0.27055	0.000567896		SMc04164	121.209	2.58613	0.351733	0.0129939		SMc04164	330.761	21.6889	0.26255	0.0057972
SMc02178	73.4034	6.90941	0.6886	0.00466744		SMc02178	66.2185	4.89817	0.3483	0.000731433		SMc02178	74.4902	3.66671	0.261	0.00684375		SMc02178	77.3388	5.22363	0.2955	0.0048741		SMc02178	203.715	8.73834	0.448175	0.091693		SMc02178	182.592	2.59671	0.260125	0.00374925
egfp	74.8917	3.03064	0.2937	0.001772		egfp	78.1479	6.96669	0.307125	0.00133112		egfp	73.1278	3.84593	0.52555	0.126114		egfp	87.2329	5.09229	0.2578	0.00268979		egfp	83.3886	2.81888	0.503725	0.00786207		egfp	90.4955	6.55883	0.257833	0.000286743
Summary normalized against empty vector (pPHU231-egfp)
pWBT						pWBT clr						pWBT cyaG1						pWBT cya2Sy						pWBT-cyaG1-clr						pWBT-cya2Sy-clr
BTH101	mean F/OD	SD F/OD				BTH101	mean F/OD	SD F/OD				BTH101	mean F/OD	SD F/OD				BTH101	mean F/OD	SD F/OD				BTH101	mean F/OD	SD F/OD				BTH101	mean F/OD	SD F/OD
SMb20495	-14.5947	7.90581				SMb20495	-8.56181	9.78117				SMb20495	-1.91145	6.21276				SMb20495	-18.7924	15.266				SMb20495	34.4244	6.51728				SMb20495	146.218	8.75989
SMb21329	-8.13565	5.1526				SMb21329	-4.4176	7.28015				SMb21329	-5.5162	9.09265				SMb21329	-9.60015	9.68589				SMb21329	-3.8509	4.12216				SMb21329	29.9581	13.1942
SMb21249	45.2208	11.4256				SMb21249	34.1247	10.3				SMb21249	18.5495	4.03715				SMb21249	-67.9784	17.4351				SMb21249	1.58693	19.3708				SMb21249	24.926	66.9287
SMb21240	658.667	11.5822				SMb21240	604.021	13.1718				SMb21240	338.535	66.7175				SMb21240	684.733	12.2839				SMb21240	143.898	6.58551				SMb21240	597.703	14.9547
SMc03100	-1.37105	5.26268				SMc03100	-3.61157	8.69403				SMc03100	3.5993	5.50888				SMc03100	-12.5324	5.69949				SMc03100	172.278	30.21				SMc03100	292.978	17.9143
SMc04164	-2.86613	5.43842				SMc04164	20.1564	9.1942				SMc04164	0.457727	4.4015				SMc04164	-9.62891	10.5811				SMc04164	37.8204	3.82546				SMc04164	240.265	22.6589
SMc02178	-1.48828	7.54485				SMc02178	-11.9294	8.51627				SMc02178	1.36245	5.31375				SMc02178	-9.89413	7.29504				SMc02178	120.326	9.18175				SMc02178	92.096	7.05416
egfp	0	4.28598				egfp	0	9.85238				egfp	0	5.43896				egfp	0	7.20158				egfp	0	3.98649				egfp	0	9.27559
SMb20495 5	117.813	5.87613	0.2513		236.714	5.80667	0.29615
SMb21329 5	79.5377	3.00768	0.297675		120.454	11.4485	0.30475
SMb21249 5	84.9755	19.1646	0.3042		115.422	66.6066	0.5435
SMb21240 5	227.287	5.95172	0.5201		688.199	13.4396	0.252833
SMc03100 5	30.0782	0.430833	0.105852		16.6704	0.26415	0.00335969
SMc04164 5	2.58613	0.351733	0.0129939		21.6889	0.26255	0.0057972
SMc02178 5	8.73834	0.448175	0.091693		2.59671	0.260125	0.00374925
egfp 5	2.81888	0.503725	0.00786207		6.55883	0.257833	0.000286743
																									pWBT clr cyaG1
																								BTH101	mean F/OD	SD F/OD	mean OD	SD OD
																								SMb20495	117.813	6.78516	0.2513	0.00486963
																								SMb21329	79.5377	3.47297	0.297675	0.00425862
																								SMb21249	84.9755	22.1293	0.3042	0.00358795
																								SMb21240	227.287	6.87245	0.5201	0.0128525
																								SMc03100	255.666	36.8381	0.430833	0.129642
																								SMc04164	121.209	3.16734	0.351733	0.0159143
																								SMc02178	203.715	6.96669	0.3093	0.00133112
																								egfp	83.3886	3.25496	0.503725	0.00907834			pWBT clr cya2Sy
																														BTH101	mean F/OD	SD F/OD	mean OD	SD OD
																														SMb20495	236.714	6.70497	0.29615	0.00457565
																														SMb21329	120.454	13.2196	0.30475	0.0040187
																														SMb21249	115.422	76.9106	0.5435	0.116194
																								pWBT clr cyaG1						SMb21240	688.199	16.4601	0.252833	0.00261024
																								BTH101	mean F/OD	SD F/OD				SMc03100	383.473	19.2493	0.26415	0.00387944
																								SMb20495	34.4244	7.5255				SMc04164	330.761	25.0441	0.26255	0.00669403
																								SMb21329	-3.8509	4.75986				SMc02178	182.592	3.84593	0.3793	0.126114
																								SMb21249	1.58693	22.3674				egfp	90.4955	8.03289	0.257833	0.000351187
																								SMb21240	143.898	7.6043
																								SMc03100	172.278	36.9816
																								SMc04164	37.8204	4.54168
																								SMc02178	120.326	7.68957
																								egfp	0	4.60321				pWBT clr cya2Sy
																														BTH101	mean F/OD	SD F/OD
																														SMb20495	146.218	10.4635
																														SMb21329	29.9581	15.4688
																														SMb21249	24.926	77.329
																														SMb21240	597.703	18.3156
																														SMc03100	292.978	20.8582
																														SMc04164	240.265	26.3009
																														SMc02178	92.096	8.9061
																														egfp	0	11.3602

## Sheet: Exp 3
Table S3: Promoter-probe fold-change in E. coli BTH101 upon induced expression of an AC or GC in combination with Clr. For each experiment four independent transformants were grown as biological replicates (Gene1-4). OD = OD600, BGR = background, F = fluorescent unit, SD = standard deviation. Promoter-probe constructs egfp, SMc00795, SMc02177, SMc06520, nodD1, SMb21270, SMa6349, SMc02178 were tes…
Calculation of fluorescent units relative to the OD600
Plate 1: egfp (A1-B12); SMc02178 (C1-D12); SMc00795 (E1-F12); SMc02177 (G1-H11)												Plate 2: SMc06520 (A1-B12); nodD1 (C1-D12); SMb21270 (E1-F12); SMa6349 (G1-H11)
	OD-BGR	BGR OD	F-BGR	F BGR	F/OD	mean F/OD	SD F/OD	mean OD	SD OD				OD-BGR	BGR OD	F-BGR	F BGR	F/OD	mean F/OD	SD F/OD	mean OD	SD OD
egfp_1 1	0.3081	0.0468	57	97	185.005	186.84	6.50822	0.307725	0.00486897			SMc06520_1 1	0.3124	0.0468	55	104	176.056	163.85	7.22596	0.3081	0.00385097
egfp_1 2	0.3024		54		178.571							SMc06520_1 2	0.31		49		158.065
egfp_1 3	0.305		60		196.721							SMc06520_1 3	0.302		48		158.94
egfp_1 4	0.3154		59		187.064							SMc06520_1 4	0.308		50		162.338
egfp_2 1	0.3036		56		184.453	188.751	6.99129	0.308625	0.0050771			SMc06520_2 1	0.3077		51		165.746	170.732	9.1807	0.309275	0.00697186
egfp_2 2	0.3115		56		179.775							SMc06520_2 2	0.3202		52		162.398
egfp_2 3	0.3039		60		197.433							SMc06520_2 3	0.3084		52		168.612
egfp_2 4	0.3155		61		193.344							SMc06520_2 4	0.3008		56		186.17
egfp_3 1	0.3489		71		203.497	210.972	7.9174	0.432725	0.127093			SMc06520_3 1	0.3944		75		190.162	173.975	9.58365	0.425425	0.0797489
egfp_3 2	0.3375		69		204.444							SMc06520_3 2	0.3956		68		171.891
egfp_3 3	0.3948		84		212.766							SMc06520_3 3	0.3516		59		167.804
egfp_3 4	0.6497		145		223.18							SMc06520_3 4	0.5601		93		166.042
egfp_4 1	0.271		61		225.092	225.345	3.70818	0.276567	0.00474717			SMc06520_4 1	0.2878		56		194.58	191.55	9.39673	0.28065	0.0073299
egfp_4 2	0.2826		65		230.007							SMc06520_4 2	0.2826		57		201.699
egfp_4 3	0.2761		61		220.934							SMc06520_4 3	0.2684		52		193.741
egfp_4 4	0.000600003		1		1666.66							SMc06520_4 4	0.2838		50		176.18
egfp_5 1	0.3154		61		193.405	203.666	7.22389	0.3061	0.0168201			SMc06520_5 1	0.3083		58		188.128	189.609	8.90571	0.3696	0.0809956
egfp_5 2	0.2878		60		208.478							SMc06520_5 2	0.5089		104		204.362
egfp_5 3	0.2923		62		212.111							SMc06520_5 3	0.3349		62		185.13
egfp_5 4	0.3289		66		200.669							SMc06520_5 4	0.3263		59		180.815
egfp_6 1	0.2723		60		220.345	223.712	6.29834	0.2715	0.00232271			SMc06520_6 1	0.263		59		224.335	235.47	9.48656	0.26335	0.00178115
egfp_6 2	0.2677		58		216.66							SMc06520_6 2	0.2659		61		229.41
egfp_6 3	0.272		61		224.265							SMc06520_6 3	0.2636		63		238.998
egfp_6 4	0.274		64		233.577							SMc06520_6 4	0.2609		65		249.138
SMc02178_1 1	0.2982		60		201.207	193.471	6.91463	0.299825	0.0011322			nodD1_1 1	0.3019		60		198.741	184.036	8.59764	0.304325	0.00399023
SMc02178_1 2	0.2999		59		196.732							nodD1_1 2	0.3065		55		179.445
SMc02178_1 3	0.3014		55		182.482							nodD1_1 3	0.3096		56		180.879
SMc02178_1 4	0.2998		58		193.462							nodD1_1 4	0.2993		53		177.08
SMc02178_2 1	0.3114		57		183.044	190.392	4.71266	0.3125	0.00287923			nodD1_2 1	0.3118		50		160.359	169.641	6.21742	0.299525	0.0109778
SMc02178_2 2	0.3112		61		196.015							nodD1_2 2	0.3091		52		168.23
SMc02178_2 3	0.3174		61		192.187							nodD1_2 3	0.2893		50		172.831
SMc02178_2 4	0.31		59		190.323							nodD1_2 4	0.2879		51		177.145
SMc02178_3 1	0.3507		73		208.155	207.843	5.18506	0.4188	0.112819			nodD1_3 1	0.3248		64		197.044	194.342	10.143	0.389175	0.101372
SMc02178_3 2	0.3949		83		210.18							nodD1_3 2	0.348		73		209.77
SMc02178_3 3	0.3208		64		199.501							nodD1_3 3	0.3201		59		184.317
SMc02178_3 4	0.6088		130		213.535							nodD1_3 4	0.5638		105		186.236
SMc02178_4 1	0.3364		92		273.484	236.157	24.6606	0.295225	0.023887			nodD1_4 1	0.2926		65		222.146	209.382	8.26122	0.292475	0.0048556
SMc02178_4 2	0.2837		69		243.215							nodD1_4 2	0.3		63		210
SMc02178_4 3	0.2831		61		215.472							nodD1_4 3	0.2907		58		199.518
SMc02178_4 4	0.2777		59		212.459							nodD1_4 4	0.2866		59		205.862
SMc02178_5 1	0.3223		142		440.583	470.227	21.2106	0.3349	0.00891291			nodD1_5 1	0.3127		54		172.689	177.009	7.05912	0.306375	0.00695678
SMc02178_5 2	0.3409		164		481.08							nodD1_5 2	0.3009		55		182.785
SMc02178_5 3	0.2919		118		404.248							nodD1_5 3	0.3138		58		184.831
SMc02178_5 4	0.3415		167		489.019							nodD1_5 4	0.2981		50		167.729
SMc02178_6 1	0.259		68		262.548	492.345	22.3542	0.268133	0.00109646			nodD1_6 1	0.2649		51		192.525	188.824	4.66085	0.262175	0.00254987
SMc02178_6 2	0.2666		135		506.377							nodD1_6 2	0.2582		50		193.648
SMc02178_6 3	0.2687		137		509.862							nodD1_6 3	0.2618		49		187.166
SMc02178_6 4	0.2691		124		460.795							nodD1_6 4	0.2638		48		181.956
SMc00795_1 1	0.3134		72		229.738	213.507	9.58354	0.295875	0.0137252			SMb21270_1 1	0.3132		122		389.527	383.18	12.1856	0.3114	0.00664568
SMc00795_1 2	0.2971		61		205.318							SMb21270_1 2	0.3001		120		399.867
SMc00795_1 3	0.2981		62		207.984							SMb21270_1 3	0.3156		118		373.891
SMc00795_1 4	0.2749		58		210.986							SMb21270_1 4	0.3167		117		369.435
SMc00795_2 1	0.3121		58		185.838	188.876	2.30471	0.308425	0.00773091			SMb21270_2 1	0.3127		100		319.795	332.051	11.48	0.2976	0.00983438
SMc00795_2 2	0.2951		56		189.766							SMb21270_2 2	0.2954		103		348.68
SMc00795_2 3	0.3124		60		192.061							SMb21270_2 3	0.2971		96		323.124
SMc00795_2 4	0.3141		59		187.838							SMb21270_2 4	0.2852		96		336.606
SMc00795_3 1	0.3172		69		217.528	209.309	4.85032	0.47605	0.126082			SMb21270_3 1	0.3011		59		195.948	232.348	30.5091	0.451	0.114592
SMc00795_3 2	0.3892		80		205.55							SMb21270_3 2	0.3791		79		208.388
SMc00795_3 3	0.6166		127		205.968							SMb21270_3 3	0.5739		150		261.37
SMc00795_3 4	0.5812		121		208.19							SMb21270_3 4	0.5499		145		263.684
SMc00795_4 1	0.2884		68		235.784	230.545	6.63266	0.282	0.00561382			SMb21270_4 1	0.2918		119		407.814	393.38	13.458	0.2871	0.00468349
SMc00795_4 2	0.2782		64		230.05							SMb21270_4 2	0.2886		113		391.545
SMc00795_4 3	0.2749		65		236.45							SMb21270_4 3	0.2887		116		401.801
SMc00795_4 4	0.2865		63		219.895							SMb21270_4 4	0.2793		104		372.359
SMc00795_5 1	0.313		67		214.057	206.038	7.60964	0.305775	0.00802695			SMb21270_5 1	0.3679		78		212.014	205.229	8.82803	0.423825	0.0692689
SMc00795_5 2	0.3		59		196.667							SMb21270_5 2	0.5102		110		215.602
SMc00795_5 3	0.2958		63		212.982							SMb21270_5 3	0.3448		67		194.316
SMc00795_5 4	0.3143		63		200.445							SMb21270_5 4	0.4724		94		198.984
SMc00795_6 1	0.2645		60		226.843	226.093	2.06754	0.267625	0.00620297			SMb21270_6 1	0.2615		87		332.696	338.95	32.9148	0.257875	0.00383951
SMc00795_6 2	0.2666		61		228.807							SMb21270_6 2	0.2522		73		289.453
SMc00795_6 3	0.2779		62		223.102							SMb21270_6 3	0.2565		91		354.776
SMc00795_6 4	0.2615		59		225.621							SMb21270_6 4	0.2613		99		378.875
SMc02177_1 1	0.3044		65		213.535	201.702	7.65386	0.2998	0.00577105			SMa6349_1 1	0.3119		64		205.194	188.23	11.8226	0.354725	0.0794091
SMc02177_1 2	0.2925		58		198.291							SMa6349_1 2	0.3051		59		193.379
SMc02177_1 3	0.3064		62		202.35							SMa6349_1 3	0.3097		55		177.591
SMc02177_1 4	0.2959		57		192.633							SMa6349_1 4	0.4922		87		176.757
SMc02177_2 1	0.3083		63		204.346	195.876	9.32516	0.3063	0.00159373			SMa6349_2 1	0.2742		63		229.759	196.929	20.9066	0.297175	0.013561
SMc02177_2 2	0.3062		56		182.887							SMa6349_2 2	0.3003		59		196.47
SMc02177_2 3	0.3044		61		200.394							SMa6349_2 3	0.3064		58		189.295
SMc02177_2 4	0		0									SMa6349_2 4	0.3078		53		172.19
SMc02177_3 1	0.3611		78		216.007	212.723	7.23165	0.555	0.115006			SMa6349_3 1	0.5851		138		235.857	205.006	18.8011	0.486575	0.107813
SMc02177_3 2	0.6102		124		203.212							SMa6349_3 2	0.3044		62		203.679
SMc02177_3 3	0.6607		147		222.491							SMa6349_3 3	0.5355		100		186.741
SMc02177_3 4	0.588		123		209.184							SMa6349_3 4	0.5213		101		193.746
SMc02177_4 1	0.2873		64		222.764	235.22	10.3285	0.279725	0.00808157			SMa6349_4 1	0.2828		60		212.164	223.412	9.74749	0.289875	0.00698977
SMc02177_4 2	0.2693		63		233.94							SMa6349_4 2	0.3014		65		215.66
SMc02177_4 3	0.2744		69		251.458							SMa6349_4 3	0.2888		68		235.457
SMc02177_4 4	0.2879		67		232.72							SMa6349_4 4	0.2865		66		230.366
SMc02177_5 1	0.4628		96		207.433	220.392	10.6157	0.42335	0.0588331			SMa6349_5 1	0.5239		108		206.146	192.198	17.8178	0.47295	0.0394915
SMc02177_5 2	0.4673		100		213.995							SMa6349_5 2	0.4832		87		180.05
SMc02177_5 3	0.4403		99		224.847							SMa6349_5 3	0.4712		80		169.779
SMc02177_5 4	0.323		76		235.294							SMa6349_5 4	0.4135		88		212.817
SMc02177_6 1	0.2642		58		219.531	235.062	15.6624	0.267767	0.00372052			SMa6349_6 1	0.2654		59		222.306	213.772	8.52386	0.2637	0.00764766
SMc02177_6 2	0.2729		70		256.504							SMa6349_6 2	0.2536		55		216.877
SMc02177_6 3	0.2662		61		229.151							SMa6349_6 3	0.2721		55		202.132
SMc02177_6 4	0.5431		92		169.398							SMa6349_6 4	0		0
Summary all mean F/OD												Summary all mean F/OD
BTH101	mean F/OD	SD F/OD	mean OD	SD OD			1=pWBT					BTH101	mean F/OD	SD F/OD	mean OD	SD OD			1=pWBT
egfp 1	186.84	6.50822	0.307725	0.00486897			2= pWBT-clr					SMc06520 1	163.85	7.22596	0.3081	0.00385097			2= pWBT-clr
egfp 2	188.751	6.99129	0.308625	0.0050771			3 = pWBT-cyaG1					SMc06520 2	170.732	9.1807	0.309275	0.00697186			3 = pWBT-cyaG1
egfp 3	210.972	7.9174	0.432725	0.127093			4 = pWBT-cya2Sy					SMc06520 3	173.975	9.58365	0.425425	0.0797489			4 = pWBT-cya2Sy
egfp 4	225.345	7.22389	0.3061	0.0168201			5 = pWBT-cyaG1-clr					SMc06520 4	191.55	8.90571	0.3696	0.0809956			5 = pWBT-cyaG1-clr
egfp 5	203.666	6.29834	0.2715	0.00232271			6 = pWBT-cya2Sy-clr					SMc06520 5	189.609	9.48656	0.26335	0.00178115			6 = pWBT-cya2Sy-clr
egfp 6	223.712	6.91463	0.299825	0.0011322								SMc06520 6	235.47	8.59764	0.304325	0.00399023
SMc02178 1	193.471	4.71266	0.3125	0.00287923								nodD1 1	184.036	6.21742	0.299525	0.0109778
SMc02178 2	190.392	5.18506	0.4188	0.112819								nodD1 2	169.641	10.143	0.389175	0.101372
SMc02178 3	207.843	24.6606	0.295225	0.023887								nodD1 3	194.342	8.26122	0.292475	0.0048556
SMc02178 4	236.157	24.6606	0.295225	0.023887								nodD1 4	209.382	8.26122	0.292475	0.0048556
SMc02178 5	470.227	9.58354	0.295875	0.0137252								nodD1 5	177.009	12.1856	0.3114	0.00664568
SMc02178 6	492.345	2.30471	0.308425	0.00773091								nodD1 6	188.824	11.48	0.2976	0.00983438
SMc00795 1	213.507	4.85032	0.47605	0.126082								SMb21270 1	383.18	30.5091	0.451	0.114592
SMc00795 2	188.876	7.60964	0.305775	0.00802695								SMb21270 2	332.051	8.82803	0.423825	0.0692689
SMc00795 3	209.309	2.06754	0.267625	0.00620297								SMb21270 3	232.348	32.9148	0.257875	0.00383951
SMc00795 4	230.545	7.65386	0.2998	0.00577105								SMb21270 4	393.38	11.8226	0.354725	0.0794091
SMc00795 5	206.038	9.32516	0.3063	0.00159373								SMb21270 5	205.229	20.9066	0.297175	0.013561
SMc00795 6	226.093	7.23165	0.555	0.115006								SMb21270 6	338.95	18.8011	0.486575	0.107813
SMc02177 1	201.702	10.3285	0.279725	0.00808157								SMa6349 1	188.23	9.74749	0.289875	0.00698977
SMc02177 2	195.876	10.3285	0.279725	0.00808157								SMa6349 2	196.929	9.74749	0.289875	0.00698977
SMc02177 3	212.723	7.23165	0.555	0.115006								SMa6349 3	205.006	18.8011	0.486575	0.107813
SMc02177 4	235.22	10.3285	0.279725	0.00808157								SMa6349 4	223.412	9.74749	0.289875	0.00698977
SMc02177 5	220.392	10.6157	0.42335	0.0588331								SMa6349 5	192.198	17.8178	0.47295	0.0394915
SMc02177 6	235.062	15.6624	0.267767	0.00372052								SMa6349 6	213.772	8.52386	0.2637	0.00764766
Summary mean F/OD per combination
pWBT						pWBT clr						pWBT cyaG1						pWBT cya2Sy						pWBT-cyaG1-clr						pWBT-cya2Sy-clr
BTH101	mean F/OD	SD F/OD	mean OD	SD OD		BTH101	mean F/OD	SD F/OD	mean OD	SD OD		BTH101	mean F/OD	SD F/OD	mean OD	SD OD		BTH101	mean F/OD	SD F/OD	mean OD	SD OD		BTH101	mean F/OD	SD F/OD	mean OD	SD OD		BTH101	mean F/OD	SD F/OD	mean OD	SD OD
egfp	186.84	7.51504	0.307725	0.0056222		egfp	188.751	8.07285	0.308625	0.00586253		egfp	210.972	9.14223	0.432725	0.146755		egfp	225.345	8.34143	0.3061	0.0194221		egfp	203.666	6.29834	0.2715	0.00232271		egfp	223.712	6.91463	0.299825	0.0011322
SMc02178	193.471	5.44171	0.3125	0.00332465		SMc02178	188.876	8.78686	0.305775	0.00926872		SMc02178	207.843	28.4756	0.295225	0.0275823		SMc02178	236.157	28.4756	0.295225	0.0275823		SMc02178	470.227	9.58354	0.295875	0.0137252		SMc02178	492.345	2.30471	0.308425	0.00773091
SMc00795	213.507	5.60067	0.47605	0.145587		SMc00795	188.876	7.60964	0.313	0.00802695		SMc00795	209.309	2.3874	0.267625	0.00716258		SMc00795	230.545	8.83791	0.2998	0.00666383		SMc00795	206.038	9.32516	0.3063	0.00159373		SMc00795	226.093	7.23165	0.555	0.115006
SMc02177	201.702	11.9264	0.279725	0.0093318		SMc02177	195.876	11.9264	0.279725	0.0093318		SMc02177	212.723	8.35039	0.555	0.132798		SMc02177	235.22	11.9264	0.279725	0.0093318		SMc02177	220.392	10.6157	0.42335	0.0588331		SMc02177	235.062	15.6624	0.267767	0.00372052
SMc06520	163.85	8.34382	0.3081	0.00444672		SMc06520	170.732	10.601	0.309275	0.00805042		SMc06520	173.975	11.0662	0.425425	0.0920861		SMc06520	191.55	10.2834	0.3696	0.0935257		SMc06520	189.609	9.48656	0.26335	0.00178115		SMc06520	235.47	8.59764	0.304325	0.00399023
nodD1	184.036	7.17926	0.299525	0.0126761		nodD1	169.641	11.7122	0.389175	0.117054		nodD1	194.342	9.53924	0.292475	0.00560676		nodD1	209.382	9.53924	0.292475	0.00560676		nodD1	177.009	12.1856	0.3114	0.00664568		nodD1	188.824	11.48	0.2976	0.00983438
SMb21270	383.18	35.2289	0.451	0.132319		SMb21270	332.051	10.1937	0.423825	0.0799848		SMb21270	232.348	38.0067	0.257875	0.00443349		SMb21270	393.38	13.6515	0.354725	0.0916938		SMb21270	205.229	20.9066	0.297175	0.013561		SMb21270	338.95	18.8011	0.486575	0.107813
SMa6349	188.23	11.2554	0.289875	0.00807109		SMa6349	196.929	11.2554	0.289875	0.00807109		SMa6349	205.006	21.7096	0.486575	0.124491		SMa6349	223.412	11.2554	0.289875	0.00807109		SMa6349	192.198	17.8178	0.47295	0.0394915		SMa6349	213.772	8.52386	0.2637	0.00764766
Summary normalized against empty vector (pPHU231-egfp)
pWBT						pWBT clr						pWBT cyaG1						pWBT cya2Sy						pWBT cyaG1 clr						pWBT cya2Sy clr
BTH101	mean F/OD	SD F/OD				BTH101	mean F/OD	SD F/OD				BTH101	mean F/OD	SD F/OD				BTH101	mean F/OD	SD F/OD				BTH101	mean F/OD	SD F/OD				BTH101	mean F/OD	SD F/OD
egfp	0	10.6279				egfp	0	11.4167				egfp	0	12.9291				egfp	0	11.7966				SMb20495	0	8.9072				SMb20495	0	9.77877
SMc02178	6.63047	9.27837				SMc02178	0.124499	11.9323				SMc02178	-3.12902	29.9071				SMc02178	10.8128	29.6721				SMb21329	266.562	11.4679				SMb21329	268.633	7.28861
SMc00795	26.6661	9.37248				SMc00795	0.124499	11.094				SMc00795	-1.66266	9.44881				SMc00795	5.20012	12.1527				SMb21249	2.37208	11.2529				SMb21249	2.38164	10.0054
SMc02177	14.8616	14.0966				SMc02177	7.12443	14.4017				SMc02177	1.75166	12.3818				SMc02177	9.87563	14.554				SMb21240	16.7265	12.3435				SMb21240	11.3502	17.1208
SMc06520	-22.9907	11.2292				SMc06520	-18.0198	13.3248				SMc06520	-36.997	14.3542				SMc06520	-33.7948	13.2412				SMc03100	-14.0568	11.387				SMc03100	11.7583	11.0332
nodD1	-2.80415	10.3932				nodD1	-19.1101	14.2248				nodD1	-16.6297	13.2128				nodD1	-15.963	12.6719				SMc04164	-26.6571	13.717				SMc04164	-34.8878	13.4016
SMb21270	196.34	36.0216				SMb21270	143.3	13.0032				SMb21270	21.3758	39.0908				SMb21270	168.035	15.9983				SMc02178	1.56306	21.8347				SMc02178	115.238	20.0323
SMa6349	1.39004	13.5337				SMa6349	8.17712	13.8512				SMa6349	-5.9657	23.5561				SMa6349	-1.93262	14.0094				egfp	-11.4676	18.8982				egfp	-9.94025	10.9758
																									pWBT clr cyaG1
																									mean F/OD	SD F/OD	mean OD
																									203.666	7.2727	0.2715
																									470.227	11.0661	0.295875
																									206.038	11.4209	0.3063
																									220.392	12.2579	0.42335
																									189.609	10.9541	0.26335
																									177.009	14.0707	0.3114
																									205.229	24.1409	0.297175
																									192.198	20.5742	0.47295
																									mean F/OD	SD F/OD
																									0	10.2851
																									266.562	13.242
																									2.37208	13.5399
																									16.7265	14.253
																									-14.0568	13.1486
																									-26.6571	15.8391
																									1.56306	25.2126
																									-11.4676	21.8218
																								BTH101
																								egfp
																								SMc02178				SD OD
																								SMc00795				0.00268204
																								SMc02177				0.0158485
																								SMc06520				0.00195192
																								nodD1				0.0679346
																								SMb21270				0.00205669
																								SMa6349				0.00767377
																												0.0156589
																												0.0456009
																								pWBT clr cyaG1
																								BTH101
																								egfp
																								SMc02178
																								SMc00795
																								SMc02177
																								SMc06520
																								nodD1
																								SMb21270
																								SMa6349
																															pWBT clr cya2Sy
																														BTH101	mean F/OD	SD F/OD	mean OD	SD OD
																														egfp	223.712	7.98433	0.299825	0.00130735
																														SMc02178	492.345	2.66125	0.308425	0.00892689
																														SMc00795	226.093	8.35039	0.555	0.132798
																														SMc02177	235.062	19.1824	0.267767	0.00455669
																														SMc06520	235.47	9.9277	0.304325	0.00460752
																														nodD1	188.824	13.256	0.2976	0.0113558
																														SMb21270	338.95	21.7096	0.486575	0.124491
																														SMa6349	213.772	10.4396	0.2637	0.00936643
																														pWBT clr cya2Sy
																														BTH101	mean F/OD	SD F/OD
																														egfp	0	11.2916
																														SMc02178	268.633	8.41616
																														SMc00795	2.38164	11.5533
																														SMc02177	11.3502	20.7777
																														SMc06520	11.7583	12.74
																														nodD1	-34.8878	15.4748
																														SMb21270	115.238	23.1313
																														SMa6349	-9.94025	13.1428
