# Supplementary material for: Structural Basis of Dual Specificity of Sinorhizobium meliloti Clr, a cAMP and cGMP Receptor Protein
Source: mBio. 2023 Apr 5;14(2):e03028-22. doi: 10.1128/mbio.03028-22 (PMC10127613; doi:10.1128/mbio.03028-22)
Supplement: TABLE S5 [file mbio.03028-22-s0010.xlsx]

## Sheet: Table S5A
Table S5A. Strains and plasmids.
Strain or Plasmid	Properties	Reference
S. meliloti
Rm2011	Wild type, StrR	Casse et al. (1979)
clr	Rm2011 ∆clr	Krol et al. (2016)
cya0	Rm2011 ∆cyaABCD1D2E1E2F1-7G1G2HI1-4JKLMNOP	This work
RFF625c	Rm1021 ECF sigma factor deletion strain	Lang et al. (2018)
E. coli
S17-1	E. coli 294 Thi RP4-2-Tc::Mu-Km::Tn7 integrated into the chromosome	Simon et al. (1983)
BTH101	F- cya-99 araD139 galE15 galK16 rpsL1 (strr) hsdR2 mcrA1 mcrB1	Karimova et al. (2005)
Plasmids
pK18mobSacB	lacZ, mob, sacB, used for gene deletions, Kmr	Schäfer et al. (1994)
pPHU231-EGFP	Broad host range low-copy expression vector containing egfp coding sequence, Tcr	M. McIntosh
pSRKGm	Broad host range medium-copy vector, Gmr	Khan et al. (2008)
pSRKKm	pBBR1MCS-2-derived broad host range expression vector containing lac promoter and lacIq , lacZα+, Kmr	Khan et al. (2008)
pSRKKm-CF	pSRKKm containing the sequence for 3xFLAG	B. Schlachter
pSRKKm-EGFP	pSRKKm containing egfp coding sequence	Schäper et al. (2016)
pWBT	pSRKGm containing T5 promoter, Gmr	M. McIntosh
Deletion construcs
pK18mobsacB ∆cyaA	pK18mobsacB carrying flanking regions of cyaA	This work
pK18mobsacB ∆cyaB	pK18mobsacB carrying flanking regions of cyaB	This work
pK18mobsacB ∆cyaC	pK18mobsacB carrying flanking regions of cyaC	This work
pK18mobsacB ∆cyaD1	pK18mobsacB carrying flanking regions of cyaD1	This work
pK18mobsacB ∆cyaD2	pK18mobsacB carrying flanking regions of cyaD2	This work
pK18mobSacB ∆cyaE1	pK18mobsacB carrying flanking regions of cyaE1	This work
pK18mobSacB ∆cyaE2	pK18mobsacB carrying flanking regions of cyaE2	This work
pK18mobsacB ∆cyaF1	pK18mobsacB carrying flanking regions of cyaF1	This work
pK18mobsacB ∆cyaF2	pK18mobsacB carrying flanking regions of cyaF2	This work
pK18mobsacB ∆cyaF3	pK18mobsacB carrying flanking regions of cyaF3	This work
pK18mobsacB ∆cyaF4	pK18mobsacB carrying flanking regions of cyaF4	This work
pK18mobsacB ∆cyaF5	pK18mobsacB carrying flanking regions of cyaF5	This work
pK18mobsacB ∆cyaF6	pK18mobsacB carrying flanking regions of cyaF6	This work
pK18mobsacB ∆cyaF7	pK18mobsacB carrying flanking regions of cyaF7	This work
pK18mobsacB ∆cyaG1	pK18mobsacB carrying flanking regions of cyaG1	This work
pK18mobsacB ∆cyaG2	pK18mobsacB carrying flanking regions of cyaG2	This work
pK18mobsacB ∆cyaH	pK18mobsacB carrying flanking regions of cyaH	This work
pK18mobsacB ∆cyaI1	pK18mobsacB carrying flanking regions of cyaI1	This work
pK18mobsacB ∆cyaI2	pK18mobsacB carrying flanking regions of cyaI2	This work
pK18mobsacB ∆cyaI3	pK18mobsacB carrying flanking regions of cyaI3	This work
pK18mobsacB ∆cyaI4	pK18mobsacB carrying flanking regions of cyaI4	This work
pK18mobsacB ∆cyaJ	pK18mobsacB carrying flanking regions of cyaJ	This work
pK18mobsacB ∆cyaK	pK18mobsacB carrying flanking regions of cyaK	This work
pK18mobsacB ∆cyaL	pK18mobsacB carrying flanking regions of cyaL	This work
pK18mobsacB ∆cyaM	pK18mobsacB carrying flanking regions of cyaM	This work
pK18mobsacB ∆cyaN	pK18mobsacB carrying flanking regions of cyaN	This work
pK18mobsacB ∆cyaO	pK18mobsacB carrying flanking regions of cyaO	This work
pK18mobsacB ∆cyaP	pK18mobsacB carrying flanking regions of cyaP	This work
Promoter-egfp constructs for expression in E. coli
pPHU231-nodD1-EGFP	pPHU231-EGFP containing nodD1 promoter	This work
pPHU231-SMa6349-EGFP	pPHU231-EGFP containing SMa6349 promoter	This work
pPHU231-SMb20495-EGFP	pPHU231-EGFP containing SMb20495 promoter	This work
pPHU231-SMb21240-EGFP	pPHU231-EGFP containing SMb21240 promoter	Krol et al. (2016)
pPHU231-SMb21270-EGFP	pPHU231-EGFP containing SMb21270 promoter	This work
pPHU231-SMb21329-EGFP	pPHU231-EGFP containing SMb21329 promoter	This work
pPHU231-SMc00795-EGFP	pPHU231-EGFP containing SMc00795 promoter	This work
pPHU231-SMc00854-EGFP	pPHU231-EGFP containing SMc00854 promoter	This work
pPHU231-SMc00925-EGFP	pPHU231-EGFP containing SMc00925 promoter	Krol et al. (2016)
pPHU231-SMc01589-EGFP	pPHU231-EGFP containing SMc01589 promoter	This work
pPHU231-SMc02177-EGFP	pPHU231-EGFP containing SMc02177 promoter	This work
pPHU231-SMc02178-EGFP	pPHU231-EGFP containing SMc02178 promoter	Krol et al. (2016)
pPHU231-SMc02278-EGFP	pPHU231-EGFP containing SMc02278 promoter	This work
pPHU231-SMc03100-EGFP	pPHU231-EGFP containing SMc03100 promoter	This work
pPHU231-SMc04164-EGFP	pPHU231-EGFP containing SMc04164 promoter	This work
pPHU231-SMc05008-EGFP	pPHU231-EGFP containing SMc05008 promoter	This work
pPHU231-SMc06520-EGFP	pPHU231-EGFP containing SMc06520 promoter	This work
Promoter-egfp constructs for expression in S. meliloti
pSRKKm-acpP M-EGFP	pSRKKm-EGFP containing acpP promoter with mutated Clr-binding motif GT to CA	This work
pSRKKm-acpP-EGFP	pSRKKm-EGFP containing acpP promoter	This work
pSRKKm-aspS M-EGFP	pSRKKm-EGFP containing aspS promoter with mutated Clr-binding motif GT to CA	This work
pSRKKm-aspS-EGFP	pSRKKm-EGFP containing aspS promoter	This work
pSRKKm-coaD-EGFP	pSRKKm-EGFP containing coaD promoter	This work
pSRKKm-cspA2-EGFP	pSRKKm-EGFP containing cspA2 promoter	This work
pSRKKm-cyaF2 M-EGFP	pSRKKm-EGFP containing cyaF2 promoter with mutated Clr-binding motif GT to CA	This work
pSRKKm-cyaF2-EGFP	pSRKKm-EGFP containing cyaF2 promoter	Krol et al. (2016)
pSRKKm-cysS-EGFP	pSRKKm-EGFP containing cysS promoter	This work
pSRKKm-exoX-EGFP	pSRKKm-EGFP containing exoX promoter	This work
pSRKKm-exoY M-EGFP	pSRKKm-EGFP containing exoY promoter with mutated Clr-binding motif GT to CA	This work
pSRKKm-exoY-EGFP	pSRKKm-EGFP containing exoY promoter	Krol et al. (2016)
pSRKKm-exsI-EGFP	pSRKKm-EGFP containing exsI promoter	This work
pSRKKm-frcB-EGFP	pSRKKm-EGFP containing frcB promoter	This work
pSRKKm-fumC-EGFP	pSRKKm-EGFP containing fumC promoter	This work
pSRKKm-gst10-EGFP	pSRKKm-EGFP containing gst10 promoter	This work
pSRKKm-hisC4-EGFP	pSRKKm-EGFP containing hisC4 promoter	This work
pSRKKm-nodA M-EGFP	pSRKKm-EGFP containing nodA promoter with mutated Clr-binding motif GT to CA	This work
pSRKKm-nodA-EGFP	pSRKKm-EGFP containing nodA promoter	This work
pSRKKm-nodD1 M-EGFP	pSRKKm-EGFP containing nodD1 promoter with mutated Clr-binding motif GT to CA	This work
pSRKKm-nodD1-EGFP	pSRKKm-EGFP containing nodD1 promoter	Krol et al. (2016)
pSRKKm-nodP2-EGFP	pSRKKm-EGFP containing nodP2 promoter	Krol et al. (2016)
pSRKKm-omp-EGFP	pSRKKm-EGFP containing omp promoter	This work
pSRKKm-pdxH-EGFP	pSRKKm-EGFP containing pdxH promoter	This work
pSRKKm-ropB1 M-EGFP	pSRKKm-EGFP containing ropB1 promoter with mutated Clr-binding motif GT to CA	This work
pSRKKm-ropB1-EGFP	pSRKKm-EGFP containing ropB1 promoter	This work
pSRKKm-rpsJ M-EGFP	pSRKKm-EGFP containing rpsJ promoter with mutated Clr-binding motif GT to CA	This work
pSRKKm-rpsJ-EGFP	pSRKKm-EGFP containing rpsJ promoter	This work
pSRKKm-rpsU2-EGFP	pSRKKm-EGFP containing rpsU2 promoter	This work
pSRKKm-secE-EGFP	pSRKKm-EGFP containing secE promoter	This work
pSRKKm-SMa0626-EGFP	pSRKKm-EGFP containing SMa0626 promoter	This work
pSRKKm-SMa1635-EGFP	pSRKKm-EGFP containing SMa1635 promoter	This work
pSRKKm-SMa1706-EGFP	pSRKKm-EGFP containing SMa1706 promoter	This work
pSRKKm-SMa1711-EGFP	pSRKKm-EGFP containing SMa1711 promoter	This work
pSRKKm-SMa1917 M-EGFP	pSRKKm-EGFP containing SMa1917 promoter with mutated Clr-binding motif GT to CA	This work
pSRKKm-SMa1917-EGFP	pSRKKm-EGFP containing SMa1917 promoter	This work
pSRKKm-SMa1918-EGFP	pSRKKm-EGFP containing SMa1918 promoter	This work
pSRKKm-SMa1924-EGFP	pSRKKm-EGFP containing SMa1924 promoter	This work
pSRKKm-SMa2207 M-EGFP	pSRKKm-EGFP containing SMa2207 promoter with mutated Clr-binding motif GT to CA	This work
pSRKKm-SMa2207-EGFP	pSRKKm-EGFP containing SMa2207 promoter	This work
pSRKKm-SMa6349 M-EGFP	pSRKKm-EGFP containing SMa6349 promoter with mutated Clr-binding motif GT to CA	This work
pSRKKm-SMa6349-EGFP	pSRKKm-EGFP containing SMa6349 promoter	This work
pSRKKm-SMb20129-EGFP	pSRKKm-EGFP containing SMb20129 promoter	This work
pSRKKm-SMb20495 M-EGFP	pSRKKm-EGFP containing SMb20495 promoter with mutated Clr-binding motif GT to CA	This work
pSRKKm-SMb20495-EGFP	pSRKKm-EGFP containing SMb20495 promoter	This work
pSRKKm-SMb20647 M-EGFP	pSRKKm-EGFP containing SMb21647 promoter with mutated Clr-binding motif GT to CA	This work
pSRKKm-SMb20647-EGFP	pSRKKm-EGFP containing SMb21647 promoter	This work
pSRKKm-SMb20905-EGFP	pSRKKm-EGFP containing SMb20905 promoter	This work
pSRKKm-SMb20906 M-EGFP	pSRKKm-EGFP containing SMb20906 promoter with mutated Clr-binding motif GT to CA	This work
pSRKKm-SMb20906-EGFP	pSRKKm-EGFP containing SMb20906 promoter	Krol et al. (2016)
pSRKKm-SMb20936-EGFP	pSRKKm-EGFP containing SMb20936 promoter	This work
pSRKKm-SMb21240 M-EGFP	pSRKKm-EGFP containing SMb21240 promoter with mutated Clr-binding motif GT to CA	This work
pSRKKm-SMb21240-EGFP	pSRKKm-EGFP containing SMb21240 promoter	Krol et al. (2016)
pSRKKm-SMb21270 M-EGFP	pSRKKm-EGFP containing SMb21270 promoter with mutated Clr-binding motif GT to CA	This work
pSRKKm-SMb21270-EGFP	pSRKKm-EGFP containing SMb21270 promoter	This work
pSRKKm-SMb21329 M-EGFP	pSRKKm-EGFP containing SMb21329 promoter with mutated Clr-binding motif GT to CA	This work
pSRKKm-SMb21329-EGFP	pSRKKm-EGFP containing SMb21329 promoter	This work
pSRKKm-SMb21330-EGFP	pSRKKm-EGFP containing SMb21330 promoter	This work
pSRKKm-SMb21494 M-EGFP	pSRKKm-EGFP containing SMb21494 promoter with mutated Clr-binding motif GT to CA	This work
pSRKKm-SMb21494-EGFP	pSRKKm-EGFP containing SMb21494 promoter	This work
pSRKKm-SMc00108-EGFP	pSRKKm-EGFP containing SMc00108 promoter	This work
pSRKKm-SMc00150 M-EGFP	pSRKKm-EGFP containing SMc00150 promoter with mutated Clr-binding motif GT to CA	This work
pSRKKm-SMc00150-EGFP	pSRKKm-EGFP containing SMc00150 promoter	This work
pSRKKm-SMc00190 M-EGFP	pSRKKm-EGFP containing SMc00190 promoter with mutated Clr-binding motif GT to CA	This work
pSRKKm-SMc00190-EGFP	pSRKKm-EGFP containing SMc00190 promoter	This work
pSRKKm-SMc00254 M-EGFP	pSRKKm-EGFP containing SMc00254 promoter with mutated Clr-binding motif GT to CA	This work
pSRKKm-SMc00254-EGFP	pSRKKm-EGFP containing SMc00254 promoter	This work
pSRKKm-SMc00291-EGFP	pSRKKm-EGFP containing SMc00291 promoter	This work
pSRKKm-SMc00603-EGFP	pSRKKm-EGFP containing SMc00603 promoter	This work
pSRKKm-SMc00653 M-EGFP	pSRKKm-EGFP containing SMc00653 promoter with mutated Clr-binding motif GT to CA	This work
pSRKKm-SMc00653-EGFP	pSRKKm-EGFP containing SMc00653 promoter	Krol et al. (2016)
pSRKKm-SMc00795 M-EGFP	pSRKKm-EGFP containing SMc00795 promoter with mutated Clr-binding motif GT to CA	This work
pSRKKm-SMc00795-EGFP	pSRKKm-EGFP containing SMc00795 promoter	This work
pSRKKm-SMc00796 M-EGFP	pSRKKm-EGFP containing SMc00796 promoter with mutated Clr-binding motif GT to CA	This work
pSRKKm-SMc00796-EGFP	pSRKKm-EGFP containing SMc00796 promoter	This work
pSRKKm-SMc00853-EGFP	pSRKKm-EGFP containing SMc00853 promoter	This work
pSRKKm-SMc00854 M-EGFP	pSRKKm-EGFP containing SMc00854 promoter with mutated Clr-binding motif GT to CA	This work
pSRKKm-SMc00854-EGFP	pSRKKm-EGFP containing SMc00854 promoter	This work
pSRKKm-SMc00876-EGFP	pSRKKm-EGFP containing SMc0876 promoter	This work
pSRKKm-SMc00925 M-EGFP	pSRKKm-EGFP containing SMc00925 promoter with mutated Clr-binding motif GT to CA	This work
pSRKKm-SMc00925-EGFP	pSRKKm-EGFP containing SMc00925 promoter	Krol et al. (2016)
pSRKKm-SMc01003 M-EGFP	pSRKKm-EGFP containing SMc01003 promoter with mutated Clr-binding motif GT to CA (short)	This work
pSRKKm-SMc01003-353 M-EGFP	pSRKKm-EGFP containing SMc01003 promoter with mutated Clr-binding motif GT to CA (long)	This work
pSRKKm-SMc01003-353-EGFP	pSRKKm-EGFP containing SMc01003 promoter (long)	This work
pSRKKm-SMc01003-EGFP	pSRKKm-EGFP containing SMc01003 promoter (short)	Krol et al. (2016)
pSRKKm-SMc01135-EGFP	pSRKKm-EGFP containing SMc01135 promoter	This work
pSRKKm-SMc01136 M-EGFP	pSRKKm-EGFP containing SMc01136 promoter with mutated Clr-binding motif GT to CA	This work
pSRKKm-SMc01136-EGFP	pSRKKm-EGFP containing SMc01136 promoter	Krol et al. (2016)
pSRKKm-SMc01162 M-EGFP	pSRKKm-EGFP containing SMc01162 promoter with mutated Clr-binding motif GT to CA	This work
pSRKKm-SMc01162-EGFP	pSRKKm-EGFP containing SMc01162 promoter	This work
pSRKKm-SMc01163-EGFP	pSRKKm-EGFP containing SMc01163 promoter	This work
pSRKKm-SMc01429 M-EGFP	pSRKKm-EGFP containing SMc01429 promoter with mutated Clr-binding motif GT to CA	This work
pSRKKm-SMc01429-EGFP	pSRKKm-EGFP containing SMc01429 promoter	This work
pSRKKm-SMc01589 M-EGFP	pSRKKm-EGFP containing SMc01589 promoter with mutated Clr-binding motif GT to CA	This work
pSRKKm-SMc01589-EGFP	pSRKKm-EGFP containing SMc01589 promoter	This work
pSRKKm-SMc01590-EGFP	pSRKKm-EGFP containing SMc01590 promoter	This work
pSRKKm-SMc01755 M-EGFP	pSRKKm-EGFP containing SMc01755 promoter with mutated Clr-binding motif GT to CA	This work
pSRKKm-SMc01755-EGFP	pSRKKm-EGFP containing SMc01755 promoter	This work
pSRKKm-SMc01857-EGFP	pSRKKm-EGFP containing SMc01857 promoter	This work
pSRKKm-SMc01995 M-EGFP	pSRKKm-EGFP containing SMc01995 promoter with mutated Clr-binding motif GT to CA	This work
pSRKKm-SMc01995-EGFP	pSRKKm-EGFP containing SMc01995 promoter	This work
pSRKKm-SMc02177 M-EGFP	pSRKKm-EGFP containing SMc02177 promoter with mutated Clr-binding motif GT to CA	This work
pSRKKm-SMc02177-EGFP	pSRKKm-EGFP containing SMc02177 promoter	This work
pSRKKm-SMc02178 M-EGFP	pSRKKm-EGFP containing SMc02178 promoter with mutated Clr-binding motif GT to CA	This work
pSRKKm-SMc02178-EGFP	pSRKKm-EGFP containing SMc02178 promoter	Krol et al. (2016)
pSRKKm-SMc02179 M-EGFP	pSRKKm-EGFP containing SMc02179 promoter with mutated Clr-binding motif CA to GT	This work
pSRKKm-SMc02179-EGFP	pSRKKm-EGFP containing SMc02179 promoter	This work
pSRKKm-SMc02278 M-EGFP	pSRKKm-EGFP containing SMc02278 promoter with mutated Clr-binding motif GT to CA	This work
pSRKKm-SMc02278-EGFP	pSRKKm-EGFP containing SMc02278 promoter	This work
pSRKKm-SMc02279-EGFP	pSRKKm-EGFP containing SMc02279 promoter	This work
pSRKKm-SMc02304 M-EGFP	pSRKKm-EGFP containing SMc02304 promoter with mutated Clr-binding motif GT to CA	This work
pSRKKm-SMc02304-EGFP	pSRKKm-EGFP containing SMc02304 promoter	This work
pSRKKm-SMc02493-EGFP	pSRKKm-EGFP containing SMc02493 promoter	This work
pSRKKm-SMc02494-EGFP	pSRKKm-EGFP containing SMc02494 promoter	This work
pSRKKm-SMc02552-EGFP	pSRKKm-EGFP containing SMc02552 promoter	This work
pSRKKm-SMc02661-EGFP	pSRKKm-EGFP containing SMc02661 promoter	This work
pSRKKm-SMc02886 M-EGFP	pSRKKm-EGFP containing SMc02886 promoter with mutated Clr-binding motif GT to CA	This work
pSRKKm-SMc02886-EGFP	pSRKKm-EGFP containing SMc02886 promoter	This work
pSRKKm-SMc03100 M-EGFP	pSRKKm-EGFP containing SMc03100 promoter with mutated Clr-binding motif GT to CA	This work
pSRKKm-SMc03100-EGFP	pSRKKm-EGFP containing SMc03100 promoter	This work
pSRKKm-SMc03101-EGFP	pSRKKm-EGFP containing SMc03101 promoter	This work
pSRKKm-SMc04163-EGFP	pSRKKm-EGFP containing SMc04163 promoter	This work
pSRKKm-SMc04164 M-EGFP	pSRKKm-EGFP containing SMc04164 promoter with mutated Clr-binding motif GT to CA	This work
pSRKKm-SMc04164-EGFP	pSRKKm-EGFP containing SMc04164 promoter	This work
pSRKKm-SMc04190 M-EGFP	pSRKKm-EGFP containing SMc04190 promoter with mutated Clr-binding motif GT to CA	This work
pSRKKm-SMc04190-EGFP	pSRKKm-EGFP containing SMc04190 promoter	Krol et al. (2016)
pSRKKm-SMc04235-EGFP	pSRKKm-EGFP containing SMc04235 promoter	This work
pSRKKm-SMc04236-EGFP	pSRKKm-EGFP containing SMc04236 promoter	This work
pSRKKm-SMc05008 CBS 1 M-EGFP	pSRKKm-EGFP containing SMc05008 promoter with mutated Clr-binding motif 1 GT to CA	This work
pSRKKm-SMc05008 CBS 1-EGFP	pSRKKm-EGFP containing SMc05008 Clr-binding motif 1	This work
pSRKKm-SMc05008 CBS 2 M-EGFP	pSRKKm-EGFP containing SMc05008 promoter with mutated Clr-binding motif 2 GT to CA	This work
pSRKKm-SMc05008 CBS 2-EGFP	pSRKKm-EGFP containing SMc05008 Clr-binding motif 2	This work
pSRKKm-SMc05008 CBS 3 M-EGFP	pSRKKm-EGFP containing SMc05008 promoter with mutated Clr-binding motif 3 GT to CA	This work
pSRKKm-SMc05008 CBS 3-EGFP	pSRKKm-EGFP containing SMc05008 Clr-binding motif 3	This work
pSRKKm-SMc05008 CBS 4 M-EGFP	pSRKKm-EGFP containing SMc05008 promoter with mutated Clr-binding motif 3 G to T	This work
pSRKKm-SMc05008-EGFP	pSRKKm-EGFP containing SMc05008 promoter	This work
pSRKKm-SMc06520 M-EGFP	pSRKKm-EGFP containing SMc06520 promoter with mutated Clr-binding motif GT to CA	This work
pSRKKm-SMc06520-EGFP	pSRKKm-EGFP containing SMc06520 promoter	This work
pSRKKm-SmelC181 M-EGFP	pSRKKm-EGFP containing SmelC181 promoter with SD-Sequence and mutated Clr-binding motif CA to GT	This work
pSRKKm-SmelC181-EGFP	pSRKKm-EGFP containing SmelC181 promoter with SD-Sequence	This work
pSRKKm-soxB2-EGFP	pSRKKm-EGFP containing soxB2 promoter	This work
pSRKKm-wgeA-EGFP	pSRKKm-EGFP containing wgeA promoter	This work
Overexpression constructs
pWBT-clr	pWBT carrying the coding sequence of clr	Krol et al. (2016)
pWBT-clr-CF	pWBT carrying the coding sequence of clr with C-terminal FLAG-Tag	This work
pWBT-clr-cyaG1	pWBT carrying the coding sequence of cyaG1 (S. meliloti)	Krol et al. (2016)
pWBT-cya2Sy	pWBT carrying the coding sequence of cya2 (Synechocystis sp.)	Krol et al. (2016)
pWBT-cya2Sy-clr	pWBT carrying the coding sequence of cya2 (Synechocystis sp.) and clr	Krol et al. (2016)
pWBT-cyaG1-clr	pWBT carrying the coding sequence of cyaG1 and clr	Krol et al. (2016)
References	F. Casse, C. Boucher, J. S. Julliot, M. Michel, J. Denarie, Identification and characterization of large plasmids in Rhizobium meliloti using agarose-gel electorphoresis. J Gen Microbiol 113, 229-242 (1979).
	G. Karimova, N. Dautin, D. Ladant, Interaction network amon Escherichia coli membrane proteins in cell division as revealed by bacterial two-hybrid analysis. J Bacteriol 187, 2233-2243 (2005).
	S. R. Khan, J. Gaines, R. M. Roop 2nd, S. K. Farrand, Broad-host-range expression vectors with tightly regulated promoters and their use to examine the influence of TraR and TraM expression on Ti plasmid quorum sensing. Appl Environ Microbiol 74, 5053-5062 (2008) .
	E. Krol, C. Klaner, P. Gnau, V. Kaever, L.-O. Essen, A. Becker, Cyclic mononucleotide- and Clr-dependent gene regulation in Sinorhizobium meliloti. Microbiology 162, 1840–1856 (2016).
	C. Lang, M. J. Barnett, R. F. Fisher, L. S. Smith, M. E. Diodati, S. R. Long, Most Sinorhizobium meliloti extracytoplasmic function sigma factors control accessory functions. mSphere 3, e00454-18 (2018).
	S. Schäper, E. Krol, D. Skotnicka, V. Kaever, R. Hilker, L. Søgaard-Andersen, A. Becker, Cyclic di-GMP regulates multiple cellular functions in the symbiotic alphaproteobacterium Sinorhizobium meliloti. J Bacteriol 198, 521-535 (2016).
	A. Schäfer, A. Tauch, W. Jäger, J. Kalinowski, G. Thierbach, A. Pühler, Small mobilizable multi-purpose cloning vectors derived from the Escherichia coli plasmids pK18 and pK19: selection of defined deletions in the chromosome of Corynebacterium glutamicum. Gene 145, 69–73 (1994).
	R. Simon, U. Priefer, A. Pühler, A broad host range mobilization system for in vivo genetic engineering: transposon mutagenesis in gram-negative bacteria. Biotechnology 1, 784–791 (1983).

## Sheet: Table S5B
Table S5B. Oligonucleotides.
Name	Sequence	Purpose
cyaA-P1-f-Bam	tataggatcccatggcctgaacggacgttac	cya0 deletion construct
cyaA-P2-r-Hind	tataaagcttggaaaggcagatgccgcggcgaa
cyaA-P3-f-Hind	tataaagctttgcaccggattttcatagcac
cyaA-P4-r-Eco	tatactgcagggtgagggcaacaagtccgc
cyaB-P1-f-Bam	tataggatccagtcgcaatgacgtcggtgag
cyaB-P2-r-Hind	tataaagcttgacaaacatcaaacagttgtcatcg
cyaB-P3-f-Hind	tataaagcttgtgacagcctcgaaatcgag
cyaB-P4-r-Pst	tatactgcaggcgggcgaattatcaaggatg
cyaC-P1-f-Hind	tataaagcttgtcgcatccccgtctggagtt
cyaC-P2-r-Eco	tatagaattcacaaacttgcctgggtctggc
cyaC-P3-f-Eco	tatagaattcccagccccgatttgcccct
cyaC-P4-r-Sma	tatacccggggttcgccaatgaggtcctgca
cyaD1-P1-f-Hind	tataaagcttacgaggaacggctggcgatc
cyaD1-P2-r-Xba	tatatctagatggagcggaatgagggaacg
cyaD1-P3-f-Xba	tatatctagacctcggccttacgctcaacc
cyaD1-P4-r-Eco	tatagaattcgaaaccctgtgcgagctatcg
cyaD2-P1-f-Eco	tatagaattcacggcagtaaattggcggtgg
cyaD2-P2-r-Xba	tatatctagaagagggagtgctctaaccgc
cyaD2-P3-f-Xba	tatatctagatgccatggcagcgcccttcg
cyaD2-P4-r-Hind	tataaagcttcgtgatgagcggccctacag
cyaE1-P1-f-370-Hind	tataaagcttcgtaaagtccacgctggcctt
cyaE1-P2-r-Xba	tatatctagagtcctacccgatcaggggtg
cyaE1-P3-f-Xba	tatatctagaggcatcggccttcatggctg
cyaE1-P4-r-370-Eco	tatagaattccagccttcaaatagcccgatc
cyaE2-P1-f-500-Pst	tatactgcaggcccgccatgacgatggtgtt
cyaE2-P2-r-Xba	tatatctagaccgcaaggatgtgcgcgtaca
cyaE2-P3-f-Xba	tatatctagaacgcgggcataatacgccggg
cyaE2-P4-r-368-Hind	tataaagctttcgcacttgtgggtatgatgc
cyaF1-P1-f-Eco-500	tatagaattcatcgcgcttgtgttggtcgcc
cyaF1-P2-r-Xba	tatatctagacggcccttcgggacatgaag
cyaF1-P3-f-Xba	tatatctagacggtttgccaacaaacgtttg
cyaF1-P4-r-Hind-500	tataaagcttaaacgatccaggcccaggcgc
cyaF2-P1-f-Eco	tatagaattccgaatgtcggcacggccttc
cyaF2-P2-r-Xba	tatatctagaatagttcggcgatcagatctc
cyaF2-P3-f-Xba	tatatctagaggtaatttaaccttttcctgtcgtc
cyaF2-P4-r-Hind	tataaagcttcgcacatgccctatgcgctt
cyaF3-P1-f-Eco	tatagaattcctggaacccggaaagcggcga
cyaF3-P2-r-Xba	tatatctagagtccgtctcccggcgatgt
cyaF3-P3-f-Xba	tatatctagatatccagctgctgccgaaag
cyaF3-P4-r-Hind	tataaagcttcgacttcgccgacgtcaaga
cyaF4-P1-f-Eco	tatagaattctacggctcgggcaaagactcg
cyaF4-P2-r-Xba	tatatctagatcttcgagcgacataataactcgc
cyaF4-P3-f-Xba	tatatctagaatcgggattgccctttccccg
cyaF4-P4-r-Hind	tataaagcttaacagcctgcgtaacgcgagg
cyaF5-P1-f-Eco	tatagaattccatcgagcgccgacaggatag
cyaF5-P2-r-Xba	tatatctagaagtgtgtaaccgtgttccgtg
cyaF5-P3-f-Xba	tatatctagaaattgcgccttcccagtgccc
cyaF5-P4-r-Hind	tataaagctttggcggaacagcttcatgcac
cyaF6-P1-f-Eco	tatagaattcacagacgagatgctcaaggtc
cyaF6-P2-r-Xba	tatatctagagtgaccacccagtcttcgtgt
cyaF6-P3-f-Xba	tatatctagatgagagatactgccggcagag
cyaF6-P4-r-Hind	tataaagctttggcggcgttttcgaagacag
cyaF7-P1-f-Eco	tatagaattcatgcagtacccgacgccatcg
cyaF7-P2-r-Xba	tatatctagaacgagcctcgacagtcttcac
cyaF7-P3-f-Xba	tatatctagatagttggcgggcctcaagcg
cyaF7-P4-r-Hind	tataaagcttagataatcttccggcaggagc
cyaG1-P1-f-Eco	tatagaattcagagcacttccaggaaaagcg
cyaG1-P2-r-Xba	tatatctagaatcacagtgccgcgccttgc
cyaG1-P3-f-Xba	tatatctagaagcggagccgagatacggtg
cyaG1-P4-r-Hind	tataaagctttcctgatgcagaacgcctcg
cyaG2-P1-f-Eco	tatagaattccaagatcggcggtttcgacgt
cyaG2-P2-r-Xba	tatatctagagacgtctttgccttctcgcga
cyaG2-P3-f-Xba	tatatctagatcaaaaccccagggattgctg
cyaG2-P4-r-Hind	tataaagcttagcgccaaggcatgaatgacg
cyaH-P1-f-Eco	tatagaattcatcgcgtcgtcgcccagcatg
cyaH-P2-r-Xba	tatatctagatctatacggaaatcggctggc
cyaH-P3-f-Xba	tatatctagagccgctcttacgccaaagttc
cyaH-P4-r-Hind	tataaagcttcgctgcggacgtatttgttgg
cyaI1-P1-f-Eco	tatagaattctcgaagaagccgtgcgttcc
cyaI1-P2-r-Xba	tatatctagagaaacggtgcgaaatcgaacg
cyaI1-P3-f-Xba	tatatctagattcgccagccaggtccgctca
cyaI1-P4-r-Hind	tataaagcttacgagcaagcggaatgcctgg
cyaI2-P1-f-Eco	tatagaattcgtgcttgcgtcgcgacattga
cyaI2-P2-r-Xba	tatatctagaacattgttagcggggcgagag
cyaI2-P3-f-Xba	tatatctagacctccaactcgcgtcgcttca
cyaI2-P4-r-Hind	tataaagctttatcgtcgtcggatcgacctc
cyaI3-P1-f-Eco	tatagaattcggctcgcatacaagcagttga
cyaI3-P2-r-Xba	tatatctagaagtcagccgagctgcattatg
cyaI3-P3-f-Xba	tatatctagagacgtcgttcgaatgcgttca
cyaI3-P4-r-Hind	tataaagcttgatgatccgctcgtcgttgat
cyaI4-P1-f-Bam	tataggatcccgcgatcgaaggccgtccgat
cyaI4-P2-r-Eco	tatagaattccgcaaaatcctccggcttgct
cyaI4-P3-f-Eco	tatagaattcagacaagccctgagccgactc
cyaI4-P4-r-Pst	tatactgcagtatcgagtccacccgggtgtg
cyaJ-P1-f-Eco	tatagaattcacttcctccttggcctcgac
cyaJ-P2-r-Xba	tatatctagaaccggctcgcataggttaagc
cyaJ-P3-f-Xba	tatatctagatcggatttcgccctcgctcg
cyaJ-P4-r-Hind	tataaagctttgcaggaataccgctccggtg
cyaK-P1-f-Hind	tataaagctttccggctcgagcccaagttcg
cyaK-P2-r-Xba	tatatctagaagaaccgcactttgacggtgc
cyaK-P3-f-Xba	tatatctagaaagcaaatcgcccctcatccg
cyaK-P4-r-Eco	tatagaattcatctcctcgaggatccacctg
cyaL-P1-f-Eco	tatagaattccggcatccgaggactggaaat
cyaL-P2-r-Xba	tatatctagacttcccacctatatcgcgagc
cyaL-P3-f-Xba	tatatctagacgcccttgtgtcggatctcct
cyaL-P4-r-Hind	tataaagcttgcgggacgcgtttatgccatt
cyaM-P1-f-Eco	tatagaattcaacacgtcaggctccgcaaag
cyaM-P2-r-Xba	tatatctagagccttgatcatagagcagttgc
cyaM-P3-f-Xba	tatatctagatcggcaaaacggcctgaaatc
cyaM-P4-r-Hind	tataaagcttcggcgatgacggcgatcatat
cyaN-P1-f-Eco	tatagaattcacgcccggaaaggacgattac
cyaN-P2-r-Xba	tatatctagaatcgcggcaccccctagcttc
cyaN-P3-f-Xba	tatatctagaccatagttgccagcgcagaac
cyaN-P4-r-Hind	tataaagcttcgcgcatctgcaggaccaggt
cyaO-P1-f-Eco	tatagaattcaactgctgcatcgctggctcg
cyaO-P2-r-Xba	tatatctagactgctcccagcatcccttgca
cyaO-P3-f-Xba	tatatctagaaaccggtgttcagagaaaccc
cyaO-P4-r-Hind	tataaagcttacggtgcttcttgccttcggc
cyaP-P1-f-Eco	tatagaattcccgccaagcgcttgagagcat
cyaP-P2-r-Xba	tatatctagaaacctctccctcagaacaggg
cyaP-P3-f-Xba	tatatctagacacggcacgtgccgagctta
cyaP-P4-r-Hind	tataaagctttcgccttcttgaaatcgctgg
acpP+21-r-Xba	tatatctagagcgttctgcgatatcgctcat	promoter-egfp constructs
acpP-344-f-Hind	tataaagctttgatctgacgaggcgatggag
aspS+99-Xba-r	atatctagagtgatcgcggacgcggtgaac
aspS-300-Hind-f	atataagcttcagaaggcatccgattgcggc
coaD+21-r-Xba	tatatctagagggatagaaagccgtggtcat
coaD-380-f-Hind	tataaagcttgcaagcgacgacactcgaact
cspA2+42-r-Xba	tatatctagagcccttggtgctgttgaacca
cspA2-462-f-Hind	tataaagcttatcagcgtcatgccgagatcg
cyaF2+51-r-Xba	gactctagaggtgagacgacgttccaacag
cyaF2-295-f-Hind	gtccaagcttaaggcactgacggttctcctg
cysS+21-r-Xba	tatatctagacaaaatcggcattccgcccat
cysS-435-f-Hind	tataaagcttggcaattttggcggccttcat
exoX+18-Xba-r	atatctagaaacacgcggtgcgaacatggc
exoX-550-Hind-f	atataagcttaccggaaacatcgtcgcgggc
exsI+30-r-Xba	tatatctagagtcgccaatgttggagggtga
exsI-399-f-Hind	tataaagcttcggcgggctttccagtaaact
frcB+33-r-Xba	tatatctagagccgaatgcggcagaaagaac
frcB-277-f-Hind	tataaagctttaccgcgatcgcactccgatc
fumC+15-r-Xba	tatatctagacgtcatgcggttcatgaagcc
fumC-461-f-Hind	tataaagcttaaacgtccccgtattgcgtcg
gst10+21-X-r	atatctagaaagatagagggtgagcgtcat
gst10-299-H-f	atataagcttgcacaacagctgcggcgatc
hisC4+21-Xba-r	atatctagagcgtgaagcgtgagaatgc
hisC4-300-Hind-f	atataagcttcggccacctctccgttagcg
nodA+21-Xba-r	atatctagacactgcacttttaaggacat
nodA-336-Hind-f	atataagcttgtgagcttgcgctcggtcatc
nodD1+21-Xba-r	atatctagaatctaggcccctaaaacgcat
nodD1-340-Hind-f	atataagcttctgagagctcctggtggtc
omp+36-r-Xba	tatatctagacgacaccgcgttcaaaaacct
omp-437-f-Hind	tataaagcttttgctcaacctaatgcccgtg
pdxH+18-X-r	atatctagataactcgttcgcggtcatattg
pdxH-397-H-f	atataagcttgtcgtggccctgactgatgt
ropB1+18-r-Xba	tatatctagaggtggtgagcgtacgcatact
ropB1-430-f-Hind	tataaagctttcgactattgccctgccgatg
rpsJ+21-Xba-r	atatctagacggatattctggccgttcat
rpsJ-295-Hind-f	atataagcttccggaaggcacggaaatgg
rpsU2+21-r-Xba	tatatctagacgagttggtaagcctcaccat
rpsU2-422-f-Hind	tataaagctttttggcgagataataggcggc
secE+39-r-Xba	tatatctagactgctgcagaaacgcaaatgg
secE-357-f-Hind	tataaagcttttggcttttgctgcgaatgcg
sma0626+54-r-Xba	tatatctagaccagcgcaggtcgtatttgct
sma0626-401-f-Hind	tataaagcttacgacttggggaaacatgcag
SMa1635+60-r-Xba	tatatctagaccaggagccaatagcaatcca
SMa1635-364-f-Hind	tataaagcttagccagtttcgaaaggggcag
Sma1706+147-Xba-r	atatctagaggaactgatttgggcacgcat
Sma1706-200-Hind-f	atataagcttcacggtcggtggttttccatc
Sma1711+21-Xba-r	atatctagatgcataaggaagggtcggcat
Sma1711-400-Hind-f	atataagcttggtagttgtgatccaccatgtc
sma1917+51-r-Spe	tataactagtgatgggggcctgttctttaac
SMa1917-334-f-Hind	tataaagcttcgttcggtgttttgttctggc
sma1918+27-r-Spe	tataactagtcgttcggtgttttgttctggc
SMa1918-358-f-Hind	tataaagcttgatgggggcctgttctttaac
Sma1924+21-Xba-r	atatctagatagagtcttcgtcgcgggcat
Sma1924-294-Hind-f	atataagcttgccggctgttctaacaatagg
sma2207+138-r-Xba	tatatctagacgtggtctttccacaaccgct
sma2207-362-f-Hind	tataaagcttgatgcaaagaatccggcgatg
sma6349+9-r-Xba	tatatctagatccattcacgtcatgtgcgct
sma6349-448-f-Hind	tataaagcttccgactggcacatctgagtta
SMb20129+27-r-Xba	tatatctagaactcctgaaaaagggcgacgc
SMb20129-429-f-Hind	tataaagctttgggtcattccatctggatgg
SMb20495+21-r-Xba	tatatctagaagcgctggagagaaggtgcat
SMb20495-712-f-Hind	tataaagcttgaccaaccttttcccagaggt
Smb20647+18-Xba-r	atatctagaagcttgtggttcacgcatgac
Smb20647-346-Hind-f	atataagcttcgctcggtggctgcaattcg
Smb20905+18-Xba-r	atatctagagccgaaagtgtaacccatgtc
Smb20905-389-Hind-f	atataagcttctggctatcacatagtatcag
SMb20906+6-r-Xba	acctctagatgccatatgagtatccctcca
SMb20906-283-f-Hind	gctgaagcttggtcagcccttgtatcggtcg
SMb20936+39-r-Xba	tatatctagaaaccgacattccagtagccga
SMb20936-405-f-Hind	tataaagcttctggactgaagtcagtgccat
smb21240+24-r-Xba	gtctctagagccatcgggaacgaatgtcgt
smb21240-281-f-Hind	cttaaagcttcgtctgcaaccgagaacattc
Smb21270+12-X-r	atatctagattttaggagcataacagtccgg
Smb21270-292-H-f	atataagcttggaccagatcacccgcaaagc
SMb21329+33-r-Xba	tatatctagaacgcatgcgcttcttatcctg
SMb21329-362-f-Hind	tataaagcttgattccgtaacgctcctggat
smb21330+21-r-Xba	tatatctagattccacgcgattccagtccat
smb21330-399-f-Hind	tataaagctttcccttctgcgccttactgtc
Smb21494+21-Xba-r	atatctagatgagggaagcggggagaacat
Smb21494-350-Hind-f	atataagcttacgtcgtagtcttccctgacg
SMc00108+33-r-Xba	tatatctagacattctcggctcctgatggtt
SMc00108-411-f-Hind	tataaagcttcgcgacctcggactttcgata
smc00150+24-r-Xba	tatatctagacgctgccgacttgatgattct
smc00150-405-f-Hind	tataaagcttccttggccatgctgccttgta
Smc00190+21-Xba-r	atatctagagttggtcttcttcgtcgccat
Smc00190-335-Sac-f	atatgagctcggagaccgtgtttccgttaag
Smc00254+12-Xba-r	atatctagacttggcgttcatctgtcgtac
Smc00254-300-Hind-f	atataagcttgaaggctgcagcaaagccatc
SMc00291+27-r-Xba	tatatctagacctgtatcctggttccagatg
SMc00291-409-f-Hind	tataaagcttaatacgggggtctggtaagcc
SMc00603-24-r-Xba	tatatctagacgccgccttgagtgtcctttt
SMc00603-380-f-Hind	tataaagcttggtggtgagcgtacgcatact
SMc00653+33-r-X	gcgtctagatccgtcagcaatcatcaagcg
SMc00653-296-f-H	cgctaagcttgaagcgatcgtcttcaccgc
Smc00795+21-Xba-r	atatctagagacgacgagtagcttcttcat
Smc00795-350-Hind-f	atataagcttaagcggatccaggcactgctt
Smc00796+21-Xba-r	atatctagacacgagagcgtaatagagcat
Smc00796-494-Hind-f	atataagcttcgattggcgccttttgttccg
Smc00853+21-Xba-r	atatctagagccaattgccagcccgatcat
Smc00853-291-Hind-f	atataagcttgcatgggtcgcgaaaaggg
smc00854+21-r-Xba	tatatctagagaagctcacgggcgtgttcat
smc00854-384-f-Hind	tataaagcttccgtctcgatcagattcggga
SmelC181-239-Hind-f	atataagcttcgttcatcttcgtcctgcccg
Smc00876+15-Xba-r	atatctagaggtgacgtccggcatgtcgg
Smc00876-350-Hind-f	atataagcttagcgcagtctcttgcgcatcc
SMc00925+24-r-X	tcttctagacatccccgtgacatgacgtct
SMc00925-295-f-H	ccttaagcttacgatcggctacggcgtttcc
SMc01003-363-f-Hind	tataaagctttctacgccggcaactgagcat
SMc01003+21-r-Xba	tactctagacgtgaatgtccagttcagcat
SMc01003-274-f-Hind	gctataagcttatcttgtaagtggttcccgcg
Smc01135+21-Xba-r	atatctagaggcaatggcgagttcgtccat
Smc01135-290-Hind-f	atataagcttacatacatcggcgtaagccac
SMc01136+15-r-X	gagtctagaggcttcgttcagcatcaagag
SMc01136-399-f-H	gtctaagcttcgccagaagctcagctttctg
Smc01162+21-Xba-r	atatctagaataggctgcccaacggcacat
Smc01162-335-Hind-f	atataagcttcgcaatcgtgaagccaagggc
Smc01163+21-Xba-r	atatctagacagcctgcgcttgccgctcat
Smc01163-338-Hind-f	atataagcttggattgctcgatcagggaatg
SMc01429+33-r-Xba	tatatctagacggaaaagcgatggtcgggat
SMc01429-410-f-Hind	tataaagcttccgccgaaatatggacgaaca
smc01589+27-r-Xba	tatatctagaggcatcgtccgataactcacc
smc01589-361-f-Hind	tataaagctttccggcacgcacattaaggtc
smc01590+30-r-Xba	tatatctagagaacagagtcggagagagagt
SMc01590-366-f-Pst	tatactgcagagtgccacgatttccgaagcc
Smc01755+21-Xba-f	atatctagagagcgggcgaatctgggacat
Smc01755-402-Hind-f	atataagcttgatcgcggacgcggtgaacc
SMc01857-+42-r-Xba	tatatctagaggcatcgatccggttcgtaac
SMc01857-435-f-Hind	tataaagcttgcttacaggccaactggcttt
smc01995+6-r-Xba	tatatctagacgccatcctaccggtctatat
smc01995-494-f-Hind	tataaagcttaggtgagcttttcgaagtccg
Smc02177+21-Xba-r	atatctagacctcatctcgaactgccgcat
Smc02177-265-Hind-f	atataagcttcgaccagaggcaagaccac
SMc02178+24-r-X	tcttctagagctcgatccaacgtgtttctt
SMc02178-400-f-H	agaaagcttcgtcaggacataatccttg
Smc02179+12-Xba-r	atatctagagagcttcgtcatgtgcgtccc
Smc02179-299-Hind-f	atataagcttctcaacagggctggacaga
Smc02279+21-Xba-r	atatctagacgtgattcgcagcatgcccat
Smc02279-341-Hind-f	atataagcttatcatatccatcttctccgac
smc02278+27-r-Xba	tatatctagagccgagacccgatttgatcat
smc02278-362-f-Hind	tataaagcttagcttttgcgtcgtgattcgc
Smc02304+21-X-r	atatctagagtcgtcgctctgcatggccat
Smc02304-449-H-f	atataagcttgacgagggtgtgatggcatg
Smc02493+3-Spe-r	atatactagtcaaggtagtcgagctgatgtc
Smc02493-466-Hind-f	atataagcttcgtaaggtccgtatagctaag
Smc02494+21-Xba-r	atatctagattcttccgatgccgcgtcgtccac
Smc02494-463-Hind-f	atataagcttcgtaacggtggcttcccgg
smc02552+21-r-Xba	tatatctagaggcaattttggcggccttcat
smc02552-361-f-Hind	tataaagcttcgcgcgtttgtcatcttggat
SMc02661+33-r-Spe	tataactagtcgaaagaggtgctaatcggag
SMc02661-428-f-Hind	tataaagcttattgttgttgcctgacccgcc
Smc02886+21-Xba-r	atatctagaaaaccgcagcagcaaccgcat
Smc02886-330-Sac-f	atatgagctcgtggactgaagtggcggacag
smc03100+24-r-Xba	tatatctagacacaagcgcgatggctttctt
smc03100-399-f-Hind	tataaagcttagtcgagcgcggcttcaaatc
smc03101+30-r-Xba	tatatctagagccgttgaccgtcatcgttat
smc03101-450-f-Hind	tataaagcttccaacacaagcgcgatggctt
Smc04163+21-Xba-r	atatctagagtggcgcatcatcatgttcat
Smc04163-500-Hind-f	atataagcttgtgcaacgcgattgatcattc
smc04164+30-r-Xba	tatatctagatgcggatgacgaatgctcgtt
smc04164-327-f-Hind	tataaagcttcatcgatgagggggacatcgt
SMc04190+12-r-Spe	ccctactagtaatacgtggcatcggtttccc
SMc04190-300-f-Hind	agccaagcttcgaaatcacgcgccaaaccga
Smc04235+21-Xba-r	atatctagaacgatcggtccagtcgatcat
Smc04235-300-Hind-f	atataagcttctgcccgattttggccacaag
Smc04236+24-Xba-r	atatctagagatagtttttcctgttctacgcat
Smc04236-400-Hind-f	atataagcttctcttcccgtcagtttgcacc
smc05008+30-r-Xba	tatatctagacacctcccaatggatgctact
Smc05008+75-X-f	atatctagacagagaaactctcatggcatt
smc05008-351-f-Hind	tataaagctttatcggtacagctttccgcac
Smc06520+15-Xba-r	atatctagatagagcaagtcccatggccgt
Smc06520-300-Hind-f	atataagcttcaatgcctgcacgagtacatc
SmelC818+44-SD-Spe-r	atatactagtcattctagatttctcctctttaatgcaattaaacggtgcttgcc
soxB2+33-r-Xba	tatatctagagcgcgccacggcaaaaacaga
soxB2-431-f-Hind	tataaagcttcttctgggacggcttttcgta
wgeA+27-r-Xba	tatatctagagtatgcgccgccttccaaagt
wgeA-453-f-Hind	tataaagcttttgcctatttcgtcgcacggg
acpP_GT-CA-f	gcagctcttgctgccctggcattccgcggtttcggttggat	Site directed mutagenesis
acpP_GT-CA-r	tgccagggcagcaagagctgc
aspS_GT-CA-f	ccgggactatacgatgcacccataccgcagccacacctgtgc
aspS_GT-CA-r	tgggtgcatcgtatagtcccgg
coaD-mut-f	catcccttaggaactgcgggg
coaD-mut-r	gcgccctgttccccgggaatgagcggcggcaaaaggctgaat
cyaF2-mut-f	catccccgagaaacagcagct
cyaF2-mut-r	agctgctgtttctcggggatggccgagccgccggagaatcga
exoY-AC-TG-f	caagcctcagcaactgtgcgcc
exoY-AC-TG-r	ggcgcacagttgctgaggcttgccgctcaaacacgtgtaa
exsI-mut-f	catacaacgatgacataaaac
exsI-mut-r	gttttatgtcatcgttgtatgatggacaagccgaaatcgctc
nodA1_GT-CA-f	ggtccagcgctacggttggccaccccggtgtaacttgccggg
nodA1_GT-CA-r	tggccaaccgtagcgctggacc
ropB1-mut-f	cactgcgctgcaacatcgcat
ropB1-mut-r	atgcgatgttgcagcgcagtgacaggtactttattaaccacg
rpsJ_GT-CA-f	aacaagaaaacggcttgagcccattcggcagggacatggtccg
rpsJ_GT-CA-r	tgggctcaagccgttttcttgtt
sma1917_TG-CA-f	cattactaagtcacgagacaagaacatacagagaggacggaacaaga
sma1917_TG-CA-r	tgttcttgtctcgtgacttagtaatg
SMa2207-mut-f	catcccggcggaactgccaga
SMa2207-mut-r	tctggcagttccgccgggatggcgccttgccgaaaggcccgg
SMa6349-mut-f	catcccttaggaactgcgggg
SMa6349-mut-r	ccccgcagttcctaagggatgaagtttggcgatttcccggag
SMb20495-mut-f	catacttccggaactgccgca
SMb20495-mut-r	tgcggcagttccggaagtatgagggaccaaccttggcgtcgc
Smb20647-TG-AC-f	ttcgatgcgtagcgcatctccattcagccgctactgatccaa
Smb20647-TG-AC-r	tggagatgcgctacgcatcgaa
SMb20906-mut-f	catccgcgaggaacagccaaa
SMb20906-mut-r	tttggctgttcctcgcggatgtctagggcgcgcgtttacccc
Smb21240_AC-TG-f	ccttattcaatattttactaaagtatgaaaatatagaaaattttttaatattagc
Smb21240_AC-TG-r	catactttagtaaaatattgaataagg
Smb21270_GT-CA-Xba-r	atatctagattttaggagcataacagtccggttctccgaatgcgtcgcggttggtgcaaacaggtcctatcccgtgccggcgggatgatatgcttgcctcctgacaac
SMb21329-mut-f	catacccagggaactcgacct
SMb21329-mut-r	aggtcgagttccctgggtatgacaactttgtgtctgtaacgt
Smb21494-GT-CA-f	gtccaggcgattttgcacgcaaccacgcgccacgcccagc
Smb21494-GT-CA-r	tgcgtgcaaaatcgcctggac
SMc00150-mut-f	cagtcgcagggaacatcggca
SMc00150-mut-r	tgccgatgttccctgcgactgaaggaagacgcgcaacggaag
smc00150-r-neu	atcgtttgaattgccgccgag
SMc00190-mut-f	catccgctgggcacctggcgg
SMc00190-mut-r	ccgccaggtgcccagcggatgatccgaaccagggcggtgacc
Smc00254-TG-AC-f	gcttcgccgaaccgctggcacgcgccggcaactcgcctgc
Smc00254-TG-AC-r	tgccagcggttcggcgaagc
SMc00653-mut-f	cacaccgcggtaactgtttct
SMc00653-mut-r	agaaacagttaccgcggtgtggcggcatcacccgccgcgctg
Smc00795_GT-CA-f	caccctccggcaacaggcatgc
Smc00795_GT-CA-r	gcatgcctgttgccggagggtgacggagcgatcgtcatt
Smc00796_GT-CA-f	catgccggagggacacggagcg
Smc00796_GT-CA-r	cgctccgtgtccctccggcatgaggcatgcgccctggcgtcg
SMc00854-mut-f	catccaccggtaacggcaacg
SMc00854-mut-r	cgttgccgttaccggtggatgagcctgaggctgcaggcgtcg
SMc00925-mut-f	catccctcagatacaagtctt
SMc00925-mut-r	aagacttgtatctgagggatgatctgttgcttcaaaaccacg
SMc01003-f-mut-Hind	tataaagcttcatcccgcggtaacggcggag
SMc01003-mut-f	catcccgcggtaacggcggag
SMc01003-mut-r	ctccgccgttaccgcgggatgcacttacaagattaatgatta
SMc01136-mut-f	cattcccacggaacatgctat
SMc01136-mut-r	atagcatgttccgtgggaatgtgacagaacccccttaccaaa
Smc01162_GT-CA-f	ttgttcgaaaatctggtccgccagcctgatggaacagagcgtacc
Smc01162_GT-CA-r	tggcggaccagattttcgaacaa
Smc01163_GT-CA-f	gccgagcgggtacgctctcatccatcaggcacgcggacca
Smc01163_GT-CA-r	tgagagcgtacccgctcggc
SMc01429-mut r	catcgacgtggcttctggatgggtaaagtggttcaacagcac
SMc01429-mut-f	catccagaagccacgtcgatg
SMc01589-mut-f	catccccccgtgacatcacga
SMc01589-mut-r	tcgtgatgtcacggggggatgatccctgaggcgcggcgcgtt
Smc01755_GT-CA-f	caggctgcggtaacggtgcatcg
Smc01755_GT-CA-r	cgatgcaccgttaccgcagcctgacctgtgccgccctccgcaag
SMc01995-mut-f	catacagcgggaacttttctg
SMc01995-mut-r	cagaaaagttcccgctgtatgcttccgcacccgcgtccgcga
Smc02177_GT-CA-f	gccgccccgacccggcatctcatccgcgggaaacagcggtga
Smc02177_GT-CA-r	tgagatgccgggtcggggcggc
SMc02178-mut-f	cattcccgcggaacagatgcc
SMc02178-mut-r	ggcatctgttccgcgggaatgagcggtgaaggcgatgaaacg
SMc02179_TG-CA-Xba-r	atatctagagagcttcgtcatgtgcgtcccgcgttgatgtctcgcgggtctggctcctgcgcctgctcgcagg
SMc02287-mut-f	catcctcggggaacagcccgg
SMc02287-mut-r	ccgggctgttccccgaggatgcgagaatatggttaacaattt
SMc02304-mut-f	caagcaaacggaactgtaagt
SMc02304-mut-r	acttacagttccgtttgcttgagcacactgctacagcggagc
SMc02552-mut-f	cattcccgaggaacaacaggg
SMc02552-mut-r	ccctgttgttcctcgggaatgaggacctgatgcagtatccgg
Smc02886_GT-CA-f	gaaaagcgaagcttctccgccacaccggtgaaaccgggagac
Smc02886_GT-CA-r	tggcggagaagcttcgcttttc
SMc03100-mut-f	caaacgccggaaacagcgcct
SMc03100-mut-r	aggcgctgtttccggcgtttgatacgcgctcgcatttttttg
SMc04164-mut-f	catacccgcggaacagcagcc
SMc04164-mut-r	ggctgctgttccgcgggtatgaggtcgtttcgcaccctggct
SMc04190-mut-f	cacacatccggaacagcgagg
SMc04190-mut-r	cctcgctgttccggatgtgtgaactcggaaaatgaagaccgg
SMc05008-cbs1-mut1-f	cagccgggtgttatcttggta
SMc05008-cbs1-mut1-r	taccaagataacacccggctgcggtcgaaagcgtttgacgat
SMc05008-cbs2-mut2-f	catatcttggtaaccgcagca
SMc05008-cbs2-mut2-r	tgctgcggttaccaagatatgacccggcaccggtcgaaagcg
Smc05008-cbs3-mut3-f	caaaccgcagcatccgtagga
Smc05008-cbs3-mut3-r	cctacggatgctgcggtttgcaagataacacccggcaccgg
SMc05008-cbs3-mut4-f	tcatccgtaggaggctcgtat
SMc05008-cbs3-mut4-r	tacgagcctcctacggatgatgcggttaccaagataacacc
Smc06520_TG-CA-f	gttgtacgatccttgcgccctcatccccgggaaacagcggcggc
Smc06520_TG-CA-r	tgagggcgcaaggatcgtacaac
Smc05008-1-H	agctggtgccgggtgttatc	Insertion of Clr-binding sites into pSRKKm-EGFP
Smc05008-1-X	ctaggataacacccggcacc
Smc05008-2-H	agcttgttatcttggtaacc
Smc05008-2-X	ctagggttaccaagataaca
Smc05008-3-H	agctggtaaccgcagcatcc
Smc05008-3-X	ctagggatgctgcggttacc
clr-+1-f-Nde	tgagcatATGGCTGAAGTCATCCGGAGT	Amplification of clr coding sequence
clr-end_nostop_Xba	tagtctagaATCCTCCTCCGGATCGGCGAT
clr+1-f-Xba	tgatctagaatggctgaagtcatccggagt	Construction of pWBT-clr-CF
-67-rev	aaggcgattaagttgggtaacg
Clr-start	ctagatcatatggctgaagtcatccg	Expression construct on pET36(+)b
Clr-stop	ctcatactcgagatcctcctccg
uni-48	agcggataacaatttcacacagga	Standard sequencing
-67-rev	aaggcgattaagttgggtaacg
egfp-139-rev	acttcagggtcagcttgccgta
cy3-egfp-28-rev	tgaacagctcctcgccctt	Amplification of EMSA DNA fragments including the native promoter
uni-48	agcggataacaatttcacacagga
egfp-139-cy3	acttcagggtcagcttgccgta	Amplification of synthetic EMSA DNA fragments including only a CBS
egfp-389-fwd	ccgccgttaaccaccatcaaa

## Sheet: Table S5C
Table S5C. DNA-Fragments used in EMSAs. Lower-case sequences indicate the pSRKKm-EGFP backbone that is the same for each fragment. Sequences in upper-case indicate respective promoter probes. Putative CBSs are indicated in orange.
Gene ID	Sequence
aspS / SMc01755	agcggataacaatttcacacaggaaacagcatatgaccatgattacgccaagctcgaaattaaccctcactaaagggaacaaaagctggagctcttaagcttGATCGCGGACGCGGTGAACCCAGCCGGAAAGGCGAACGGTGGAGCCGACATCCGACTTGCGGAGGGCGGCACAGGTGTGGCTGCGGTAACGGTGCATCGTATAGTCCCGGAATTGCTTAAAGGCCGCGCAGCTCGCAGAACGGCGCAGGGCGGCATGGTCAAAGTCGGGCGGAAAAGCGCATGATGCGCCGGTTTTGTCAAGGCCGCGGCGGCGCCGGCGGCAAGAGCGCTGCCCCGGTCGCACAAGTTGCCCGCTTCGACCACAGCCGCAAGCGGTACGGCGCAAATTTGGACACG…
coaD / SMc06520	agcggataacaatttcacacaggaaacagcatatgaccatgattacgccaagctcgaaattaaccctcactaaagggaacaaaagctggagctcttaagcttCAATGCCTGCACGAGTACATCGAGATGCCCGTTGGTGATCGGATCGAAGGAGCCGGGATAGAAAGCCGTGGTCATCGCGCCTGTTTCCGTTTGGTGAAGCCTTTTGTCACGGACGGCCGCGGACCGCAAGGGTTGTACGATCCTTGCGCCCTGTTCCCCGGGAAACAGCGGCGGCAAAAGGCTGAATGCTAGATGAATGCAACGTTCAAGAGGGTTTCACACTGCAAGCCGTAACGTGAACCCAAGTTAACGGGAACTTTTTTGAGTACATGCCGTTTAAACCGACGAAAGGAGACG…
cspA2 / SMc01429	agcggataacaatttcacacaggaaacagcatatgaccatgattacgccaagctcgaaattaaccctcactaaagggaacaaaagctggagctcttaagcttCCGCCGAAATATGGACGAACACGTCAGCGGCGCCGTCATCTGGCTGGATGAAACCGAAGCCCTTGGTGCTGTTGAACCACTTTACCGTTCCAGAAGCCACGTCGATGTCCTTTCAATAGCCATGGAAAACCGCCACCGCATAAAAACGGTGTATCAAAACCGATGTTGTCAGGATTTTCGTGACGATGCGCCTTGGCGCAGAAACAAATATCGTCGATCAATATCGATACCGAGCTATGTAGGTCATCATTGTGTTTCTTACAAGGCACAATTTTATTTTCTTTCGGGAGAAGACTA…
cyaF2	agcggataacaatttcacacaggaaacagcatatgaccatgattacgccaagctcgaaattaaccctcactaaagggaacaaaagctggagctcttaagcttAAGGCACTGACGGTTCTCCTGCTGCTGGCCATGTGCGTCCAGCTCATCAAGCCGCTCGGCTTTCCGGGCCTCAGGCAGCGCCGCGATTTCTGGAAGATTGCCGTCTTCGCCATCGTCGTGATGATGGTCACGGTGCTCGTGCGTCCTTGAACTACTGCCGTGCCGCGCGGGATCTCGATTCTCCGGCGGCTCGGCGTTCCCCGAGAAACAGCAGCTTGGGCTAGGGCCGCGCTATTGTCGTCACCAAGTCGCTCTATCTCCGCACGACATGACGACAGGAAAAGGTTAAATTACCGT…
cysS / SMc02552	agcggataacaatttcacacaggaaacagcatatgaccatgattacgccaagctcgaaattaaccctcactaaagggaacaaaagctggagctcttaagcttCGCGCGTTTGTCATCTTGGATTTATGGAGACGAAAACGGCCAGGCCAGCGGATCGCTAGCGAATAATGTTCCGGCAAATAATGCAGATAACCGTTTTCATGGCGACCCTTATCGCGCGTCGCCCGGCGCCGGTCAAGAGGCGAGCCACGTGCAAGCGAAAGTCGTCAATCTGCAACCATGACGGCCATGGATTTGTCACGATTTGGCTTATCTGGAAATCATCGGAGGGGAAGGAGATTCGCGAATGCAGCCGGATACTGCATCAGGTCCTGTTTCCCGAGGAACAACAGGGACATG…
exoX / exoY	agcggataacaatttcacacaggaaacagcatatgaccatgattacgccaagctcgaaattaaccctcactaaagggaacaaaagctggagctcttaagcttACCGGAAACATCGTCGCGGGCTAGTTATTTCGGATTATAAAGTATTGTTAATAGACGCATCATTCTGCACTGACGGACAGCGGACCCGCTGGTGCACGAAATTGACGCGCGGCAACTTTCCCTCACTTTTTTTGCATCGCAACATTTTATTGCGGCGCACAGTTGCTGAGGCTACCCGCTCAAACACGTGTAACAAAAGTTGATCGGGAAAAAAGGCCGGCCACACGCCCCAAGAGGTAGCACCCAAGGCAGCTTTCCGAAAGGCCGGGCAATTTTAGGGGAACTACGGCCGCGTTC…
exsI / SMb20936	agcggataacaatttcacacaggaaacagcatatgaccatgattacgccaagctcgaaattaaccctcactaaagggaacaaaagctggagctcttaagcttCTGGACTGAAGTCAGTGCCATTCTCGATATCGTTGATTTCGACGACGGCGAGGCCGCAGGTGACCGCGAGATCCTCGATGCTGTAGCCGACCGCTTCACGCGCGGCCTTGACGCGAGCGGCGATGTCGCCGTTGGGCATCGGAGCGGCTTCCTTGTCGCCAATGTTGGAGGGTGAAATAGACATAAATGTCTCCTTCTCTTGGCATGAAAATTCTTACGAATTTTGCTGTTGAGTACGGGTCGACACGCGTCACTGCATGCCCCCTGAACCGCGATTCAAGGGAAAAAACATGCAGC…
frcB	agcggataacaatttcacacaggaaacagcatatgaccatgattacgccaagctcgaaattaaccctcactaaagggaacaaaagctggagctcttaagcttTACCGCGATCGCACTCCGATCACGGCACCCGCTCGCTTCGCGTGGGGCTGTCCGCATCCAGCCCACGATCGCCGATGCCCAAATCCTCCCGGTCGGACCGAGGCGATACCACGTGCAGAATGCCACAACGAGATAATAATTCAATTTGATTTATTTATTGACACGGTGGATTTTTGATGCTTGATTGACCATCGGAAGCGCCGTCTGCAGCTGAGGAGAATGCTGCAGCGGGTCCTGAAGCCGGCGCGCCGGCATTTTTCATCCTTGGGAGGATTTAATGAAGAAGACAGTTCTTTC…
fumC / SMc00150	agcggataacaatttcacacaggaaacagcatatgaccatgattacgccaagctcgaaattaaccctcactaaagggaacaaaagctggagctcttaagcttCCTTGGCCATGCTGCCTTGTAAAGGGGCCGCGGGGGCTCGGAACACCTACAATCGTTTGAATTGCCGCCGAGCGGCAAGCTCCGACCGGGCATCGCCGACATGGGTTTCCGGCCGGCAGCGATGTGTCCTTTCCGTCACATCCGCAATCTTCCGTTGCGCGTCTTCCTTGTGTCGCAGGGAACATCGGCATCGCGCCCGGCCGGGCAAAGTAGATGCAAATCAGATTTTTAGGCGAAGGGGCATGGCTGAAAACGGATCGCGGCGAGACGCGGGGCGCGGATTCGGGAGGCTTCGTT…
gst10	agcggataacaatttcacacaggaaacagcatatgaccatgattacgccaagctcgaaattaaccctcactaaagggaacaaaagctggagctcttaagcttTGCACAACAGCTGCGGCGATCTTTGCACGTCTGCCGCTGTAGGCTGGTACCACTTTGCGACGCGCCCTTGCGCGTCGTTTTCATGCGTGAAGTCGCTCTGTCCCCTCTGCGGCGTTTCCTTCGACACTGCGATCCCTTTTCCTGCGCCTTTGCAGCCCCCAGACCCACAACGCGGCCGCGCGCCGTCACCTCGACCAGGCCGATGACGGACTTCCACCGAGGGCGTTGCGGACAAGCGTACTTTTCCCTTCCCGAATCCGCGCTATAGTCACTGGGGGTTTGGCCCAAGGAAATGTC…
hisC4	agcggataacaatttcacacaggaaacagcatatgaccatgattacgccaagctcgaaattaaccctcactaaagggaacaaaagctggagctcttaagcttTCGGCCACCTCTCCGTTAGCGCCTGACTAGTGTCACGGCGTTTCCAATGCAAGATTTTTTTGTCGAATTTCAGGAAATCATCCGATTTTCATCCGCTTCGGGCCGCGGCGCCCCCCGAGTCATATGAGAACTAGGACCGCATCGGGCAATCGGGAAAGGTCTTGTCCGTCGCGCATGAAACGTCACAACGCCAAGTGCACTGACTTCTTCCGGGGGAATTCTTTCTCTGCGTCGATTCCGATTCCCATCCTTATGCGATAAGTTCCGCGGGCATTTCCGAACGGAGTACGGTTTTTC…
nodA / nodD1	agcggataacaatttcacacaggaaacagcatatgaccatgattacgccaagctcgaaattaaccctcactaaagggaacaaaagctggagctcttaagcttTTCTGAGAGCTCCTGGTGGTCTGCACGTTCCAGCTGATTTTCCCAGCATAGCTTCCACTGCACTTTTAAGGACATGTAAGAACTCCAGTGTGTTGTTTCTTCAAAGCACGATCGAGAGTGGTGTGTACCCGGCAAGTTACACCGGGGACGCCAACCGTAGCGCTGGACCGTTGGTCGAGCGCTTAGATGACGGCTCTAAATTCGGACCCATCCTGTACTTGTGAAACTTTTCTCGCGCCGCACCTTGATTCCATTAACTTCAGGGTTCTCTAATAGGACTCTGCAAGATTGGTAAAA…
nodP2	agcggataacaatttcacacaggaaacagcatatgaccatgattacgccaagctcgaaattaaccctcactaaagggaacaaaagctggagctcttaagcttCGATCAGCCGGACCTTCGATCCGCGCTTTTCAGCGATCCTAAAGACGCGGGCCGCGGGGCCGCCCTGAGCGCTAACGGCGTGGCGAATCGCTCGCGAAAATACGGATTGTTATTCTTACTTGAAATATTGCCGATATAGCGCTTAAATGCGCACCAGTCGGCGGGATCACATTTAACTGCTGCATGATTATTTGATTGCGTCTGCAACATTTCGCAGGCGGCTACATTTTTATTTGCATACCATTTTTATTATTTAAAATCAGAGGGATTGCGATATGTCTCTTCCCCATctagact…
ocd	agcggataacaatttcacacaggaaacagcatatgaccatgattacgccaagctcgaaattaaccctcactaaagggaacaaaagctggagctcttaagcttACGTCGTAGTCTTCCCTGACGCGCACCGTGAACCCGAGAAGCGTCCCGGTCTCGAGCAGGCGGTCCAGGCGATTTTGCACGGTACCACGCGCCACGCCCAGCGCGTCGGAAAGTTTGGAAAGCGATGCCCGCCCGTCGGCGCGCAGATGCGCAATGATCCGGCGGTCCAGATCATCCGGGGTGTATTTTGCAACTGCTGAATCGCCAACTCCTGTTCTGCTCATATCGCACAATCCGACTGGAAAAATTGCTCAGTTCGGTGCCGAAAATAGCACATCTTTGCGCTTTCGACCAGCG…
omp	agcggataacaatttcacacaggaaacagcatatgaccatgattacgccaagctcgaaattaaccctcactaaagggaacaaaagctggagctcttaagcttTTGCTCAACCTAATGCCCGTGCCGGTGCTTGATGGCGGCCATCTGATGTTCTATGCGGTCGAAGCGTTGCGCGGCAGGCCGGTCGGTCCTGCCGCACAGGATCTCGCATTCCGCATAGGCTTTGCCATGGTGCTCATGCTGACGGTTTTTGCGGCCTGGAACGATATCAACTGGCTCTTCGGATAGGGGCGGAGTCTTGGGCGGGAGCGGACATCGTTAAGGATTCGGGGAGCGAGTGAGTTTCGCCGGCTGCTCGATAACGGTTTGTTTACGATAATAAGAGGCCGTAGTGGCTGT…
pdxH	agcggataacaatttcacacaggaaacagcatatgaccatgattacgccaagctcgaaattaaccctcactaaagggaacaaaagctggagctcttaagcttGTCGTGGCCCTGACTGATGTCGGCAGAGGTAACGAGGTCGCGCACGGCTATGGCATCGGAAAGGCCGTCGGATGTCTTCGCCACCGGCACGGTTCCGGTCGAGACCGAACGATCGACGCCCGATCCCCCGAAGACGTCGAGGCCCGCGCCCATGCACCCCGGCAGAGCGAGAATCGTCACGCAAATTGCCGCGCTGCGCAGCAATGCGAAGGAAAGACCCTTCTTGCCATCGTTCCGCTTTGCTATGTCTTGCACGGCAATCCTGTCAGACTCGCCAGAGCGCACCACGTCCCGAGG…
ropB1 / SMc00603	agcggataacaatttcacacaggaaacagcatatgaccatgattacgccaagctcgaaattaaccctcactaaagggaacaaaagctggagctcttaagcttTCGACTATTGCCCTGCCGATGCGTCGGGCGCCGCCGGTAACGAGCGCCGCCTTGAGTGTCCTTTTCAACGTTTCGTCCCGTTCTTCGAATCCTGATGCCGAGTGGCAGAAGATATAGGCTGGAAACGCTCGCCGGAACTCTCGCCGGACGATTCATTTCTGAAAAATTAACGCGGAAGCCGTAATTTGCATCAGTTTGTATTGCTATAGTATATCTTTCGTTAATATTGAATCGTGGTTAATAAAGTACCTGTGTCTGCGCTGCAACATCGCATTTCAGTCGCGTTGCCGCCACTAA…
rpsJ	agcggataacaatttcacacaggaaacagcatatgaccatgattacgccaagctcgaaattaaccctcactaaagggaacaaaagctggagctcttaagcttCCGGAAGGCACGGAAATGGTCATGCCGGGCGACAACGTCACGGTTGACGTCGAGCTGATCGTGCCGATCGCGATGGAAGAAAAGCTGCGCTTCGCTATCCGCGAAGGCGGCCGCACCGTCGGCGCAGGCATCGTCGCCTCCATCGTCGAGTAACAAGAAAACGGCTTGAGCCGTTTCGGCAGGGACATGGTCCGCCATGTCCCTGCGATTTTTGAAAAGAAGCGGCTAAGCGAAACGAATACTTCAAGTGTGTGCTTCGTGAGCACACCGGAAAACACGAGCAAGGACAAGTCGAAT…
rpsU2 / soxB2	agcggataacaatttcacacaggaaacagcatatgaccatgattacgccaagctcgaaattaaccctcactaaagggaacaaaagctggagctcttaagcttCTTCTGGGACGGCTTTTCGTAGAAGTCACGCATCTTCATTTCGCGGAAAATGCCTTCGCGCTGCATCTTTTTCTTAAGAGCGCGGAGCGCCTGATCGACATTGTTATCGCGGACAAGTACCTGCACGTGAATCCCGTTCCTTTGCTTCGAGTTGGTAAGCCTCACCATCAGGTTTGGAGAGGCAATAAATTTGCGTTCGCTGGGCGAGAACCCTACGATTAGAAGAGCGGATAACAGATCGCGTGCCGAAAGTCCAGCGGCGAGAGAGCGCGCGTGGGGAAAAAGCGCCGATGGCTC…
secE	agcggataacaatttcacacaggaaacagcatatgaccatgattacgccaagctcgaaattaaccctcactaaagggaacaaaagctggagctcttaagcttTTGGCTTTTGCTGCGAATGCGCTTGAAAGCGTCCGGCAAACTGAATATTAAGCCGCTGACTTGGGACGCAGCCGGTTCGGGTTGCGTCGCGGCACCGTAGGGGTATAGCTCAGTTGGTAGAGCGGCGGTCTCCAAAACCGCAGGTCGGGGGTTCGAGCCCCTCTGCCCCTGCCATTCTCCCGATCCTGCCGTGTTGGGATGCGTGGGGAAGGCGGCACGGCCGTCTTTGTATATTCACAAAAAAGGCTGATTGGCTCTTGTGGTTTTCGCAATCGGTCTTTATGTAGGGTCCAAACA…
SMa06349	agcggataacaatttcacacaggaaacagcatatgaccatgattacgccaagctcgaaattaaccctcactaaagggaacaaaagctggagctcttaagcttCCGACTGGCACATCTGAGTTAGGAAAGCAGACCTGAACCAGGAAAGAGGTTTCCAGCGGCCGGCAGCCCCAAGGCTCTGCCGGTCAGAATGGATCGACTGAACCCGCTTTCGCTAACCATTCTTTACACCGCGCATGCGTTCTCTTTGATGAAGGACCAGCTCCTCATCAAGCATCGACGTGCCGCGAAGACGTCGGTGCATTCAGAATCTTTCGCAAGGGCAAACGCTCACTTGGGGCGTTATCACCCTGCAGACCGGTTGGGCTCGTTGACAGTTTCATGGGACAAGAAGGGAAA…
SMa1635	agcggataacaatttcacacaggaaacagcatatgaccatgattacgccaagctcgaaattaaccctcactaaagggaacaaaagctggagctcttaagcttAGCCAGTTTCGAAAGGGGCAGACCGCGGGTGGCGTACAAAAATTGCTGAAACTAACGAAGAGCCGCCAAGCGAGATATCGTGCCGTACTGGACCGGATCACGTTCGTCGGGCTTCTACTTGTTGTGCTCTAGTTTCTCAAGCATTCACGCCATATTCATCAATACAAAAAGTCACCCACGGAATCCCAAACGATCTGTAAAAGTTGAGGATGAGTGCACCATGATTCAGAAAATTCTTATTTTATATCGAGACAAATCTTTGCGTTCTGAGGGAGATTCGTGTTGCGGCGCCGCGAC…
SMa1706 /SMa1711	agcggataacaatttcacacaggaaacagcatatgaccatgattacgccaagctcgaaattaaccctcactaaagggaacaaaagctggagctcttaagcttCGGTCGGTGGTTTTCCATCAATCGGAACCTGAACGCTGAAAGTGAAACGTGCCGCTTCCATAGCCTAGTCCACCTCGTCCTCTGCCATCGGCACAAGGCCGACGATGGGCAAAAACGGCATCGTAGAAGCGCTTCGAACGCCCAACATCATTCGTCCCTACCGAGACATGGTGGATCACAACTACCTGCGCTCCAGCTTTGTCCCTAGCGGCAGCTTCTGGTCATTGTTTCCTCAAAGCCGACTGTCGTTTGTTCACCACAAGATACAGCCTTGCTTTCATGTTGAACGGTAATTTA…
SMa1917 / SMa1918	agcggataacaatttcacacaggaaacagcatatgaccatgattacgccaagctcgaaattaaccctcactaaagggaacaaaagctggagctcttaagcttCGTTCGGTGTTTTGTTCTGGCGAACATGATTTGTGTCCTCTGCGGGATTTAAAAGTGGGTCGGATCGGCAGTTTTTTTAGCTCGGGGAGTTTTCCGTCCCGACTCGCTTCTAGAAACAGAAACTCCCGCCGATATCAATGGTAAATAAATACACCGACATTGAGGCATTACTAAGTCACGAGACAAGAAGTTACAGAGAGGACGGAACAAGACGTTTATTTGTTCCAAATTAAATGTGCGGGAAGAATTTGATTCTTCTCGGAATTGGCGGTGCGGTAGCGTAAAAATGGCATCGAA…
SMa1924	agcggataacaatttcacacaggaaacagcatatgaccatgattacgccaagctcgaaattaaccctcactaaagggaacaaaagctggagctcttaagcttGCCGGCTGTTCTAACAATAGGGCCGACTTCCTGTCACGCAATGGGCGGATACGATTCGCCGTGTTTGGCCGGTGAAATATGGGGTTCTTCAGTGTTCTCCCGTTGGCCCCTTGAAGCACGGCCGACGGCTTGCTAACCGAATCGGTCGCCGAAGGCACATGGCGATCATGGTTCTCTCTAAGATCCAGGCAAACCATAGCCACTGCGGCTGGCCGAAAGCCGTGATTTACGAACTTAACAAACTTGACGAACTGTCCCATCCTGCCTAAGTTATAGCGCAGGAGGCCGAAGACCATG…
SMa2207	agcggataacaatttcacacaggaaacagcatatgaccatgattacgccaagctcgaaattaaccctcactaaagggaacaaaagctggagctcttaagcttGATGCAAAGAATCCGGCGATGGCGGCGGCCTTCGTAAACTACATTCTCAGTTCGGAGGTCCAGGTTGCTTTCGCGACACGGAATCTCTACGCGCCGACGGTAAAGAATGCCGAAATACCCGATGATTTTGAGTTCCGGGATCTGCTTGTGCTGAACGATGCATTCGGCCGTCTCTACCTGCCGGATCAGGAGAAGATCACTGCCAACAAAGCGGGTTGGCAGCAGCAGCTGAACCAGAAGGCTATGCGCTAAGCAAGCGGCCGTGGTGCACGCACGATCGAGCGCCACGGCTAACCT…
SMb20495	agcggataacaatttcacacaggaaacagcatatgaccatgattacgccaagctcgaaattaaccctcactaaagggaacaaaagctggagctcttaagcttGACCAACCTTTTCCCAGAGGTAATAAGAACCTGCCGTGTTGGGATGGTACGGAAGTACATCGGTGCAGATGCTCTCCGTGCGTGGACTTGAGGACAGGCCAAAGACTTACAGCTCCGGCGCGAAACGTCGCGTCGACCGGGCGTGAGCACCCAGTGGTGCGCGGTTGCCTGGGCTGAGGCGACGCCAAGGTTGGTCCCTGTTACTTCCGGAACTGCCGCAGTGGCTTACTCCGGGTATTCAGTAACAACGGGATTGCGCGTGCGGGCGGAACGAGGACGGCGCGCGCGGGACGAGCC…
SMb20647	agcggataacaatttcacacaggaaacagcatatgaccatgattacgccaagctcgaaattaaccctcactaaagggaacaaaagctggagctcttaagcttTCGCTCGGTGGCTGCAATTCGAAATTGAGTACTTGCCGATCGGCCGGTCTCGTGCAAGGATCACCTCATCCGCAATTCAAATCAGAGGAGGCGTAAGATGGATTCCAATCTCGTGTTTGTGCGCCTCTGCGGCGGAACGGCTATCACGCCTTCGATGCGTAGCGCATCTCGTTTCAGCCGCTACTGATCCAAGGCTCACAAGCCCGCAATTCCGCCATTTGGCGATCCCCTTTTTACCTGACGTGACCGGATGACGGGGCGATTGTTCGCATTTTTGCGTTCCGCATCCGCACGTCT…
SMb20905 / SMb20906	agcggataacaatttcacacaggaaacagcatatgaccatgattacgccaagctcgaaattaaccctcactaaagggaacaaaagctggagctcttaagcttGGTCAGCCCTTGTATCGGTCGAAAGACGTGTGCCGCAACGTTCCTGTGGGACGCCGACAAGGGGCCGCCGCTCTTCACGCCCAGCGACATAGGTAACAGAAGGCAGTCGCTTCATCCTGCCGTTCCCCGATGGGGTAAACGCGCGCCCTAGAGTTCCGCGAGGAACAGCCAAAACCAATCAGACATGGGATAATAACGGCCATTAGTGCAACTGATACTATGTGATAGCCAGATTAAAAAGTGCCTTCTCTTTTAAACAAAGATTTACTGGAGGGATACTCATATGGCActagactg…
SMb21240	agcggataacaatttcacacaggaaacagcatatgaccatgattacgccaagctcgaaattaaccctcactaaagggaacaaaagctggagctcttaagcttCGTCTGCAACCGAGAACATTCAGGTCTCGATTTTTGCTGGCCGTGCCGCGAAATCCGGGGTATTGTCAAGATCGTGACGCCCTTCGTTTTTGATGCGGGCGTATTGACATAGTACCTGCGACTTCATCTGCGCCGCGGCATGCCCGAGGGCGCTGGTTAAAGACAACGTGCTTGTGCAGCCGAAGTAGATCTGGGTAGCATTGAACTAATTCATTGCGCCTTATTCAATATTTTACTAAAGTAACAAAATATAGAAAATTTTTTAATATTAGCAGGTTTCCATGACGACATTCGTTC…
SMb21270	agcggataacaatttcacacaggaaacagcatatgaccatgattacgccaagctcgaaattaaccctcactaaagggaacaaaagctggagctcttaagcttGGACCAGATCACCCGCAAAGCCTTCGCCTTCTTGCGGGACGGCGAGCGCAAGCCCGCCATATTGTGGGTCCTTGCCAACCAGGACCTGGCGGAACTCTTCGACCGCGTCGCGCATTTCGAAAACGGGCGGTTGGCGCGCGACGAACCGGTGGAAACGCATGCAAGAGACAGCGACTACAAGGAACTGGCATCTTGATGTAATATTGTTGTCAGGAGGCAAGCATATGTTCCCGCCGGCACGGGATAGGACCTGTTTGCACCAACCGCGACGCATTCGGAGAACCGGACTGTTATGCT…
SMc00108	agcggataacaatttcacacaggaaacagcatatgaccatgattacgccaagctcgaaattaaccctcactaaagggaacaaaagctggagctcttaagcttCGCGACCTCGGACTTTCGATAGAGGCGATCCGGGACCTTCTGGCACTGAGCGAGCATCCGGAACGCCCCTGCGGCGAGGCGGACCGCATCGCCACCGAGCATCTTGCCTCCGTGCGGGAAAAGATCGCCCAGCTCAGAAGGCTGGAGCATGAGCTCGAGCGCATCGTCGCTTGCCATGGCGACCACACGATCGGCGATTGCTATGTGATCCGCGCGCTCGCCGACCACTCGCTGTGCGGAAACGAGCATTGAAATTCCTCGTTGACAAATTCCGGGATTTGGACAATCTACGCGCAT…
SMc00190	agcggataacaatttcacacaggaaacagcatatgaccatgattacgccaagctcgaaattaaccctcactaaagggaacaaaagctggagctcGGAGACCGTGTTTCCGTTAAGAAATCATTAGGATTTTAATGAATGGGGAACGCTCATAATTGTAAGAGCCCGGCTAATGTGTCACTACGATACGATTAGGAACGGGTCCGTATATGAAAATGGCAACTGTTCCGGTGGATAAGCTGCGTCACAAGGTGTCGCAGGGCATAGGCTGCGGCTATCCATCGAGGCGATGTAATGGGTGATCAGTCAATCTATGGCTTCATTGCGAAGCTTGGACCTTGCGGTCACCGCCCTGGTTCGGATGTTCCGCTGGGCACCTGGCGGCACAGGAAGACGGCCAT…
SMc00254	agcggataacaatttcacacaggaaacagcatatgaccatgattacgccaagctcgaaattaaccctcactaaagggaacaaaagctggagctcttaagcttGAAGGCTGCAGCAAAGCCATCGGCGATTGTTGCAGAGAGATCGCGAGGTCCGAAGCCAGCCGCCGCTGGACGGCGGACCCCGCGAGTGGCCCCGGAGCGGCGTCCCAGTAGTCCCTTCGGGCAGCGCCGCTCTGGGGCTTCGCCGAACCGCTGGGTCGCGCCGGCAACTCGCCTGCCGTCACGGTATATTTCACTCAGGTAACGTAACGTTACTGTATCCGATTGATAGTCCTACAGTAAAAACAGGAACAAATCACGAAGTACATCGTTCTTCCATCGTATATCAAGGGAGTACGA…
SMc00291	agcggataacaatttcacacaggaaacagcatatgaccatgattacgccaagctcgaaattaaccctcactaaagggaacaaaagctggagctcttaagcttAATACGGGGGTCTGGTAAGCCTCGCACAACTGCCACCGGCTAATCGTCAGCCGTCGCCGGCTCTGCCGAGCGGCGCGGCACTGGCCGGAGCAAGAGGATCAATAGAACAGCGGATGATCTTCAGGCCCGGCTATTGCCGGGCCTTCGCTTATATTTTGCGAAGCTGAAATAGGTTGGTGCAGGTTTACAAAACACGCGGCGTTCATTACCTTGCCGCGCAGACGTTGAAACGGGGCTCTGCTTCGTCGTCACTTGCGGGGATAGCCCTATACTTGCCTGACCTTTCCCGTGGGGAGC…
SMc00653	agcggataacaatttcacacaggaaacagcatatgaccatgattacgccaagctcgaaattaaccctcactaaagggaacaaaagctggagctcttaagcttGAAGCGATCGTCTTCACCGCTCGCGTCGTAGCGCCCGAAACGGTGAGCGCCTGAGGCGGGACCAAGCGCGGCTTTCGGCAAATCTGGCCGATTTCCATCGTCTCATTGCTCCGGTGACGGGAGGACTCATGCGCCCTCCCGTATGCTTCACGACCGCATCCCTCCGACCGACCGGAAGCGCCGGCGGTTTTCAGCGCGGCGGGTGATGCCGCGTCACCGCGGTAACTGTTTCTTTGCCAAATCCGTATAGGATTGCTTCATGGAGATGGTTTCGCGTGTGGCGGAGCGGGAAGGAGA…
SMc00795 / SMc00796	agcggataacaatttcacacaggaaacagcatatgaccatgattacgccaagctcgaaattaaccctcactaaagggaacaaaagctggagctcttaagcttAAGCGGATCCAGGCACTGCTTGAAACTCTGGAACGTGCCGAACGCCAGTCGCATAAATGACGATCGCTCCGTGTCCCTCCGGCAACAGGCATGCGCCCTGGCGTCGTGCCGCGCGGAACAAAAGGCGCCAATCGGCGTTTTGGCGACAATAACAAGCGCCGCGGCGGCGGCATCCATGGGAGATGGGAATGCAAGCCTCGGCGGCGCCTGTTGTGATCACCCCTCCAGTGGGGATCGACGCTCAGATGAGCGTCGCAGCGGCTCCAGCCATGGCCTCGGCGCGCATTTCCGCCGAAG…
SMc00853 / SMc00854	agcggataacaatttcacacaggaaacagcatatgaccatgattacgccaagctcgaaattaaccctcactaaagggaacaaaagctggagctcttaagcttCCGTCTCGATCAGATTCGGGATGAGATCGGCGCGGCGCTTCAACTGCACGTCGATGCCGGACCAGGCCTCCTCGGCCATCTGCCGCGCCTTGACGAGGCCGTTATAGACGAAGACGAGATAAAGAATAACGGCGACGCCAATTGCCAGCCCGATCATCAAACCCTCCTTTGGATCACGGCGATCCTACTGCATGCTTTCTTAAATTCCATTCGATTCAAGAACAAACCAACGTTCTACAGCGGCCGATCACAAGACCGCCCCTGCCCCTGCCCAGCAGGTCGTGCCGACGCCTGCAG…
SMc00876	agcggataacaatttcacacaggaaacagcatatgaccatgattacgccaagctcgaaattaaccctcactaaagggaacaaaagctggagctcttaagcttAGCGCAGTCTCTTGCGCATCCTCCGCAGTCGAAGGGCAACTCCTTGGAAAATCTGGTTTTTTCCGGAAGGTTCCAACTGGCACGCATTGTGCATATTCAGTTCCGTGTCCAGAGGGGACCACAATAAGACAGCGCCCAAGAAGGTCGCGACAAGGGCCGCCGCCGATCGCCTGTGATCCCGGATGTACGGACACGGAGATCGGTTGGCGGCCCTCATTTTCCCACCTGTCGCATTGGCGAAGCGCCCCGGCTCGACTATCTAATACATAACGCCCTAGATCGGGTGCGATTTGGGCC…
SMc00925	agcggataacaatttcacacaggaaacagcatatgaccatgattacgccaagctcgaaattaaccctcactaaagggaacaaaagctggagctcttaagcttACGATCGGCTACGGCGTTTCCTCCGGCTGTATCCGCATGCGCAACGAGGATGTGGTCGATCTTTATGAGAGGGTGAAGGTCGGCACAAAAGTCATCGTGATATAGCGACTATGGATGCACAATACTTCTTCCGCGTTTTCTCTCTTCAACTCCCAAAAACGTGGTTTTGAAGCAACAGATGTTCCCTCAGATACAAGTCTTACCGAAATCGCCGCACTATAGAATGTATCGCGGGCGTCCACTTGCGGTTAAATCGCGTGGCTTGCTTGCAACGAGGGTTCAGAGGGAATCGTAAAT…
SMc01003	agcggataacaatttcacacaggaaacagcatatgaccatgattacgccaagctcgaaattaaccctcactaaagggaacaaaagctggagctcttaagcttTCTACGCCGGCAACTGAGCATCTGCTTTTTTCTGGTTCGCCTGGTTGATATATTCATCTTTTGGCAACCAAACGGGCATCTAATCATTAATCTTGTAAGTGGTTCCCGCGGTAACGGCGGAGCACCAAAATGTGTTGTAGGCTGTATCCAATGTTTATCGGGCGGGCCGCATTTGTAGCCGGTTCAGTGCTATATCTCGATCATGGTGTCAGTCTTTCAGCGACCAGATGTGAGGCCGGCACCGGCATGTTTCGATGGCCGAATCGCTTCGGTTCAAGGAATATTCGGTAGTAGGGC…
SMc01135 / SMc01136	agcggataacaatttcacacaggaaacagcatatgaccatgattacgccaagctcgaaattaaccctcactaaagggaacaaaagctggagctcttaagcttCGCCAGAAGCTCAGCTTTCTGCGCAGGCTGCGGCGGTCGGCAATGGCGAGTTCGTCCATGGGTGTCTCCGATTTTTGGTAAGGGGGTTCTGTCAGTTTCCCACGGAACATGCTATCTGCCTCAGCCGCGGCAAGCTAGGGTAGTCTGCAACGCGGCGCACGGGAATAGGCGCCGGGCCGACGCGAGTTGCTGCATGAAACCCCTTGGGGTTTGACGCGGCATGGAGTAGAGCATGCCCGGCGGAATGGAATATTGCGGCGGGATTGTCTTACAACGCAAAGTTTGCGCCGCTCCATT…
SMc01162 / SMc01163	agcggataacaatttcacacaggaaacagcatatgaccatgattacgccaagctcgaaattaaccctcactaaagggaacaaaagctggagctcttaagcttCGCAATCGTGAAGCCAAGGGCATGCGCCTTGCCCATGAAACCCGTCCCGATCAGGCCAATGCCCAGCCTGCGCTTGCCGCTCATCTCGTTTCTCCCGGGCCAGGCCCTCGTCTGTGCTCGGCGAAATGAAATGAAATGCGCGGGAATTGTCAATATGGAATATTTGTTCGAAAATCTGGTCCGCGTGCCTGATGGAACAGAGCGTACCCGCTCGGCCCGCTATGCTTGGGGAAGAATGTGTTAACGCATTTTTACCATGTTGCGTTGAAACATCACTGGTGACGGTGGTGGACGAAT…
SMc01589 / SMc01590	agcggataacaatttcacacaggaaacagcatatgaccatgattacgccaagctcgaaattaaccctcactaaagggaacaaaagctggagctcttaagcttTCCGGCACGCACATTAAGGTCCGTCAGCGTCGTTGCGCTCATTTCGGCATAGGCTGCGGGAATGGCGGCGAGCATCGCACCGGCTGCCAAAGCCGCTCTGAGCGAGGCCGCTTTGAACAGAGTCGGAGAGAGAGTCTTCATCATCTTGCTCCTCTTTCATTTGCAGGCCAGAACGCGCCGCGCCTCAGGGATGTTCCCCCCGTGACATCACGAAATGTGAGGATGAAACATATTGCCGTCGTCAAGCGTTGCCCGGGCTGACGGAAGCTGACGAAGTCTTCCCTATATTGTTCGCCG…
SMc01857	agcggataacaatttcacacaggaaacagcatatgaccatgattacgccaagctcgaaattaaccctcactaaagggaacaaaagctggagctcttaagcttGCTTACAGGCCAACTGGCTTTTTTCTTTGCAGCGCTCCTGCGGCAAAGCACGTTTCCTGAATTTCCCTGGTTCCTGCGAATCACGCCTGCGAGGTTTGCCGCACCTCACCGGCGTGGCTCGCTTTTGCGCGCGATTCCAAGGGATTAGGGTTCGGATCGTAACCCTTTGTTAAACTTAACAACCTATCAATATTTGATCATCCGCAAGGCTGGTTACGAGCTTCTCCCATTGACGCCCATTTGGTCCCATGTTATCCCATAATGGTACTGCGCAAGGGCCGTGCAATGGCCCGCCAT…
SMc01995	agcggataacaatttcacacaggaaacagcatatgaccatgattacgccaagctcgaaattaaccctcactaaagggaacaaaagctggagctcttaagcttAGGTGAGCTTTTCGAAGTCCGGCAGCTGGTAGGTCGAGCAGGTCGGGGTGAAAGCACCCGGCAGCGAAAACAGCACGACGCGCTTGCCGGCGAAATAGTCGTCCGAGGTAACGTCCTGCCAGCGGAACGGATTGGAACCGCCGACGGACTCGTCGCGGACGCGGGTGCGGAAGGTTACAGCGGGAACTTTTCTGCCGAGCATCATCATCTCCTAAAAACTGGCTGCCGGCGGCGCAGTCTTGGGAGGACAGGCGCGCCGGCGGAAATCGAGTGCCCTTCCTAACGAAATTTCCGCTG…
SMc02177 / SMc02178	agcggataacaatttcacacaggaaacagcatatgaccatgattacgccaagctcgaaattaaccctcactaaagggaacaaaagctggagctcttaagcttTCGTCAGGACATAATCCTTGTCGAGAACCGCGCCGCCGATCGCCAGCCGTTCCTCGTCCCCGCCCTGCCGGCGGCGGACATTGCCGCGGATTTTCGCAGCCTTGCCCACGACCGGAGCTGCTGCCGTCGAACGGCCGCCCGATACGGTGGCAAGCAGCAGGCCGCCAAGAAAGATCCGTCTCCTCATCTCGAACTGCCGCATCGGCTTCTCCGCTGCGTTTCGCAGCGCTCCCTGTTCGGCCTCCGGCTCCTTACGAGGATAGACCGAGGCGTGCCCGATGCAAGACGCATCTTGGG…
SMc02179	agcggataacaatttcacacaggaaacagcatatgaccatgattacgccaagctcgaaattaaccctcactaaagggaacaaaagctggagctcttaagcttCTCAACAGGGCTGGACAGAAGCTGCAGTCGGCACGAATTCTCGCCGAAGCCGCTGGGAATGGCCATGCTCTGGCAATGGCCAGCTATGCCGATCTCCTTGCCGAGCGCGGCATGGCCGGTACGTCCTCCGGCGATTTGCTGACGGCCCGGCGCTTCGCGCAGGCGACCACGGACGGATTGCAGTGATGAGGGCGGCGGACCGGTCTTCCGCATAGGTCCGACCCGCCCGAAAATGCCGCTTGACGCCTGCGAGCAGGCGCAGGAGCGTGACCCGCGAGACATCAACGCGGGACGCAC…
SMc02278 / SMc02279	agcggataacaatttcacacaggaaacagcatatgaccatgattacgccaagctcgaaattaaccctcactaaagggaacaaaagctggagctcttaagcttAGCTTTTGCGTCGTGATTCGCAGCATGCCCATGCTCAATGCCTATCATCGGGCTCAAAATTGTCAATCTTCAGCTCACATCGACACGCAGGGCGCATCGACGTGTGGCGCGACTACAACGGGCGAACTTCGCCGCTGCAACCCGATTTCGAGTTCTAGGGCTTACAACGATGGCAAGGTCAATCGGAAAATATCGGGGACGAGAAAAAAGTCGAAAGTCTCAGGTGCCGTGGCATGCCCGCCACGGTCAGGAAATTGTTAACCATATTCTCGGTTCCTCGGGGAACAGCCCGGCCGG…
SMc02304	agcggataacaatttcacacaggaaacagcatatgaccatgattacgccaagctcgaaattaaccctcactaaagggaacaaaagctggagctcttaagcttGACGAGGGTGTGATGGCATGTCGTTCATGGCTCCGCTGTAGCAGTGTGCTGTAGCAAACGGAACTGTAAGTCGTTGATTTTGTGCTAAGTCCTTGCGATTAAACAAGGAAAAATGGTGCTGCTAGAGAGATTTGAACTCTCGGCCTCTCCCTTACCAAGGGAGTGCTCTACCCCTGAGCTATAGCAGCATCCGGCGGCACTTCGTGGCAAGCCGCATCAGGCGAGGGGCCTATTGCCATAGCTTGAGGGAGAGCGCAAGCCGCATTTCGAAGTTTTTGGGCGGGCCGCGCCGGGAAG…
SMc02493 / SMc02494	agcggataacaatttcacacaggaaacagcatatgaccatgattacgccaagctcgaaattaaccctcactaaagggaacaaaagctggagctcttaagcttCGTAACGGTGGCTTCCCGGCCGTTTCCTTTTAAAGTCGTGGTCTTGCCCGTTTCGAGCGGAAACTTCGTGAAGTTGGTCGTCCCGCCTGGAACGCCTGAACCGCCTGGACCGCCTGGACCGCCGGAGCCTCCTCCGCAGCCGGCCAGTGCCAGTGACGCTGCCAACAAAACCGAAAATCTGACTGTAACCGAAGAAGTCATTCCAATGCCCCTCAATGTGTTGCCTATTCCTGTAGTATTACCTCCAATCAAGGAGGCCAAACTGCAATAGAGAATGCCCTTTCCGATCGACGCATG…
SMc02661	agcggataacaatttcacacaggaaacagcatatgaccatgattacgccaagctcgaaattaaccctcactaaagggaacaaaagctggagctcttaagcttATTGTTGTTGCCTGACCCGCCTGACCCACCTGAACTTCCCATCGCAGTTCTCCAATCCAGTAACGTTTCTACCTCTGATAGGTCGCAATCCATTCAAACGTTAGCAAAATGCAGTACGACCAAATAAATCACGTAGTTGATTATGGCATAGATGAGAAGGGTAACCCATTTTGGCGGAGATAACCCTGCAATTTTTATAATATAATCCACGATTGTCATCGACAAAAACACAATAATGGCGGCAATTATAGGGTATAAACTCATCTAGATCCCCGATAGCAGAGCTATAGCGTCTCC…
SMc02886	agcggataacaatttcacacaggaaacagcatatgaccatgattacgccaagctcgaaattaaccctcactaaagggaacaaaagctggagctcGTGGACTGAAGTGGCGGACAGAGAGGGATTCGAACCCTCGATACGCTTTCACGTATACACGCGTTCCAGGCGTGCGCCTTCAACCACTCGGCCACCTGTCCATCCTTCTGCAGCCGGCGGTCGATCCGGCTGGATGGGGAAAAGCGAAGCTTCTCCGCGTCACCGGTGAAACCGGGAGACGGGCGCGATATATACCGATGATGCGCGCGGGATCAACTGGTTTCTGACATATTATTGACATGCCTTGAAAGGTGCTGCGGATGACCGGCCATTGCGCTTGCCCGCCCTTGCGCCTATCTCTTGCG…
SMc03100 / SMc03101	agcggataacaatttcacacaggaaacagcatatgaccatgattacgccaagctcgaaattaaccctcactaaagggaacaaaagctggagctcttaagcttAGTCGAGCGCGGCTTCAAATCGGGTGAGATGCGTTCACGCGACTCGAAGTACGCGCCGACCGATATCGATTGCCCTTCCGCCAGCGGTCCGCTCCTCCCGAGCCCGCATGGCGACGTTGTAACATTTGTCTTTTTTTCGGGCTGCCGCAACCGTTTCGCGCCACAAGGGGCAAAAAAATGCGAGCGCGTATGTAACGCCGGAAACAGCGCCTTCATGTTCCGTTCAGGAAAGATCGCATTATGTTGCATAAGAACGATCTCGCCGTATCCGTGCATTTTCCTCGGCGGCGGGTTATG…
SMc04163 / SMc04164	agcggataacaatttcacacaggaaacagcatatgaccatgattacgccaagctcgaaattaaccctcactaaagggaacaaaagctggagctcttaagcttCATCGATGAGGGGGACATCGTTCTGGCGATGCTGTGGCATGCCCGATCTCTTATTGAACTGATTGCCGAGCGGCGGCGTGCCGGCAATCTGGTCAGGAATCGGGTGGAAACACGCCGGCAATTGGCGAGACTTCCAGCCAGGGTGCGAAACGACCTGTTACCCGCGGAACAGCAGCCGATCAGAGCATCCGATAGAAAGGCTATAGCGGGCGAAATCAATCACGATGTTTGATGAATTACATCAAACATATTCGTTTGAATGATCAATCGCGTTGCACCATAACGTCCATGGTCGCG…
SMc04190	agcggataacaatttcacacaggaaacagcatatgaccatgattacgccaagctcgaaattaaccctcactaaagggaacaaaagctggagctcttaagcttCGAAATCACGCGCCAAACCGAGTTTCTGCAGCGACTTTTGCGCGCCTCCAAAGTCGTGGGTGCGCTACAAAGCACATCGTTCATTCTACCGAATGCGAAAAGGCAGAATATGTTCCACGCCCCTCGCGACCCATATATGGGCAACACTCAATCAGAAGGCGCAGTTTCCTTCGAAGCCCGGTCTTCATTTTCCGAGTTGTCACATCCGGAACAGCGAGGCCGCGTGAAAGGCCCTTTTATCTAGATGTTCTCATATGGGTGAGATCATGCTAATTTTCTCGTTTCTCGGAGGGGAAA…
SMc04235 / SMc04236	agcggataacaatttcacacaggaaacagcatatgaccatgattacgccaagctcgaaattaaccctcactaaagggaacaaaagctggagctcttaagcttCTGCCCGATTTTGGCCACAAGATACAATCGACAGTATTAATTGCGAAGGAACAATACATCCAATAATCTGGTTCTGATCTGTTTCTTCTATCGGTTATATTAACGATCTCTCTTTCACTCGACGATTGTGCACGTGATTTGCTACAAGCCTCGGACCGCTGCCGCATGTAGCAATGGCAACGCAAAACGGGTTAAAAGGGATCAAACGAGAGCTGACGAGACATGATGGAATCGGTGCAAACTGACGGGAAGAGGGGAGAAAACAGGTACTTCAAGGCGCCTGTCTTTGCCGTGGCG…
SMc05008	agcggataacaatttcacacaggaaacagcatatgaccatgattacgccaagctcgaaattaaccctcactaaagggaacaaaagctggagctcttaagcttTATCGGTACAGCTTTCCGCACCGCAGACAATCGCCGCAACGGCAATGAACAGGATCGACGTCAACGGATGGCGCGCATTGCGACCGCGCGGATCGGGCAAATCTTCAAAGCAAGCGGCAAATCTACTCATCGAGACCTCCAAGTCAGCGGAGAACTCCAAGAATCGATTTGCCGCAACAAAACAACCGCTTATTTTGCTAAATGCGATTCCCCTGGGTGGTGGGGGGGGCGGTCAAGTTACAGTTACGTAATGAGCATCACTCTTGGATGAGCAAAAGTGACAAATCGTCAAACGCT…
SmelC181	agcggataacaatttcacacaggaaacagcatatgaccatgattacgccaagctcgaaattaaccctcactaaagggaacaaaagctggagctcttaagcttCGTTCATCTTCGTCCTGCCCGGATCCCCCGGTGCCTGCAAGGACGCCTGGGACGGAATCCTGAAGCAGCAACTCGATTACCGGCACATGCCGTGCAATTTCGTCGAGATCATGCCGCGGCTCGACGAGCACCTGAAGCGCGGCTGACGAGATTCGTGTTCCGTTTGGAACAGACCCGCGCCCCGAATCCCGCTAGTTTGCCTTCGTCGGCTTGGCTCGAAGCGGGCAAGGCAAGCACCGTTTAATTGCATTAAAGAGGAGAAATCTAGAATGactagactgcagatggtgagcaagg…
wgeA	agcggataacaatttcacacaggaaacagcatatgaccatgattacgccaagctcgaaattaaccctcactaaagggaacaaaagctggagctcttaagcttTTGCCTATTTCGTCGCACGGGCGGAGGTGACGCCTGAATCGCTCGCCGCCAACCCGGACATCCGCCTCTATCCCGGCATGCCCGCGGAAGTGCTGATCGTGCACAAATCGCGCTCGGCAATCGACTACCTCGTCGCCCCAGTCTCCGACAGTTTCAACCGGGCTTTTCGGGAGGACTGACCTGTCTAGCTCTTGATATCTCTTCTCGTCGCAAATTACTTTAAAATTTGAAGCGCTTTGCCTGCATTTCCGTCAGAATTACTCCTAAAATTATATTGTACCAATATTGGCACAGCAT…
SMc05001_1	ccgccgttaaccaccatcaaacaggattttcgcctgctggggcaaaccagcgtggaccgcttgctgcaactctctcagggccaggcggtgaagggcaatcagctgttgcccgtctcactggtgaaaagaaaaaccaccctggcgcccaatacgcaaaccgcctctccccgcgcgttggccgattcattaatgcagctggcacgacaggtttcccgactggaaagcgggcagtgagcgcaacgcaattaatgtgagttagctcactcattaggcaccccaggctttacactttatgcttccggctcgtatgttgtgtggaattgtgagcggataacaatttcacacaggaaacagcatatgaccatgattacgccaagctcgaaattaaccctcactaaa…
SMc05008_2	ccgccgttaaccaccatcaaacaggattttcgcctgctggggcaaaccagcgtggaccgcttgctgcaactctctcagggccaggcggtgaagggcaatcagctgttgcccgtctcactggtgaaaagaaaaaccaccctggcgcccaatacgcaaaccgcctctccccgcgcgttggccgattcattaatgcagctggcacgacaggtttcccgactggaaagcgggcagtgagcgcaacgcaattaatgtgagttagctcactcattaggcaccccaggctttacactttatgcttccggctcgtatgttgtgtggaattgtgagcggataacaatttcacacaggaaacagcatatgaccatgattacgccaagctcgaaattaaccctcactaaa…
SMc05008_3	ccgccgttaaccaccatcaaacaggattttcgcctgctggggcaaaccagcgtggaccgcttgctgcaactctctcagggccaggcggtgaagggcaatcagctgttgcccgtctcactggtgaaaagaaaaaccaccctggcgcccaatacgcaaaccgcctctccccgcgcgttggccgattcattaatgcagctggcacgacaggtttcccgactggaaagcgggcagtgagcgcaacgcaattaatgtgagttagctcactcattaggcaccccaggctttacactttatgcttccggctcgtatgttgtgtggaattgtgagcggataacaatttcacacaggaaacagcatatgaccatgattacgccaagctcgaaattaaccctcactaaa…

## Sheet: Table S5D
Table S5D. Mutated DNA-Fragments used in EMSAs. Lower-case sequences indicate the pSRKKm-EGFP backbone that is the same for each fragment. Sequences in upper-case indicate promoter probes. Putative CBSs are indicated in orange.
Gene ID	Sequence
coaD / SMc06520 M	agcggataacaatttcacacaggaaacagcatatgaccatgattacgccaagctcgaaattaaccctcactaaagggaacaaaagctggagctcttaagcttCAATGCCTGCACGAGTACATCGAGATGCCCGTTGGTGATCGGATCGAAGGAGCCGGGATAGAAAGCCGTGGTCATCGCGCCTGTTTCCGTTTGGTGAAGCCTTTTGTCACGGACGGCCGCGGACCGCAAGGGTTGTACGATCCTTGCGCCCTCATCCCCGGGAAACAGCGGCGGCAAAAGGCTGAATGCTAGATGAATGCAACGTTCAAGAGGGTTTCACACTGCAAGCCGTAACGTGAACCCAAGTTAACGGGAACTTTTTTGAGTACATGCCGTTTAAACCGACGAAAGGAGACG…
cyaF2 M	agcggataacaatttcacacaggaaacagcatatgaccatgattacgccaagctcgaaattaaccctcactaaagggaacaaaagctggagctcttaagcttAAGGCACTGACGGTTCTCCTGCTGCTGGCCATGTGCGTCCAGCTCATCAAGCCGCTCGGCTTTCCGGGCCTCAGGCAGCGCCGCGATTTCTGGAAGATTGCCGTCTTCGCCATCGTCGTGATGATGGTCACGGTGCTCGTGCGTCCTTGAACTACTGCCGTGCCGCGCGGGATCTCGATTCTCCGGCGGCTCGGCCATCCCCGAGAAACAGCAGCTTGGGCTAGGGCCGCGCTATTGTCGTCACCAAGTCGCTCTATCTCCGCACGACATGACGACAGGAAAAGGTTAAATTACCGT…
cysS / SMc02552 M	agcggataacaatttcacacaggaaacagcatatgaccatgattacgccaagctcgaaattaaccctcactaaagggaacaaaagctggagctcttaagcttCGCGCGTTTGTCATCTTGGATTTATGGAGACGAAAACGGCCAGGCCAGCGGATCGCTAGCGAATAATGTTCCGGCAAATAATGCAGATAACCGTTTTCATGGCGACCCTTATCGCGCGTCGCCCGGCGCCGGTCAAGAGGCGAGCCACGTGCAAGCGAAAGTCGTCAATCTGCAACCATGACGGCCATGGATTTGTCACGATTTGGCTTATCTGGAAATCATCGGAGGGGAAGGAGATTCGCGAATGCAGCCGGATACTGCATCAGGTCCTCATTCCCGAGGAACAACAGGGACATG…
exoX / exoY M	agcggataacaatttcacacaggaaacagcatatgaccatgattacgccaagctcgaaattaaccctcactaaagggaacaaaagctggagctcttaagcttACCGGAAACATCGTCGCGGGCTAGTTATTTCGGATTATAAAGTATTGTTAATAGACGCATCATTCTGCACTGACGGACAGCGGACCCGCTGGTGCACGAAATTGACGCGCGGCAACTTTCCCTCACTTTTTTTGCATCGCAACATTTTATTGCGGCGCACACATGCTGAGGCTACCCGCTCAAACACGTGTAACAAAAGTTGATCGGGAAAAAAGGCCGGCCACACGCCCCAAGAGGTAGCACCCAAGGCAGCTTTCCGAAAGGCCGGGCAATTTTAGGGGAACTACGGCCGCGTTC…
fumC / SMc00150 M	agcggataacaatttcacacaggaaacagcatatgaccatgattacgccaagctcgaaattaaccctcactaaagggaacaaaagctggagctcttaagcttCCTTGGCCATGCTGCCTTGTAAAGGGGCCGCGGGGGCTCGGAACACCTACAATCGTTTGAATTGCCGCCGAGCGGCAAGCTCCGACCGGGCATCGCCGACATGGGTTTCCGGCCGGCAGCGATGTGTCCTTTCCGTCACATCCGCAATCTTCCGTTGCGCGTCTTCCTTCAGTCGCAGGGAACATCGGCATCGCGCCCGGCCGGGCAAAGTAGATGCAAATCAGATTTTTAGGCGAAGGGGCATGGCTGAAAACGGATCGCGGCGAGACGCGGGGCGCGGATTCGGGAGGCTTCGTT…
nodA / nodD1 M	agcggataacaatttcacacaggaaacagcatatgaccatgattacgccaagctcgaaattaaccctcactaaagggaacaaaagctggagctcttaagcttTTCTGAGAGCTCCTGGTGGTCTGCACGTTCCAGCTGATTTTCCCAGCATAGCTTCCACTGCACTTTTAAGGACATGTAAGAACTCCAGTGTGTTGTTTCTTCAAAGCACGATCGAGAGTGGTGTGTACCCGGCAACATACACCGGGGACGCCAACCGTAGCGCTGGACCGTTGGTCGAGCGCTTAGATGACGGCTCTAAATTCGGACCCATCCTGTACTTGTGAAACTTTTCTCGCGCCGCACCTTGATTCCATTAACTTCAGGGTTCTCTAATAGGACTCTGCAAGATTGGTAAAA…
ocd M	agcggataacaatttcacacaggaaacagcatatgaccatgattacgccaagctcgaaattaaccctcactaaagggaacaaaagctggagctcttaagcttACGTCGTAGTCTTCCCTGACGCGCACCGTGAACCCGAGAAGCGTCCCGGTCTCGAGCAGGCGGTCCAGGCGATTTTGCACGCAACCACGCGCCACGCCCAGCGCGTCGGAAAGTTTGGAAAGCGATGCCCGCCCGTCGGCGCGCAGATGCGCAATGATCCGGCGGTCCAGATCATCCGGGGTGTATTTTGCAACTGCTGAATCGCCAACTCCTGTTCTGCTCATATCGCACAATCCGACTGGAAAAATTGCTCAGTTCGGTGCCGAAAATAGCACATCTTTGCGCTTTCGACCAGCG…
ropB1 / SMc00603 M	agcggataacaatttcacacaggaaacagcatatgaccatgattacgccaagctcgaaattaaccctcactaaagggaacaaaagctggagctcttaagcttTCGACTATTGCCCTGCCGATGCGTCGGGCGCCGCCGGTAACGAGCGCCGCCTTGAGTGTCCTTTTCAACGTTTCGTCCCGTTCTTCGAATCCTGATGCCGAGTGGCAGAAGATATAGGCTGGAAACGCTCGCCGGAACTCTCGCCGGACGATTCATTTCTGAAAAATTAACGCGGAAGCCGTAATTTGCATCAGTTTGTATTGCTATAGTATATCTTTCGTTAATATTGAATCGTGGTTAATAAAGTACCTGTCACTGCGCTGCAACATCGCATTTCAGTCGCGTTGCCGCCACTAA…
rpsJ M	agcggataacaatttcacacaggaaacagcatatgaccatgattacgccaagctcgaaattaaccctcactaaagggaacaaaagctggagctcttaagcttCCGGAAGGCACGGAAATGGTCATGCCGGGCGACAACGTCACGGTTGACGTCGAGCTGATCGTGCCGATCGCGATGGAAGAAAAGCTGCGCTTCGCTATCCGCGAAGGCGGCCGCACCGTCGGCGCAGGCATCGTCGCCTCCATCGTCGAGTAACAAGAAAACGGCTTGAGCCCATTCGGCAGGGACATGGTCCGCCATGTCCCTGCGATTTTTGAAAAGAAGCGGCTAAGCGAAACGAATACTTCAAGTGTGTGCTTCGTGAGCACACCGGAAAACACGAGCAAGGACAAGTCGAAT…
rpsU2 / soxB2 M	agcggataacaatttcacacaggaaacagcatatgaccatgattacgccaagctcgaaattaaccctcactaaagggaacaaaagctggagctcttaagcttCTTCTGGGACGGCTTTTCGTAGAAGTCACGCATCTTCATTTCGCGGAAAATGCCTTCGCGCTGCATCTTTTTCTTAAGAGCGCGGAGCGCCTGATCGACATTGTTATCGCGGACAAGTACCTGCACGTGAATCCCGTTCCTTTGCTTCGAGTTGGTAAGCCTCACCATCAGGTTTGGAGAGGCAATAAATTTGCGTTCGCTGGGCGAGAACCCTACGATTAGAAGAGCGGATAACAGATCGCGTGCCGAAAGTCCAGCGGCGAGAGAGCGCGCGTGGGGAAAAAGCGCCGATGGCTC…
SMa06349 M	agcggataacaatttcacacaggaaacagcatatgaccatgattacgccaagctcgaaattaaccctcactaaagggaacaaaagctggagctcttaagcttCCGACTGGCACATCTGAGTTAGGAAAGCAGACCTGAACCAGGAAAGAGGTTTCCAGCGGCCGGCAGCCCCAAGGCTCTGCCGGTCAGAATGGATCGACTGAACCCGCTTTCGCTAACCATTCTTTACACCGCGCATGCGTTCTCTTTGATGAAGGACCAGCTCCTCATCAAGCATCGACGTGCCGCGAAGACGTCGGTGCATTCAGAATCTTTCGCAAGGGCAAACGCTCACTTGGGGCGTTATCACCCTGCAGACCGGTTGGGCTCGTTGACAGTTTCATGGGACAAGAAGGGAAA…
SMa1635 M	agcggataacaatttcacacaggaaacagcatatgaccatgattacgccaagctcgaaattaaccctcactaaagggaacaaaagctggagctcttaagcttAGCCAGTTTCGAAAGGGGCAGACCGCGGGTGGCGTACAAAAATTGCTGAAACTAACGAAGAGCCGCCAAGCGAGATATCGTGCCGTACTGGACCGGATCACGTTCGTCGGGCTTCTACTTGTTGTGCTCTAGTTTCTCAAGCATTCACGCCATATTCATCAATACAAAAAGTCACCCACGGAATCCCAAACGATCTGTAAAAGTTGAGGATGAGTGCACCATGATTCAGAAAATTCTTATTTTATATCGAGACAAATCTTTGCGTTCTGAGGGAGATTCGTGTTGCGGCGCCGCGAC…
SMa1917 / SMa1918 M	agcggataacaatttcacacaggaaacagcatatgaccatgattacgccaagctcgaaattaaccctcactaaagggaacaaaagctggagctcttaagcttCGTTCGGTGTTTTGTTCTGGCGAACATGATTTGTGTCCTCTGCGGGATTTAAAAGTGGGTCGGATCGGCAGTTTTTTTAGCTCGGGGAGTTTTCCGTCCCGACTCGCTTCTAGAAACAGAAACTCCCGCCGATATCAATGGTAAATAAATACACCGACATTGAGGCATTACTAAGTCACGAGACAAGAACATACAGAGAGGACGGAACAAGACGTTTATTTGTTCCAAATTAAATGTGCGGGAAGAATTTGATTCTTCTCGGAATTGGCGGTGCGGTAGCGTAAAAATGGCATCGAA…
SMa2207 M	agcggataacaatttcacacaggaaacagcatatgaccatgattacgccaagctcgaaattaaccctcactaaagggaacaaaagctggagctcttaagcttGATGCAAAGAATCCGGCGATGGCGGCGGCCTTCGTAAACTACATTCTCAGTTCGGAGGTCCAGGTTGCTTTCGCGACACGGAATCTCTACGCGCCGACGGTAAAGAATGCCGAAATACCCGATGATTTTGAGTTCCGGGATCTGCTTGTGCTGAACGATGCATTCGGCCGTCTCTACCTGCCGGATCAGGAGAAGATCACTGCCAACAAAGCGGGTTGGCAGCAGCAGCTGAACCAGAAGGCTATGCGCTAAGCAAGCGGCCGTGGTGCACGCACGATCGAGCGCCACGGCTAACCT…
SMb20495 M	agcggataacaatttcacacaggaaacagcatatgaccatgattacgccaagctcgaaattaaccctcactaaagggaacaaaagctggagctcttaagcttGACCAACCTTTTCCCAGAGGTAATAAGAACCTGCCGTGTTGGGATGGTACGGAAGTACATCGGTGCAGATGCTCTCCGTGCGTGGACTTGAGGACAGGCCAAAGACTTACAGCTCCGGCGCGAAACGTCGCGTCGACCGGGCGTGAGCACCCAGTGGTGCGCGGTTGCCTGGGCTGAGGCGACGCCAAGGTTGGTCCCTCATACTTCCGGAACTGCCGCAGTGGCTTACTCCGGGTATTCAGTAACAACGGGATTGCGCGTGCGGGCGGAACGAGGACGGCGCGCGCGGGACGAGCC…
SMb20647 M	agcggataacaatttcacacaggaaacagcatatgaccatgattacgccaagctcgaaattaaccctcactaaagggaacaaaagctggagctcttaagcttTCGCTCGGTGGCTGCAATTCGAAATTGAGTACTTGCCGATCGGCCGGTCTCGTGCAAGGATCACCTCATCCGCAATTCAAATCAGAGGAGGCGTAAGATGGATTCCAATCTCGTGTTTGTGCGCCTCTGCGGCGGAACGGCTATCACGCCTTCGATGCGTAGCGCATCTCCATTCAGCCGCTACTGATCCAAGGCTCACAAGCCCGCAATTCCGCCATTTGGCGATCCCCTTTTTACCTGACGTGACCGGATGACGGGGCGATTGTTCGCATTTTTGCGTTCCGCATCCGCACGTCT…
SMb20905 / SMb20906 M	agcggataacaatttcacacaggaaacagcatatgaccatgattacgccaagctcgaaattaaccctcactaaagggaacaaaagctggagctcttaagcttGGTCAGCCCTTGTATCGGTCGAAAGACGTGTGCCGCAACGTTCCTGTGGGACGCCGACAAGGGGCCGCCGCTCTTCACGCCCAGCGACATAGGTAACAGAAGGCAGTCGCTTCATCCTGCCGTTCCCCGATGGGGTAAACGCGCGCCCTAGACATCCGCGAGGAACAGCCAAAACCAATCAGACATGGGATAATAACGGCCATTAGTGCAACTGATACTATGTGATAGCCAGATTAAAAAGTGCCTTCTCTTTTAAACAAAGATTTACTGGAGGGATACTCATATGGCActagactg…
SMb21240 M	agcggataacaatttcacacaggaaacagcatatgaccatgattacgccaagctcgaaattaaccctcactaaagggaacaaaagctggagctcttaagcttCGTCTGCAACCGAGAACATTCAGGTCTCGATTTTTGCTGGCCGTGCCGCGAAATCCGGGGTATTGTCAAGATCGTGACGCCCTTCGTTTTTGATGCGGGCGTATTGACATAGTACCTGCGACTTCATCTGCGCCGCGGCATGCCCGAGGGCGCTGGTTAAAGACAACGTGCTTGTGCAGCCGAAGTAGATCTGGGTAGCATTGAACTAATTCATTGCGCCTTATTCAATATTTTACTAAAGTATGAAAATATAGAAAATTTTTTAATATTAGCAGGTTTCCATGACGACATTCGTTC…
SMb21270 M	agcggataacaatttcacacaggaaacagcatatgaccatgattacgccaagctcgaaattaaccctcactaaagggaacaaaagctggagctcttaagcttGGACCAGATCACCCGCAAAGCCTTCGCCTTCTTGCGGGACGGCGAGCGCAAGCCCGCCATATTGTGGGTCCTTGCCAACCAGGACCTGGCGGAACTCTTCGACCGCGTCGCGCATTTCGAAAACGGGCGGTTGGCGCGCGACGAACCGGTGGAAACGCATGCAAGAGACAGCGACTACAAGGAACTGGCATCTTGATGTAATATTGTTGTCAGGAGGCAAGCATATCATCCCGCCGGCACGGGATAGGACCTGTTTGCACCAACCGCGACGCATTCGGAGAACCGGACTGTTATGCT…
SMc00190 M	agcggataacaatttcacacaggaaacagcatatgaccatgattacgccaagctcgaaattaaccctcactaaagggaacaaaagctggagctcGGAGACCGTGTTTCCGTTAAGAAATCATTAGGATTTTAATGAATGGGGAACGCTCATAATTGTAAGAGCCCGGCTAATGTGTCACTACGATACGATTAGGAACGGGTCCGTATATGAAAATGGCAACTGTTCCGGTGGATAAGCTGCGTCACAAGGTGTCGCAGGGCATAGGCTGCGGCTATCCATCGAGGCGATGTAATGGGTGATCAGTCAATCTATGGCTTCATTGCGAAGCTTGGACCTTGCGGTCACCGCCCTGGTTCGGATCATCCGCTGGGCACCTGGCGGCACAGGAAGACGGCCAT…
SMc00254 M	agcggataacaatttcacacaggaaacagcatatgaccatgattacgccaagctcgaaattaaccctcactaaagggaacaaaagctggagctcttaagcttGAAGGCTGCAGCAAAGCCATCGGCGATTGTTGCAGAGAGATCGCGAGGTCCGAAGCCAGCCGCCGCTGGACGGCGGACCCCGCGAGTGGCCCCGGAGCGGCGTCCCAGTAGTCCCTTCGGGCAGCGCCGCTCTGGGGCTTCGCCGAACCGCTGGCACGCGCCGGCAACTCGCCTGCCGTCACGGTATATTTCACTCAGGTAACGTAACGTTACTGTATCCGATTGATAGTCCTACAGTAAAAACAGGAACAAATCACGAAGTACATCGTTCTTCCATCGTATATCAAGGGAGTACGA…
SMc00653 M	agcggataacaatttcacacaggaaacagcatatgaccatgattacgccaagctcgaaattaaccctcactaaagggaacaaaagctggagctcttaagcttGAAGCGATCGTCTTCACCGCTCGCGTCGTAGCGCCCGAAACGGTGAGCGCCTGAGGCGGGACCAAGCGCGGCTTTCGGCAAATCTGGCCGATTTCCATCGTCTCATTGCTCCGGTGACGGGAGGACTCATGCGCCCTCCCGTATGCTTCACGACCGCATCCCTCCGACCGACCGGAAGCGCCGGCGGTTTTCAGCGCGGCGGGTGATGCCGCCACACCGCGGTAACTGTTTCTTTGCCAAATCCGTATAGGATTGCTTCATGGAGATGGTTTCGCGTGTGGCGGAGCGGGAAGGAGA…
SMc00795 / SMc00796 M	agcggataacaatttcacacaggaaacagcatatgaccatgattacgccaagctcgaaattaaccctcactaaagggaacaaaagctggagctcttaagcttAAGCGGATCCAGGCACTGCTTGAAACTCTGGAACGTGCCGAACGCCAGTCGCATAAATGACGATCGCTCCGTCACCCTCCGGCAACAGGCATGCGCCCTGGCGTCGTGCCGCGCGGAACAAAAGGCGCCAATCGGCGTTTTGGCGACAATAACAAGCGCCGCGGCGGCGGCATCCATGGGAGATGGGAATGCAAGCCTCGGCGGCGCCTGTTGTGATCACCCCTCCAGTGGGGATCGACGCTCAGATGAGCGTCGCAGCGGCTCCAGCCATGGCCTCGGCGCGCATTTCCGCCGAAG…
SMc00853 / SMc00854 M	agcggataacaatttcacacaggaaacagcatatgaccatgattacgccaagctcgaaattaaccctcactaaagggaacaaaagctggagctcttaagcttCCGTCTCGATCAGATTCGGGATGAGATCGGCGCGGCGCTTCAACTGCACGTCGATGCCGGACCAGGCCTCCTCGGCCATCTGCCGCGCCTTGACGAGGCCGTTATAGACGAAGACGAGATAAAGAATAACGGCGACGCCAATTGCCAGCCCGATCATCAAACCCTCCTTTGGATCACGGCGATCCTACTGCATGCTTTCTTAAATTCCATTCGATTCAAGAACAAACCAACGTTCTACAGCGGCCGATCACAAGACCGCCCCTGCCCCTGCCCAGCAGGTCGTGCCGACGCCTGCAG…
SMc00925 M	agcggataacaatttcacacaggaaacagcatatgaccatgattacgccaagctcgaaattaaccctcactaaagggaacaaaagctggagctcttaagcttACGATCGGCTACGGCGTTTCCTCCGGCTGTATCCGCATGCGCAACGAGGATGTGGTCGATCTTTATGAGAGGGTGAAGGTCGGCACAAAAGTCATCGTGATATAGCGACTATGGATGCACAATACTTCTTCCGCGTTTTCTCTCTTCAACTCCCAAAAACGTGGTTTTGAAGCAACAGATCATCCCTCAGATACAAGTCTTACCGAAATCGCCGCACTATAGAATGTATCGCGGGCGTCCACTTGCGGTTAAATCGCGTGGCTTGCTTGCAACGAGGGTTCAGAGGGAATCGTAAAT…
SMc01003 M	agcggataacaatttcacacaggaaacagcatatgaccatgattacgccaagctcgaaattaaccctcactaaagggaacaaaagctggagctcttaagcttTCTACGCCGGCAACTGAGCATCTGCTTTTTTCTGGTTCGCCTGGTTGATATATTCATCTTTTGGCAACCAAACGGGCATCTAATCATTAATCTTGTAAGTGCATCCCGCGGTAACGGCGGAGCACCAAAATGTGTTGTAGGCTGTATCCAATGTTTATCGGGCGGGCCGCATTTGTAGCCGGTTCAGTGCTATATCTCGATCATGGTGTCAGTCTTTCAGCGACCAGATGTGAGGCCGGCACCGGCATGTTTCGATGGCCGAATCGCTTCGGTTCAAGGAATATTCGGTAGTAGGGC…
SMc01135 / SMc01136 M	agcggataacaatttcacacaggaaacagcatatgaccatgattacgccaagctcgaaattaaccctcactaaagggaacaaaagctggagctcttaagcttCGCCAGAAGCTCAGCTTTCTGCGCAGGCTGCGGCGGTCGGCAATGGCGAGTTCGTCCATGGGTGTCTCCGATTTTTGGTAAGGGGGTTCTGTCACATTCCCACGGAACATGCTATCTGCCTCAGCCGCGGCAAGCTAGGGTAGTCTGCAACGCGGCGCACGGGAATAGGCGCCGGGCCGACGCGAGTTGCTGCATGAAACCCCTTGGGGTTTGACGCGGCATGGAGTAGAGCATGCCCGGCGGAATGGAATATTGCGGCGGGATTGTCTTACAACGCAAAGTTTGCGCCGCTCCATT…
SMc01162 / SMc01163 M	agcggataacaatttcacacaggaaacagcatatgaccatgattacgccaagctcgaaattaaccctcactaaagggaacaaaagctggagctcttaagcttCGCAATCGTGAAGCCAAGGGCATGCGCCTTGCCCATGAAACCCGTCCCGATCAGGCCAATGCCCAGCCTGCGCTTGCCGCTCATCTCGTTTCTCCCGGGCCAGGCCCTCGTCTGTGCTCGGCGAAATGAAATGAAATGCGCGGGAATTGTCAATATGGAATATTTGTTCGAAAATCTGGTCCGCCAGCCTGATGGAACAGAGCGTACCCGCTCGGCCCGCTATGCTTGGGGAAGAATGTGTTAACGCATTTTTACCATGTTGCGTTGAAACATCACTGGTGACGGTGGTGGACGAAT…
SMc01589 / SMc01590 M	agcggataacaatttcacacaggaaacagcatatgaccatgattacgccaagctcgaaattaaccctcactaaagggaacaaaagctggagctcttaagcttTCCGGCACGCACATTAAGGTCCGTCAGCGTCGTTGCGCTCATTTCGGCATAGGCTGCGGGAATGGCGGCGAGCATCGCACCGGCTGCCAAAGCCGCTCTGAGCGAGGCCGCTTTGAACAGAGTCGGAGAGAGAGTCTTCATCATCTTGCTCCTCTTTCATTTGCAGGCCAGAACGCGCCGCGCCTCAGGGATCATCCCCCCGTGACATCACGAAATGTGAGGATGAAACATATTGCCGTCGTCAAGCGTTGCCCGGGCTGACGGAAGCTGACGAAGTCTTCCCTATATTGTTCGCCG…
SMc01995 M	agcggataacaatttcacacaggaaacagcatatgaccatgattacgccaagctcgaaattaaccctcactaaagggaacaaaagctggagctcttaagcttAGGTGAGCTTTTCGAAGTCCGGCAGCTGGTAGGTCGAGCAGGTCGGGGTGAAAGCACCCGGCAGCGAAAACAGCACGACGCGCTTGCCGGCGAAATAGTCGTCCGAGGTAACGTCCTGCCAGCGGAACGGATTGGAACCGCCGACGGACTCGTCGCGGACGCGGGTGCGGAAGCATACAGCGGGAACTTTTCTGCCGAGCATCATCATCTCCTAAAAACTGGCTGCCGGCGGCGCAGTCTTGGGAGGACAGGCGCGCCGGCGGAAATCGAGTGCCCTTCCTAACGAAATTTCCGCTG…
SMc02177 / SMc02178 M	agcggataacaatttcacacaggaaacagcatatgaccatgattacgccaagctcgaaattaaccctcactaaagggaacaaaagctggagctcttaagcttTCGTCAGGACATAATCCTTGTCGAGAACCGCGCCGCCGATCGCCAGCCGTTCCTCGTCCCCGCCCTGCCGGCGGCGGACATTGCCGCGGATTTTCGCAGCCTTGCCCACGACCGGAGCTGCTGCCGTCGAACGGCCGCCCGATACGGTGGCAAGCAGCAGGCCGCCAAGAAAGATCCGTCTCCTCATCTCGAACTGCCGCATCGGCTTCTCCGCTGCGTTTCGCAGCGCTCCCTGTTCGGCCTCCGGCTCCTTACGAGGATAGACCGAGGCGTGCCCGATGCAAGACGCATCTTGGG…
SMc02179 M	agcggataacaatttcacacaggaaacagcatatgaccatgattacgccaagctcgaaattaaccctcactaaagggaacaaaagctggagctcttaagcttCTCAACAGGGCTGGACAGAAGCTGCAGTCGGCACGAATTCTCGCCGAAGCCGCTGGGAATGGCCATGCTCTGGCAATGGCCAGCTATGCCGATCTCCTTGCCGAGCGCGGCATGGCCGGTACGTCCTCCGGCGATTTGCTGACGGCCCGGCGCTTCGCGCAGGCGACCACGGACGGATTGCAGTGATGAGGGCGGCGGACCGGTCTTCCGCATAGGTCCGACCCGCCCGAAAATGCCGCTTGACGCCTGCGAGCAGGCGCAGGAGCCAGACCCGCGAGACATCAACGCGGGACGCAC…
SMc02278 / SMc02279 M	agcggataacaatttcacacaggaaacagcatatgaccatgattacgccaagctcgaaattaaccctcactaaagggaacaaaagctggagctcttaagcttAGCTTTTGCGTCGTGATTCGCAGCATGCCCATGCTCAATGCCTATCATCGGGCTCAAAATTGTCAATCTTCAGCTCACATCGACACGCAGGGCGCATCGACGTGTGGCGCGACTACAACGGGCGAACTTCGCCGCTGCAACCCGATTTCGAGTTCTAGGGCTTACAACGATGGCAAGGTCAATCGGAAAATATCGGGGACGAGAAAAAAGTCGAAAGTCTCAGGTGCCGTGGCATGCCCGCCACGGTCAGGAAATTGTTAACCATATTCTCGCATCCTCGGGGAACAGCCCGGCCGG…
SMc02304 M	agcggataacaatttcacacaggaaacagcatatgaccatgattacgccaagctcgaaattaaccctcactaaagggaacaaaagctggagctcttaagcttGACGAGGGTGTGATGGCATGTCGTTCATGGCTCCGCTGTAGCAGTGTGCTCAAGCAAACGGAACTGTAAGTCGTTGATTTTGTGCTAAGTCCTTGCGATTAAACAAGGAAAAATGGTGCTGCTAGAGAGATTTGAACTCTCGGCCTCTCCCTTACCAAGGGAGTGCTCTACCCCTGAGCTATAGCAGCATCCGGCGGCACTTCGTGGCAAGCCGCATCAGGCGAGGGGCCTATTGCCATAGCTTGAGGGAGAGCGCAAGCCGCATTTCGAAGTTTTTGGGCGGGCCGCGCCGGGAAG…
SMc02886 M	agcggataacaatttcacacaggaaacagcatatgaccatgattacgccaagctcgaaattaaccctcactaaagggaacaaaagctggagctcGTGGACTGAAGTGGCGGACAGAGAGGGATTCGAACCCTCGATACGCTTTCACGTATACACGCGTTCCAGGCGTGCGCCTTCAACCACTCGGCCACCTGTCCATCCTTCTGCAGCCGGCGGTCGATCCGGCTGGATGGGGAAAAGCGAAGCTTCTCCGCCACACCGGTGAAACCGGGAGACGGGCGCGATATATACCGATGATGCGCGCGGGATCAACTGGTTTCTGACATATTATTGACATGCCTTGAAAGGTGCTGCGGATGACCGGCCATTGCGCTTGCCCGCCCTTGCGCCTATCTCTTGCG…
SMc03100 / SMc03101 M	agcggataacaatttcacacaggaaacagcatatgaccatgattacgccaagctcgaaattaaccctcactaaagggaacaaaagctggagctcttaagcttAGTCGAGCGCGGCTTCAAATCGGGTGAGATGCGTTCACGCGACTCGAAGTACGCGCCGACCGATATCGATTGCCCTTCCGCCAGCGGTCCGCTCCTCCCGAGCCCGCATGGCGACGTTGTAACATTTGTCTTTTTTTCGGGCTGCCGCAACCGTTTCGCGCCACAAGGGGCAAAAAAATGCGAGCGCGTATCAAACGCCGGAAACAGCGCCTTCATGTTCCGTTCAGGAAAGATCGCATTATGTTGCATAAGAACGATCTCGCCGTATCCGTGCATTTTCCTCGGCGGCGGGTTATG…
SMc04163 / SMc04164 M	agcggataacaatttcacacaggaaacagcatatgaccatgattacgccaagctcgaaattaaccctcactaaagggaacaaaagctggagctcttaagcttCATCGATGAGGGGGACATCGTTCTGGCGATGCTGTGGCATGCCCGATCTCTTATTGAACTGATTGCCGAGCGGCGGCGTGCCGGCAATCTGGTCAGGAATCGGGTGGAAACACGCCGGCAATTGGCGAGACTTCCAGCCAGGGTGCGAAACGACCTCATACCCGCGGAACAGCAGCCGATCAGAGCATCCGATAGAAAGGCTATAGCGGGCGAAATCAATCACGATGTTTGATGAATTACATCAAACATATTCGTTTGAATGATCAATCGCGTTGCACCATAACGTCCATGGTCGCG…
SMc04190 M	agcggataacaatttcacacaggaaacagcatatgaccatgattacgccaagctcgaaattaaccctcactaaagggaacaaaagctggagctcttaagcttCGAAATCACGCGCCAAACCGAGTTTCTGCAGCGACTTTTGCGCGCCTCCAAAGTCGTGGGTGCGCTACAAAGCACATCGTTCATTCTACCGAATGCGAAAAGGCAGAATATGTTCCACGCCCCTCGCGACCCATATATGGGCAACACTCAATCAGAAGGCGCAGTTTCCTTCGAAGCCCGGTCTTCATTTTCCGAGTTCACACATCCGGAACAGCGAGGCCGCGTGAAAGGCCCTTTTATCTAGATGTTCTCATATGGGTGAGATCATGCTAATTTTCTCGTTTCTCGGAGGGGAAA…
SMc05008 M1	agcggataacaatttcacacaggaaacagcatatgaccatgattacgccaagctcgaaattaaccctcactaaagggaacaaaagctggagctcttaagcttTATCGGTACAGCTTTCCGCACCGCAGACAATCGCCGCAACGGCAATGAACAGGATCGACGTCAACGGATGGCGCGCATTGCGACCGCGCGGATCGGGCAAATCTTCAAAGCAAGCGGCAAATCTACTCATCGAGACCTCCAAGTCAGCGGAGAACTCCAAGAATCGATTTGCCGCAACAAAACAACCGCTTATTTTGCTAAATGCGATTCCCCTGGGTGGTGGGGGGGGCGGTCAAGTTACAGTTACGTAATGAGCATCACTCTTGGATGAGCAAAAGTGACAAATCGTCAAACGCT…
SMc05008 M2	agcggataacaatttcacacaggaaacagcatatgaccatgattacgccaagctcgaaattaaccctcactaaagggaacaaaagctggagctcttaagcttTATCGGTACAGCTTTCCGCACCGCAGACAATCGCCGCAACGGCAATGAACAGGATCGACGTCAACGGATGGCGCGCATTGCGACCGCGCGGATCGGGCAAATCTTCAAAGCAAGCGGCAAATCTACTCATCGAGACCTCCAAGTCAGCGGAGAACTCCAAGAATCGATTTGCCGCAACAAAACAACCGCTTATTTTGCTAAATGCGATTCCCCTGGGTGGTGGGGGGGGCGGTCAAGTTACAGTTACGTAATGAGCATCACTCTTGGATGAGCAAAAGTGACAAATCGTCAAACGCT…
SMc05008 M3	agcggataacaatttcacacaggaaacagcatatgaccatgattacgccaagctcgaaattaaccctcactaaagggaacaaaagctggagctcttaagcttTATCGGTACAGCTTTCCGCACCGCAGACAATCGCCGCAACGGCAATGAACAGGATCGACGTCAACGGATGGCGCGCATTGCGACCGCGCGGATCGGGCAAATCTTCAAAGCAAGCGGCAAATCTACTCATCGAGACCTCCAAGTCAGCGGAGAACTCCAAGAATCGATTTGCCGCAACAAAACAACCGCTTATTTTGCTAAATGCGATTCCCCTGGGTGGTGGGGGGGGCGGTCAAGTTACAGTTACGTAATGAGCATCACTCTTGGATGAGCAAAAGTGACAAATCGTCAAACGCT…
SMc05008 M4	agcggataacaatttcacacaggaaacagcatatgaccatgattacgccaagctcgaaattaaccctcactaaagggaacaaaagctggagctcttaagcttTATCGGTACAGCTTTCCGCACCGCAGACAATCGCCGCAACGGCAATGAACAGGATCGACGTCAACGGATGGCGCGCATTGCGACCGCGCGGATCGGGCAAATCTTCAAAGCAAGCGGCAAATCTACTCATCGAGACCTCCAAGTCAGCGGAGAACTCCAAGAATCGATTTGCCGCAACAAAACAACCGCTTATTTTGCTAAATGCGATTCCCCTGGGTGGTGGGGGGGGCGGTCAAGTTACAGTTACGTAATGAGCATCACTCTTGGATGAGCAAAAGTGACAAATCGTCAAACGCT…
SmelC181 M	agcggataacaatttcacacaggaaacagcatatgaccatgattacgccaagctcgaaattaaccctcactaaagggaacaaaagctggagctcttaagcttCGTTCATCTTCGTCCTGCCCGGATCCCCCGGTGCCTGCAAGGACGCCTGGGACGGAATCCTGAAGCAGCAACTCGATTACCGGCACATGCCGTGCAATTTCGTCGAGATCATGCCGCGGCTCGACGAGCACCTGAAGCGCGGCTGACGAGATTCGTCATCCGTTTGGAACAGACCCGCGCCCCGAATCCCGCTAGTTTGCCTTCGTCGGCTTGGCTCGAAGCGGGCAAGGCAAGCACCGTTTAATTGCATTAAAGAGGAGAAATCTAGAATGactagactgcagatggtgagcaagg…
